# Supplementary material for: Administrative-driven hierarchical management of atrial fibrillation on cardiovascular events: a prospective matched cohort study
Source: Nat Commun. 2025 Dec 16;16:11395. doi: 10.1038/s41467-025-66203-y (PMC12738700; doi:10.1038/s41467-025-66203-y)
Supplement: Supplementary file 4 — Source data [file 41467_2025_66203_MOESM4_ESM.xlsx]

## Sheet: Table 1
Table 1. Source data
UC=1; ADHM=0
Groups			Comorbidities at baseline														prescription before enrollment												Cardiac procedure before enrollment
UC/ADHM	Sex	Age	Hypertension	Diabetes	Stroke/TIA	SE	HF	Peripheray artery disease	Myocardial infarction	Valvular heart disease	COPD	OSAHS	Major bleeding	cancer	renal deficiency	liver deficiency	Warfarin	Dabigatran	Xa factor inhibitor	Regular anticoagulation	Any anticoagulation prescription	antiplatelet	Antiarrhythmic drugs	Rate control drugs	Statin	RAASi	MRA	SGLT2i	Catheter ablation	LAAC	Cardioversion
1	0	64	1	0	0	0	0	0	0	0	0	0	0	0	0	0	0	0	0	0	0	1	0	1	1	0	0	0	0	0	0
1	1	64	1	1	0	0	0	0	0	0	1	0	0	0	0	0	0	0	0	0	0	0	1	1	0	0	0	0	0	0	0
1	0	66	0	1	0	0	1	0	1	0	0	0	0	0	0	1	0	0	1	1	1	0	0	0	0	0	0	0	0	0	0
1	0	65	1	1	1	0	0	0	0	0	0	0	0	0	0	0	0	0	0	0	1	1	0	0	0	0	0	0	0	0	0
1	1	70	1	1	0	0	0	0	0	1	0	0	0	0	0	0	0	0	1	1	1	0	1	1	0	0	0	1	1	0	0
1	0	70	1	1	0	0	1	0	1	0	0	0	0	0	0	0	1	0	0	1	1	0	0	1	0	1	0	0	0	0	0
1	1	70	1	1	1	0	1	0	0	0	1	0	0	0	0	1	0	0	0	0	0	0	0	1	0	0	0	0	0	0	0
1	0	68	1	1	0	0	0	0	0	0	0	0	0	0	0	0	0	0	0	0	0	0	0	1	0	0	0	0	0	0	0
1	0	68	0	1	0	0	1	0	0	0	0	0	0	0	0	0	0	0	0	0	0	0	0	0	0	0	0	0	0	0	0
1	0	68	1	1	1	0	1	0	0	0	0	0	0	0	0	0	0	0	0	0	1	1	1	1	0	0	0	1	0	0	0
1	0	68	1	1	1	0	0	0	0	0	0	0	0	0	0	0	0	0	0	0	0	1	0	1	0	0	0	0	0	0	0
1	0	69	1	1	0	0	0	0	0	0	0	0	0	0	0	0	0	0	0	0	0	1	0	1	0	0	0	0	0	0	0
1	0	69	0	1	0	0	0	0	0	0	0	0	0	0	0	0	0	0	0	0	0	0	0	0	0	0	0	0	0	0	1
1	0	69	1	1	0	0	0	0	0	0	0	0	0	0	0	0	0	0	0	0	0	1	0	0	0	0	0	0	0	0	0
1	0	66	1	0	1	0	0	0	0	0	0	0	0	0	0	0	0	0	0	0	0	0	0	0	0	0	0	0	0	0	0
1	0	83	1	0	0	0	0	0	0	0	0	0	0	0	0	0	0	1	0	1	1	1	0	1	0	1	1	0	0	0	0
1	0	84	1	1	0	0	1	0	0	0	1	0	0	0	0	0	0	0	1	1	1	1	0	1	0	0	0	0	0	0	0
1	1	81	1	0	1	0	1	0	0	0	0	0	0	0	0	0	0	0	1	1	1	0	0	0	0	0	0	0	0	1	0
1	0	81	1	1	0	0	0	0	0	0	0	0	0	0	0	0	0	0	1	1	1	0	0	0	1	0	0	1	0	0	0
1	1	81	1	1	0	0	1	0	0	0	1	0	0	0	0	1	0	0	1	1	1	0	0	1	0	0	0	0	0	0	0
1	1	84	1	1	0	1	1	0	0	0	0	0	0	0	0	0	0	0	1	1	1	1	0	1	1	0	0	0	0	0	0
1	0	76	1	1	0	0	0	0	0	0	0	0	1	0	0	0	1	0	0	1	1	1	0	1	1	0	1	0	0	0	0
1	1	79	1	1	1	0	0	0	0	0	0	0	0	0	0	0	0	0	0	0	1	0	0	0	0	0	0	0	0	0	0
1	1	79	1	0	1	0	0	0	0	0	0	0	0	0	0	0	0	0	0	0	0	0	1	0	0	0	0	0	0	0	0
1	0	74	1	1	0	0	1	0	0	0	1	0	0	0	1	0	0	0	0	0	0	0	0	0	0	0	0	0	0	0	0
1	0	74	1	0	1	0	1	0	0	0	1	0	1	0	0	0	0	0	0	0	1	0	0	1	0	0	0	0	0	0	0
1	1	74	1	1	1	0	1	0	0	0	0	0	0	0	0	1	0	0	0	0	0	0	1	1	0	0	0	0	0	0	0
1	1	79	1	1	1	0	1	0	0	0	1	0	0	1	0	0	0	0	0	0	1	1	0	0	1	0	0	1	0	0	0
1	0	80	1	1	1	0	0	0	0	0	0	0	0	0	0	1	0	0	0	0	1	1	1	1	1	1	0	1	0	0	0
1	1	80	1	0	0	0	1	0	0	0	1	0	0	0	0	0	0	0	0	0	0	0	0	0	1	0	0	0	0	0	0
1	0	75	1	1	0	0	1	0	0	0	0	0	0	0	0	0	0	0	0	0	0	0	0	1	1	1	0	0	0	0	0
1	1	76	1	0	0	0	0	0	0	0	0	0	0	0	0	0	0	0	1	1	1	0	0	0	0	0	0	0	0	0	0
1	0	76	1	0	1	0	1	0	0	0	0	0	0	0	0	0	0	0	1	1	1	0	0	0	1	1	0	0	0	0	0
1	0	76	1	0	1	0	1	0	0	0	0	0	0	0	0	0	0	0	0	0	0	0	0	0	0	1	1	0	0	0	0
1	1	72	1	0	1	0	0	1	0	0	0	0	1	0	0	0	0	0	0	0	1	0	1	0	1	1	0	0	0	0	0
1	0	73	1	0	0	0	0	0	0	0	0	0	0	0	0	0	0	0	0	0	0	1	0	1	1	0	0	0	0	0	0
1	0	81	1	0	1	0	1	0	0	0	0	0	0	0	0	0	0	0	0	0	0	0	0	0	0	0	0	1	0	0	0
1	0	81	1	1	0	0	0	0	0	0	0	0	0	0	0	0	0	0	1	1	1	0	1	1	0	1	0	0	0	0	0
1	0	80	1	1	1	0	0	0	0	0	0	0	0	0	0	1	0	0	1	1	1	1	1	1	0	1	0	0	0	0	0
1	0	85	1	1	1	0	0	0	0	0	1	0	0	0	0	0	0	1	1	1	1	0	0	1	0	1	0	1	0	0	0
1	0	85	1	1	1	0	0	0	0	0	1	0	0	0	0	0	0	0	1	1	1	0	0	0	0	0	0	0	0	0	0
1	0	85	1	1	0	0	0	0	0	0	0	0	0	0	1	0	0	0	0	0	0	1	0	1	0	0	0	0	0	0	0
1	0	79	1	0	1	0	0	0	0	0	0	0	0	0	0	0	0	0	1	1	1	0	1	1	0	1	0	0	1	0	0
1	1	78	1	1	1	0	0	0	0	0	1	0	0	0	0	1	0	0	0	0	1	0	1	1	0	1	0	0	0	0	0
1	1	62	1	1	0	0	0	0	0	0	0	0	0	0	0	0	0	0	1	1	1	0	0	1	0	0	0	0	0	0	0
1	0	53	1	0	0	0	0	0	0	0	0	0	0	0	0	0	0	0	1	1	1	1	0	0	1	0	0	1	0	0	0
1	0	70	1	1	1	0	0	0	0	0	0	0	0	0	0	0	0	0	1	1	1	0	0	0	0	1	0	0	0	0	0
1	0	85	1	0	0	0	0	0	0	0	0	0	0	0	0	0	0	0	0	0	1	1	0	0	1	1	0	0	0	0	0
1	1	68	1	1	0	0	1	0	0	0	0	0	0	0	0	1	0	0	1	1	1	1	1	0	1	0	0	0	0	0	0
1	0	67	1	0	0	0	1	0	0	0	0	0	0	0	0	0	0	0	0	0	1	0	1	0	0	1	0	0	0	0	0
1	0	94	1	0	1	0	0	0	0	0	0	0	0	0	1	0	0	0	0	0	1	1	0	0	1	0	0	0	0	0	0
1	0	60	1	1	0	0	1	0	0	0	1	0	0	1	0	1	0	0	0	0	1	1	1	1	0	1	0	0	0	0	0
1	0	60	1	1	0	0	0	1	0	0	0	0	0	0	0	1	0	1	0	1	1	1	1	0	0	0	0	0	0	0	0
1	1	63	0	0	0	0	0	0	0	0	0	0	0	1	0	1	1	0	0	1	1	0	0	0	0	0	0	0	0	0	0
1	1	86	1	1	1	0	0	0	1	0	0	0	0	0	0	0	0	0	1	1	1	1	1	1	0	0	0	1	1	0	0
1	1	86	1	0	1	0	1	0	0	0	1	0	0	0	0	1	0	1	0	1	1	1	1	1	0	0	0	0	0	0	0
1	1	84	1	0	1	0	1	1	0	0	0	0	0	0	0	0	0	0	0	0	1	1	1	1	0	0	0	0	0	0	0
1	0	84	1	1	1	1	1	0	0	0	0	0	0	0	0	0	0	1	1	1	1	1	1	1	0	1	0	0	0	0	0
1	0	83	1	1	1	1	0	1	0	0	1	0	0	1	0	1	0	1	0	1	1	1	1	1	0	1	0	1	0	0	0
1	1	85	1	0	0	0	1	1	0	1	1	0	0	0	0	1	0	0	0	0	0	0	0	0	0	0	0	0	0	0	0
1	1	85	1	1	1	0	1	0	0	0	1	0	0	0	0	1	0	0	0	0	1	1	0	1	1	0	0	0	0	0	0
1	1	91	1	1	1	0	1	0	0	0	0	0	0	0	0	0	0	0	0	0	1	0	1	1	1	0	0	1	1	0	0
1	1	89	1	1	1	0	1	0	0	0	1	0	0	0	0	0	0	0	0	0	1	1	1	1	1	1	0	1	0	0	0
1	1	89	1	1	1	0	1	0	0	0	1	0	0	0	0	0	0	0	0	0	0	1	0	1	1	0	0	1	0	0	0
1	1	60	0	0	0	0	0	0	0	0	0	0	0	0	0	0	0	0	0	0	0	1	0	1	0	0	0	0	0	0	0
1	1	60	0	0	0	0	1	0	0	0	0	0	0	0	0	0	0	0	1	1	1	1	1	0	1	0	0	0	0	0	0
1	1	59	1	1	0	0	0	0	0	1	0	0	0	0	0	1	0	0	0	0	0	1	0	0	1	0	0	0	0	0	0
1	0	63	1	1	1	0	1	0	0	1	1	0	0	0	0	0	0	0	1	1	1	1	1	1	1	1	0	0	0	0	0
1	0	63	1	1	0	0	1	0	1	0	0	0	0	0	0	1	0	0	0	0	0	0	0	1	1	0	0	0	0	0	0
1	0	61	1	0	0	0	0	0	0	0	0	0	0	0	0	0	0	0	0	0	0	0	0	1	1	0	0	0	0	0	0
1	1	58	0	0	0	0	0	0	0	0	0	0	0	0	0	0	0	0	0	0	0	0	0	0	0	0	0	0	0	0	0
1	0	57	1	0	0	0	0	0	0	0	0	0	0	0	0	0	0	0	0	0	0	0	0	1	0	1	0	0	0	0	0
1	0	57	1	0	0	0	0	0	0	0	0	0	0	0	0	0	0	0	0	0	0	0	0	0	0	0	0	1	0	0	0
1	0	67	1	0	0	0	0	0	0	0	0	0	1	0	0	0	1	0	0	1	1	0	0	0	0	1	0	0	0	0	0
1	0	66	1	0	0	0	0	0	0	0	0	1	0	0	0	0	0	0	0	0	1	0	1	1	0	1	0	0	0	0	0
1	0	67	1	0	0	0	0	0	0	0	0	0	0	0	0	0	0	0	0	0	0	0	0	1	0	1	0	0	0	0	0
1	0	81	1	1	1	0	0	0	0	0	0	0	0	0	0	1	0	0	0	0	0	0	1	0	0	0	0	0	0	0	0
1	1	64	1	1	0	0	0	0	0	0	0	0	0	0	0	1	0	0	0	0	1	0	0	1	0	1	0	0	0	0	0
1	1	92	1	1	1	0	1	0	1	0	1	0	0	0	0	0	1	0	0	1	1	0	0	0	0	0	0	0	0	0	0
1	1	81	1	1	0	0	0	0	0	0	0	0	0	0	0	0	0	0	0	0	1	0	0	1	1	1	0	0	1	0	0
1	0	82	1	1	1	0	1	0	0	0	0	0	0	0	0	0	0	0	0	0	1	1	1	0	1	0	0	1	1	0	0
1	1	84	1	1	0	0	1	0	0	0	0	0	0	0	0	0	0	0	0	0	1	0	0	1	1	1	0	0	0	0	0
1	0	82	1	0	0	0	1	0	0	0	0	0	0	1	0	0	0	0	1	1	1	0	0	0	1	0	0	0	0	0	0
1	1	68	1	0	0	0	0	0	0	0	0	0	1	0	0	1	0	0	0	0	0	0	0	1	0	1	1	0	0	0	0
1	1	75	1	1	1	0	0	0	0	0	0	0	1	0	0	0	0	0	1	1	1	1	0	0	1	1	0	0	1	0	0
1	1	82	1	1	0	0	1	0	0	0	0	0	0	0	0	1	1	0	0	1	1	1	0	0	1	1	1	0	1	0	0
1	0	79	1	0	0	0	1	0	0	0	0	0	1	0	0	0	0	0	0	0	1	1	0	0	0	1	0	0	0	0	0
1	0	80	1	0	0	0	0	0	0	0	0	0	0	0	0	0	0	0	0	0	1	1	0	0	0	1	0	0	0	0	0
1	0	66	1	0	0	0	0	0	0	0	0	1	0	0	0	0	0	0	0	0	1	1	1	1	0	0	0	0	0	0	0
1	0	63	1	0	1	0	1	0	0	1	0	0	0	0	0	0	0	0	0	0	1	1	0	0	0	0	0	0	0	0	0
1	0	71	1	1	0	0	1	0	0	0	0	0	0	0	0	0	0	0	1	1	1	1	0	0	0	1	0	1	0	0	0
1	1	71	1	1	0	0	0	0	0	0	1	0	0	0	0	0	0	0	0	0	1	1	0	0	0	0	0	0	0	0	0
1	1	72	1	1	1	0	0	0	0	0	1	0	0	0	0	0	0	0	0	0	1	1	0	0	0	0	0	0	0	0	0
1	0	67	1	1	0	0	0	0	0	0	0	0	0	0	0	1	0	0	0	0	0	1	0	0	0	0	0	0	0	0	0
1	0	67	1	1	0	0	1	0	0	0	0	0	0	0	0	0	0	0	0	0	0	0	0	1	1	0	0	0	0	0	0
1	0	90	1	0	0	0	1	0	0	0	1	0	0	0	0	0	0	0	0	0	0	0	0	1	1	0	0	0	0	0	0
1	0	60	1	0	0	0	0	0	0	0	0	0	0	1	0	1	0	0	0	0	0	0	0	1	1	1	0	0	0	0	0
1	0	91	1	1	1	1	1	0	0	0	0	0	0	0	0	0	0	0	0	0	0	0	0	0	1	0	0	0	1	0	0
1	1	94	1	1	0	0	1	0	0	0	0	0	0	0	0	0	0	1	0	1	1	0	0	0	0	1	0	1	0	0	0
1	0	86	1	0	0	0	0	0	0	0	0	0	0	0	0	0	1	0	0	1	1	0	1	0	0	0	0	1	0	0	0
1	0	86	1	1	0	0	0	0	0	0	1	0	0	0	0	0	0	0	0	0	1	0	0	0	0	0	0	0	0	0	0
1	1	88	1	1	1	0	0	0	0	0	1	0	0	0	0	0	0	0	0	0	0	0	0	0	0	0	0	0	0	0	0
1	1	87	1	0	1	0	0	0	0	0	0	0	0	0	0	0	0	0	0	0	0	0	0	0	0	1	0	0	0	0	0
1	1	90	1	0	0	0	0	0	0	0	0	0	0	0	0	0	0	0	1	1	1	0	0	0	0	0	0	0	0	0	0
1	0	48	1	1	1	0	0	0	0	0	0	0	1	1	1	1	0	0	0	0	1	0	1	1	0	1	0	0	0	0	0
1	1	73	0	0	0	0	0	0	0	0	0	0	0	0	0	0	0	0	0	0	1	0	0	0	0	1	0	1	0	0	0
1	1	86	1	1	1	0	1	0	0	0	0	0	1	0	0	0	1	0	0	1	1	0	0	0	1	1	0	0	0	0	0
1	0	80	1	1	1	0	1	0	0	0	1	0	0	0	0	0	0	0	0	0	1	1	0	0	1	1	0	1	0	0	0
1	0	80	1	1	1	0	1	0	0	0	0	0	0	1	0	0	1	0	0	1	1	0	0	0	0	1	0	1	0	0	0
1	1	80	1	1	1	1	0	0	0	0	0	0	0	1	0	0	0	0	0	0	0	0	0	0	0	0	0	0	0	0	0
1	1	85	1	1	0	0	1	0	0	0	0	0	0	0	0	0	0	0	0	0	0	1	0	1	0	1	0	0	0	0	0
1	1	88	1	0	0	0	1	0	0	0	0	0	0	0	0	0	0	0	0	0	1	0	1	1	0	1	0	1	0	0	0
1	1	90	1	0	0	0	1	0	0	0	0	0	0	0	0	0	0	0	0	0	1	1	0	0	0	0	1	0	0	0	0
1	0	77	1	0	0	0	1	0	0	0	0	0	0	0	0	0	1	0	1	1	1	1	1	1	0	1	1	0	1	0	0
1	1	73	1	1	1	1	1	0	0	0	1	0	0	1	0	0	0	0	1	1	1	0	0	0	0	1	0	0	0	0	0
1	1	83	1	0	0	0	0	0	0	0	0	0	0	0	0	0	0	0	0	0	0	1	1	0	0	0	0	0	0	0	0
1	0	79	1	0	0	0	1	0	1	0	0	0	0	0	0	0	0	0	0	0	0	1	1	0	0	0	0	0	0	0	0
1	1	90	1	1	0	0	0	0	0	0	0	0	0	0	0	0	1	0	1	1	1	0	0	0	0	1	0	0	0	0	0
1	1	78	1	0	1	0	1	0	0	0	0	0	0	0	0	1	0	0	0	0	0	0	0	0	0	0	0	1	0	0	0
1	1	94	1	1	0	0	1	0	0	0	0	0	0	0	0	0	0	0	0	0	1	0	0	1	1	0	0	0	0	0	0
1	1	96	1	1	0	0	1	0	0	0	1	0	1	0	1	0	0	0	0	0	1	0	0	1	0	1	0	0	0	0	0
1	0	87	1	1	1	0	1	0	0	0	0	0	0	1	1	0	0	0	0	0	1	0	1	1	0	1	0	0	0	0	0
1	0	88	1	1	0	0	0	0	0	0	0	0	0	0	0	0	0	0	0	0	1	1	0	0	0	0	0	0	1	0	0
1	1	78	1	0	1	0	1	0	0	1	0	0	0	0	0	0	0	0	0	0	0	1	0	1	0	0	0	0	0	0	0
1	0	75	1	1	0	0	1	0	0	0	0	0	0	0	0	0	1	0	0	1	1	0	0	1	0	0	0	0	0	0	0
1	1	75	1	0	0	0	1	0	0	0	0	0	0	0	0	0	0	0	0	0	1	1	0	1	0	0	0	0	1	0	0
1	0	81	1	1	1	0	0	0	0	0	0	0	0	0	0	0	0	0	0	0	1	1	0	0	0	0	0	0	0	0	0
1	1	83	1	0	0	0	1	0	0	0	1	0	0	0	0	0	0	0	0	0	1	1	0	0	0	1	1	1	0	0	0
1	0	82	1	1	1	0	0	0	0	0	0	0	0	0	0	0	0	0	0	0	0	0	0	0	0	0	0	0	1	0	0
1	1	79	1	1	1	0	1	0	1	0	0	0	0	0	0	0	0	0	0	0	1	1	0	0	1	1	0	0	0	0	0
1	1	79	1	1	1	0	1	0	0	0	1	0	0	0	0	1	0	0	0	0	1	1	1	0	0	0	0	0	0	0	0
1	0	70	1	0	0	0	0	0	0	0	0	0	1	0	0	0	0	0	0	0	1	1	1	0	1	1	0	1	0	0	0
1	1	70	1	1	1	0	1	0	0	0	0	0	0	0	1	0	0	0	0	0	1	1	0	0	0	0	0	0	0	0	0
1	0	67	1	0	0	0	1	0	0	0	0	0	0	0	0	1	0	0	0	0	0	1	0	1	1	0	0	0	0	0	0
1	0	67	1	0	0	1	1	1	0	0	1	0	1	0	0	0	0	0	0	0	0	1	0	1	0	1	0	0	0	0	0
1	1	67	1	1	1	0	0	0	0	0	0	0	0	0	0	0	0	0	0	0	1	1	0	0	1	0	0	1	0	0	0
1	1	68	1	0	0	0	0	0	0	0	0	0	1	0	0	1	0	0	1	1	1	0	0	0	1	1	0	0	0	0	0
1	1	74	1	1	1	0	1	0	0	0	1	0	0	0	0	1	0	0	1	1	1	1	0	0	1	0	0	0	0	0	0
1	1	73	1	1	0	0	1	0	0	1	0	0	1	0	0	1	1	0	0	1	1	1	0	0	0	1	0	0	0	0	0
1	1	72	1	1	0	1	1	0	0	0	0	0	0	0	1	0	0	0	0	0	0	0	0	0	0	0	0	0	0	0	0
1	1	72	1	1	1	0	0	0	0	0	0	0	0	0	0	0	0	0	0	0	0	1	1	1	0	1	1	0	0	0	0
1	0	55	1	1	0	0	1	0	0	0	0	0	0	1	0	0	1	0	0	1	1	1	1	1	0	1	0	0	0	0	0
1	0	64	1	0	0	0	1	0	0	0	1	0	0	1	0	1	0	0	0	0	1	1	1	0	0	1	1	0	1	0	0
1	0	63	0	0	0	0	0	0	0	0	0	0	0	1	0	0	1	0	0	1	1	1	1	1	0	1	0	0	0	0	0
1	0	62	1	0	0	0	0	0	0	0	0	0	0	1	0	0	0	0	0	0	1	1	1	0	0	0	0	1	1	0	0
1	1	70	1	1	0	1	1	0	0	0	0	0	0	0	0	0	0	0	0	0	1	0	0	0	0	1	0	0	0	0	0
1	1	70	1	1	1	0	1	0	0	1	1	0	1	0	0	0	0	0	0	0	0	1	0	0	0	1	0	0	0	0	0
1	0	69	1	0	0	0	0	0	0	0	0	0	0	0	0	0	1	1	1	1	1	1	0	0	0	0	0	0	0	0	0
1	0	71	0	0	0	1	0	0	0	0	0	0	0	0	0	0	0	0	0	0	0	1	1	0	1	0	0	0	0	0	0
1	0	71	1	0	0	1	1	1	0	1	0	0	0	1	0	0	1	0	0	1	1	0	0	1	1	0	0	0	0	0	0
1	0	65	1	1	1	0	1	0	0	0	0	0	0	0	0	0	0	0	0	0	0	1	0	0	0	0	0	0	0	0	0
1	0	86	0	0	0	0	0	0	0	0	0	0	0	0	0	0	0	0	0	0	0	0	0	1	0	1	0	0	0	0	0
1	1	89	1	1	1	0	1	0	1	0	0	0	0	1	0	0	0	0	0	0	1	0	0	0	0	0	1	0	0	0	0
1	0	85	1	0	0	0	1	0	0	0	0	0	0	0	0	0	0	0	0	0	0	0	0	0	0	0	0	1	0	0	0
1	1	94	1	0	1	0	0	0	0	0	0	0	1	1	0	0	0	0	0	0	0	0	0	0	1	0	0	0	0	0	0
1	1	61	0	0	1	0	1	0	0	0	1	0	0	0	0	0	0	0	0	0	1	1	0	0	1	0	0	0	0	0	0
1	0	61	1	1	0	0	0	0	0	0	0	0	0	0	0	0	0	0	1	1	1	1	0	0	1	1	0	0	0	0	0
1	0	59	0	0	0	0	0	0	0	0	0	0	0	0	0	0	0	0	0	0	1	1	0	0	1	0	0	0	0	0	0
1	1	30	0	0	0	0	0	0	0	0	0	0	0	0	0	1	0	0	0	0	1	0	1	0	0	0	0	0	0	0	0
1	0	68	1	1	0	0	1	0	0	0	0	0	0	0	0	0	0	0	0	0	0	1	1	0	1	0	0	0	0	0	0
1	0	70	1	0	0	0	0	0	0	0	1	0	0	1	0	0	0	0	1	1	1	1	0	0	0	0	0	0	0	0	0
1	0	90	0	0	0	0	1	0	0	0	1	0	0	0	0	0	1	0	0	1	1	0	0	0	0	0	0	0	0	0	0
1	1	89	1	1	1	0	0	0	0	0	0	0	0	1	0	0	0	0	0	0	0	1	0	0	0	0	0	1	0	0	0
1	1	86	1	1	1	0	1	0	0	0	0	0	0	0	0	0	0	0	0	0	1	1	0	0	0	1	0	0	0	0	0
1	0	92	1	0	1	0	1	0	0	0	0	0	0	0	0	0	0	0	0	0	0	1	0	0	0	0	0	1	0	0	0
1	1	94	1	0	1	0	1	0	0	0	0	0	0	0	0	0	0	0	0	0	1	1	1	1	0	1	0	1	1	0	1
1	0	71	1	1	0	0	0	0	0	0	0	0	0	1	0	0	0	0	0	0	1	1	1	0	0	0	0	0	1	0	0
1	0	71	1	0	1	0	1	0	0	0	1	0	0	1	0	0	0	0	0	0	1	1	1	0	0	1	0	0	1	0	0
1	0	73	1	1	0	0	1	0	0	0	0	0	0	0	0	0	0	0	0	0	1	0	0	1	1	0	0	0	0	0	0
1	0	73	1	1	0	0	1	0	0	0	1	0	0	0	0	0	0	0	0	0	1	1	0	1	1	0	0	0	0	0	0
1	0	73	1	1	1	0	0	0	0	0	0	0	0	0	0	0	0	0	0	0	1	1	1	1	0	0	0	0	1	0	0
1	1	88	1	1	1	0	0	0	0	0	1	0	0	0	0	0	0	0	1	1	1	1	1	0	0	1	0	1	0	0	0
1	0	86	1	1	1	0	0	0	0	0	0	0	0	0	0	0	0	0	0	0	0	1	1	1	0	1	0	0	1	0	0
1	1	86	1	1	0	0	0	0	0	0	0	0	0	0	0	0	0	0	1	1	1	1	1	1	0	1	0	0	0	0	0
1	1	87	1	1	0	0	0	0	0	0	1	0	0	0	0	1	0	0	0	0	1	0	1	0	0	1	0	0	0	0	0
1	0	86	1	1	1	0	1	0	0	1	0	0	0	0	0	1	0	0	1	1	1	1	0	0	0	1	0	0	1	1	0
1	0	73	1	1	1	0	1	0	0	0	0	0	0	0	0	0	0	0	0	0	0	1	0	0	0	1	0	0	0	0	0
1	1	72	1	1	1	0	1	0	0	0	1	0	0	0	0	0	1	0	0	1	1	0	0	0	0	1	0	0	0	0	0
1	0	77	1	0	1	0	1	0	0	0	0	0	0	0	0	0	1	0	0	1	1	1	1	0	1	1	1	0	0	0	0
1	1	76	1	1	0	0	1	0	0	0	0	0	1	0	0	1	0	0	0	0	0	0	1	0	0	0	0	1	0	0	0
1	1	84	1	1	1	0	1	0	0	0	1	0	1	0	0	0	0	0	0	1	1	1	1	1	0	1	0	0	0	0	0
1	1	74	1	1	1	0	1	0	0	0	0	0	0	0	0	0	0	0	0	1	1	0	1	0	0	1	0	1	0	0	0
1	0	73	1	1	0	0	0	0	0	0	0	1	0	1	0	0	0	0	0	1	1	1	1	0	0	1	0	0	0	0	0
1	0	56	1	0	0	0	0	0	0	0	0	0	0	0	0	0	0	0	1	1	1	1	1	0	0	0	0	0	1	0	0
1	0	68	1	0	1	0	1	0	0	1	0	0	0	0	0	0	0	0	0	0	0	1	0	0	0	0	0	1	0	0	0
1	0	68	1	0	0	0	0	0	1	0	0	0	0	0	0	0	0	0	0	0	1	0	0	0	0	0	0	0	0	0	0
1	0	63	1	1	1	0	1	0	0	0	1	0	0	0	0	1	0	0	0	0	0	0	0	0	0	0	0	0	0	0	0
1	0	62	1	0	0	0	0	0	0	0	0	0	0	1	0	0	0	0	1	1	1	0	0	1	0	0	0	0	0	0	0
1	1	65	1	1	1	0	1	0	0	0	0	0	0	0	0	0	0	0	0	0	0	1	1	0	0	1	0	1	1	0	0
1	1	65	1	1	1	0	1	0	0	0	0	0	0	0	0	0	0	0	0	0	1	1	1	0	0	0	0	0	0	0	0
1	1	85	1	1	1	0	1	1	0	0	1	0	0	0	0	0	0	0	0	0	0	1	0	0	0	0	0	0	0	0	0
1	0	85	1	0	0	0	0	0	0	0	0	0	0	0	0	0	0	0	1	1	1	0	0	0	0	1	1	0	0	0	0
1	0	74	1	1	1	0	1	0	0	0	0	0	0	0	0	1	0	0	1	1	1	1	1	0	0	0	0	0	1	0	0
1	0	81	0	0	1	0	0	0	0	0	1	0	0	0	0	0	0	0	0	0	0	0	1	0	0	0	0	0	0	0	0
1	1	81	1	0	0	0	1	0	0	0	1	0	0	0	0	0	0	1	1	1	1	1	1	1	0	0	1	0	0	0	0
1	1	80	1	1	1	0	0	0	0	0	0	0	0	0	0	0	0	0	0	0	1	1	0	0	0	0	1	0	0	0	0
1	1	80	1	1	1	0	1	0	0	0	0	0	0	0	0	0	0	0	0	0	1	0	0	1	0	0	1	0	0	0	0
1	0	59	1	1	0	0	0	0	0	0	0	0	1	0	0	0	0	0	1	1	1	1	0	0	0	1	0	1	0	0	0
1	0	80	1	1	1	0	1	0	0	0	0	0	0	1	1	0	0	0	0	0	0	1	0	1	0	1	0	1	0	0	0
1	0	81	1	0	0	0	1	0	0	1	0	0	0	0	0	0	0	0	0	0	0	0	0	0	0	0	0	0	0	0	0
1	1	70	1	1	1	0	1	0	0	0	0	0	0	0	1	0	0	0	0	0	0	1	0	1	0	0	1	0	0	0	0
1	0	72	1	1	0	0	0	0	0	0	0	0	0	0	1	0	0	0	0	0	0	0	0	0	0	0	0	0	0	0	0
1	0	72	1	1	0	0	0	0	0	0	0	0	0	0	0	0	0	0	0	0	0	1	0	0	0	0	0	0	0	0	0
1	1	71	1	0	0	0	1	0	0	0	0	0	0	0	0	0	0	0	0	0	0	1	0	0	0	1	0	0	0	0	0
1	1	72	1	1	0	0	0	0	0	0	1	0	0	0	0	0	0	0	0	0	0	1	0	0	0	0	1	0	0	0	0
1	1	67	1	1	0	0	1	0	0	0	1	0	0	0	0	1	0	0	0	0	0	1	0	0	0	0	0	0	0	0	0
1	0	66	1	0	1	0	0	0	1	0	0	0	0	0	0	0	0	0	0	0	0	1	0	0	0	0	0	1	1	0	0
1	1	69	1	0	0	0	0	0	0	0	0	0	0	1	0	0	0	0	1	1	1	0	0	1	0	0	0	0	0	0	0
1	1	66	1	1	1	0	1	0	0	0	0	0	0	0	0	0	0	0	0	0	1	0	0	1	1	0	0	0	0	0	0
1	0	71	1	1	1	0	0	0	0	0	0	0	0	1	0	0	0	0	0	0	1	1	0	1	1	0	0	0	0	0	0
1	0	71	1	0	1	0	1	0	0	0	0	0	0	0	1	0	0	0	0	0	0	0	0	0	0	0	0	0	0	0	0
1	1	69	1	0	0	0	1	0	0	1	0	0	0	0	0	0	0	0	0	0	0	0	0	0	0	0	0	0	0	0	0
1	0	70	1	0	0	0	0	0	0	0	0	0	0	0	0	0	0	1	0	1	1	0	0	0	1	1	0	0	1	0	0
1	1	70	1	1	1	0	1	0	0	0	0	0	0	0	0	1	0	0	0	0	0	0	1	0	0	0	0	0	0	0	0
1	0	69	1	1	1	0	0	0	0	0	0	0	0	0	0	0	0	0	0	0	0	0	0	0	0	0	0	0	0	0	0
1	1	70	1	1	1	0	0	0	0	0	0	0	0	0	0	0	0	0	0	0	0	1	0	0	1	0	0	0	0	0	0
1	1	64	1	1	1	0	0	0	0	0	1	0	0	0	0	1	0	0	0	0	1	1	1	0	1	1	1	0	0	0	0
1	0	65	1	0	0	0	1	0	0	0	1	0	0	0	0	0	1	0	0	1	1	1	1	1	0	0	0	0	1	0	0
1	0	65	1	1	1	1	0	0	0	0	0	0	1	0	0	0	0	0	0	0	1	1	1	0	0	0	0	0	0	0	0
1	0	62	1	0	1	0	0	0	0	0	0	0	0	1	0	0	0	0	0	0	1	1	0	0	0	0	0	1	0	0	0
1	0	83	1	1	1	0	1	0	0	0	1	0	0	0	1	0	0	0	0	0	0	1	1	0	0	0	0	0	0	0	0
1	1	87	1	1	1	0	1	0	0	0	0	0	0	0	0	0	0	0	0	0	1	0	1	0	0	0	0	0	1	0	0
1	0	74	1	0	1	0	0	0	0	0	0	0	0	0	0	1	0	0	0	0	1	1	1	0	0	1	0	0	0	0	0
1	1	75	1	1	0	0	0	0	0	0	0	0	0	0	0	0	0	1	0	1	1	1	0	0	0	0	0	0	0	0	0
1	0	74	1	0	1	0	1	0	0	0	1	0	0	0	1	0	0	0	0	0	1	1	1	0	0	0	0	0	0	0	0
1	0	73	1	1	0	0	0	0	0	0	0	0	0	0	0	0	0	0	0	0	0	0	0	0	0	0	0	0	0	0	0
1	1	72	1	1	1	0	0	1	0	0	0	0	0	0	0	0	0	0	0	0	0	1	0	1	0	0	0	0	0	0	0
1	0	80	1	1	1	0	1	0	0	0	0	0	0	0	0	1	0	0	0	0	0	0	0	1	0	0	0	1	0	0	0
1	0	75	1	1	0	0	0	0	0	0	0	0	0	0	0	0	0	0	0	0	0	1	0	0	0	0	0	0	0	0	0
1	0	75	1	1	1	0	1	0	0	0	0	0	0	0	0	0	0	0	0	0	0	1	0	0	1	1	0	0	0	0	0
1	0	37	1	0	1	0	0	0	0	0	0	0	0	1	0	0	0	0	0	0	0	0	1	0	0	1	0	0	0	0	0
1	1	97	1	0	1	0	1	0	0	0	0	0	1	0	0	0	0	0	0	0	0	1	0	0	1	1	0	0	0	0	0
1	1	92	1	0	1	0	1	0	0	0	1	0	1	0	0	0	0	0	0	0	1	1	1	0	1	0	0	0	0	0	0
1	0	91	1	0	1	0	1	0	0	0	1	0	0	0	0	0	0	1	0	1	1	1	0	1	0	0	0	0	0	0	0
1	0	91	1	0	1	0	0	0	0	0	1	0	0	0	0	0	0	0	0	0	0	1	0	0	1	0	0	0	0	0	0
1	0	65	1	0	0	0	1	0	0	0	1	0	0	0	0	0	0	0	0	0	1	0	0	0	0	0	0	1	0	0	0
1	1	65	1	0	1	0	0	0	0	0	1	0	0	0	0	1	0	0	0	0	1	1	0	0	1	0	0	0	0	0	0
1	0	62	1	0	1	0	0	0	0	0	0	0	0	1	0	0	0	0	0	0	0	1	0	1	0	0	0	0	0	0	0
1	0	66	1	0	0	0	0	0	0	0	0	0	0	0	0	0	0	0	0	0	1	0	0	1	0	1	0	0	0	0	0
1	1	85	1	0	1	0	1	0	0	0	0	0	0	0	0	0	0	0	0	0	1	0	0	0	0	0	0	0	0	0	0
1	0	85	1	0	0	0	1	0	0	0	0	0	0	0	0	0	0	0	1	1	1	0	1	1	0	1	0	0	0	0	0
1	0	85	0	0	1	0	1	0	0	0	0	0	0	0	0	0	0	0	0	0	1	0	1	0	0	1	0	0	0	0	0
1	1	86	1	1	1	0	1	0	0	0	0	0	0	0	0	0	0	0	0	0	1	0	1	1	0	1	0	0	1	0	0
1	0	83	0	1	1	0	0	0	0	0	0	0	0	0	0	0	0	0	0	0	0	1	0	0	0	0	0	0	0	0	0
1	0	83	1	0	1	0	1	0	0	0	1	0	0	0	0	0	0	0	1	1	1	0	0	0	0	1	0	1	0	0	0
1	0	82	1	1	0	1	1	0	0	0	0	0	0	1	1	0	0	0	1	1	1	1	1	0	0	1	0	0	0	0	0
1	1	90	1	0	1	0	1	0	0	0	1	0	0	0	0	0	0	0	0	0	1	1	0	0	0	1	0	0	0	0	0
1	1	87	1	0	1	0	1	0	0	0	0	0	0	0	0	0	0	0	0	0	1	0	0	1	0	0	0	0	0	0	0
1	1	80	1	0	1	0	0	0	0	0	0	0	0	0	0	0	0	0	0	0	1	0	0	0	1	1	0	0	0	0	0
1	0	79	1	1	1	0	1	0	0	0	0	0	0	0	1	0	0	0	0	0	1	0	0	1	1	1	0	0	0	0	0
1	1	81	1	1	1	0	1	0	0	0	0	0	0	0	0	0	0	0	0	0	0	0	0	0	1	0	0	0	0	0	0
1	0	81	1	0	0	0	1	0	0	0	1	0	0	0	0	0	0	0	0	0	0	0	0	0	1	0	0	0	0	0	0
1	0	74	1	0	1	0	1	0	0	0	1	0	1	0	0	0	0	0	0	0	0	0	0	1	0	0	0	1	0	0	0
1	0	73	1	0	0	0	0	0	0	0	0	0	0	0	0	0	0	0	0	0	1	0	1	0	1	0	0	0	1	0	0
1	1	76	1	0	1	0	0	0	0	0	0	0	0	0	0	0	0	0	0	0	0	1	0	0	0	0	0	0	0	0	0
1	0	88	1	1	0	0	0	0	0	0	0	0	0	0	0	0	0	0	0	0	0	0	0	0	0	0	0	0	0	0	0
1	1	60	1	0	0	0	0	0	0	0	0	0	1	0	0	0	1	0	0	1	1	0	0	0	0	0	0	0	0	0	0
1	0	75	1	1	1	0	1	0	0	0	0	0	0	0	0	0	0	0	0	0	0	0	0	1	0	0	0	0	0	0	0
1	0	75	1	1	1	0	0	0	0	0	0	0	0	0	0	0	0	0	0	0	0	0	0	0	0	0	0	0	0	0	0
1	1	74	1	0	1	0	1	0	0	0	1	0	0	0	0	0	0	0	1	1	1	0	1	0	0	1	0	0	1	0	0
1	0	71	1	0	1	0	1	0	0	0	0	0	0	0	1	0	0	0	0	0	1	0	1	0	0	1	0	0	0	0	0
1	1	70	1	1	1	0	0	0	0	0	0	0	0	0	0	1	0	0	0	0	1	0	0	0	0	1	0	1	0	0	0
1	1	70	0	0	0	0	1	0	0	0	0	0	0	0	0	0	0	0	0	0	0	1	0	1	0	0	0	0	1	0	0
1	0	67	1	1	0	0	1	0	0	0	0	0	0	0	0	1	0	0	0	0	0	0	0	0	0	0	0	0	0	0	0
1	0	59	1	0	0	0	0	0	0	0	1	0	0	0	0	0	0	0	0	0	0	0	0	0	0	0	0	0	0	0	0
1	0	69	1	1	0	0	1	0	0	0	1	0	1	0	1	1	0	0	1	1	1	0	0	0	0	0	0	0	0	0	0
1	0	69	1	1	0	0	1	0	0	0	0	0	0	0	0	0	0	0	0	0	0	1	0	0	1	0	0	0	0	0	0
1	0	77	1	0	1	0	1	0	0	0	0	0	0	0	0	0	0	0	0	0	0	0	1	1	0	0	1	0	1	0	0
1	0	76	1	1	1	0	0	0	0	0	0	0	1	0	0	0	1	0	0	1	1	0	1	0	0	0	0	0	0	0	0
1	0	76	1	1	1	0	0	0	0	0	0	0	1	0	0	0	1	0	0	1	1	1	0	0	1	0	0	1	0	0	0
1	1	76	1	1	1	0	1	0	0	0	0	0	0	0	1	0	0	0	0	0	0	0	0	0	0	0	0	0	0	0	0
1	1	78	1	1	1	0	0	0	0	0	0	0	0	0	0	1	0	0	0	0	0	0	0	0	0	0	0	0	0	0	0
1	1	90	1	1	1	0	1	0	0	0	0	0	0	0	0	0	1	0	0	1	1	0	0	0	1	0	1	0	0	0	0
1	0	94	1	0	0	0	0	0	0	0	0	0	0	0	0	0	0	0	0	0	0	0	0	0	1	0	0	0	0	0	0
1	0	94	1	0	0	0	0	0	0	0	0	0	0	0	0	0	0	0	0	0	0	0	0	0	1	0	0	0	0	0	0
1	1	87	1	1	1	1	1	0	0	0	0	0	0	1	0	0	1	0	0	1	1	1	1	1	1	1	0	1	0	0	0
1	0	86	1	0	1	0	1	0	0	0	0	0	0	0	0	0	0	0	0	0	0	1	0	1	1	0	0	0	0	0	0
1	0	89	1	1	1	0	1	0	1	0	0	0	0	1	0	0	0	0	0	0	0	0	0	0	0	0	0	0	0	0	0
1	1	89	1	1	1	0	0	1	0	0	0	0	0	0	0	0	0	0	0	0	0	0	0	0	0	0	0	1	0	0	0
1	0	88	1	1	0	0	1	0	0	0	0	0	0	0	0	0	0	0	0	0	0	0	0	0	1	0	0	0	0	0	0
1	0	66	1	1	0	0	0	0	0	1	0	0	0	0	0	1	0	0	0	0	0	0	0	0	0	0	0	0	0	0	0
1	0	65	1	0	0	0	1	0	0	0	1	0	0	1	0	0	1	1	0	1	1	1	0	0	0	0	0	0	0	0	0
1	0	67	1	1	1	0	1	0	1	0	0	0	0	1	0	0	0	0	0	0	0	1	0	0	0	1	0	0	0	0	0
1	1	66	1	1	0	0	0	0	0	0	0	0	0	0	0	0	0	0	0	0	0	0	0	0	0	0	0	0	0	0	0
1	0	76	1	1	1	1	1	0	0	0	0	0	0	0	0	0	0	0	0	0	0	1	0	1	0	0	0	0	0	0	0
1	0	76	1	0	0	0	1	0	0	0	0	0	1	0	0	0	0	0	0	0	0	0	0	1	0	0	0	0	0	0	0
1	0	71	1	1	1	0	1	1	0	0	0	0	0	1	0	0	0	0	1	1	1	0	0	1	0	0	0	1	0	0	0
1	0	71	0	1	0	0	0	0	0	0	0	0	0	0	0	0	0	0	0	0	0	1	0	1	0	0	0	0	0	0	0
1	1	70	1	1	0	0	1	0	0	1	0	0	0	0	0	0	1	0	0	1	1	0	1	1	0	0	0	0	0	0	0
1	1	70	1	1	1	0	1	0	0	1	0	0	0	0	0	0	0	0	0	0	0	0	0	1	1	0	0	0	0	0	0
1	1	71	1	1	0	0	0	0	0	0	0	0	0	0	0	0	0	0	0	0	0	0	0	0	1	0	0	0	0	0	0
1	1	71	1	0	1	0	1	0	0	0	0	0	0	0	0	0	0	0	0	0	0	0	0	0	1	1	0	0	0	0	0
1	0	68	0	1	0	0	0	0	0	0	0	0	0	0	0	0	0	0	0	0	0	1	0	0	1	0	0	0	0	0	0
1	1	69	1	1	1	0	0	0	0	0	0	0	0	0	0	0	0	0	0	0	0	1	1	0	1	0	0	0	0	0	0
1	1	97	1	0	0	0	1	0	0	0	0	0	0	0	0	1	0	0	0	0	0	0	0	0	1	0	0	0	0	0	0
1	0	76	0	0	1	0	0	0	0	0	0	0	0	0	0	0	0	0	0	0	0	1	0	0	1	0	0	1	0	0	0
1	0	60	1	1	1	0	1	0	0	0	0	0	0	0	0	0	0	0	0	0	1	1	0	0	1	0	0	0	0	0	0
1	0	62	1	1	1	0	0	0	0	0	0	0	0	0	0	0	0	0	1	1	1	0	0	1	1	0	0	0	0	0	0
1	0	37	1	0	0	0	0	0	0	0	0	0	0	0	0	0	0	0	0	0	1	1	0	0	1	0	0	0	0	0	0
1	0	71	1	0	1	0	0	0	0	0	0	0	0	0	0	0	0	0	0	0	1	0	0	0	1	1	0	0	0	0	0
1	0	71	1	0	1	0	0	0	0	0	0	0	0	0	0	0	0	0	1	1	1	1	0	0	1	0	0	0	0	0	0
1	1	74	1	0	0	0	0	0	0	0	0	0	0	0	0	0	0	0	0	0	1	0	1	0	0	1	1	0	0	0	0
1	0	74	1	1	1	0	1	0	0	0	0	0	0	0	0	0	1	0	0	1	1	0	1	0	0	0	1	0	1	0	0
1	1	75	1	1	1	0	0	0	0	0	0	0	0	0	0	0	0	0	0	0	0	0	0	0	0	0	0	1	0	0	0
1	1	81	1	1	0	0	1	0	0	0	1	0	0	0	0	1	0	0	0	0	0	0	0	1	1	0	0	0	0	0	0
1	0	82	1	0	1	0	1	0	0	0	1	0	0	0	0	0	0	0	1	1	1	1	1	1	1	1	0	1	0	0	0
1	0	79	1	0	0	0	0	0	0	0	0	0	1	0	0	0	0	0	0	0	0	1	0	1	1	1	0	0	0	0	0
1	0	80	1	1	1	0	1	0	0	0	1	0	0	0	1	1	0	0	0	0	0	0	0	0	0	0	0	0	0	0	0
1	0	60	1	1	1	0	0	0	0	0	0	0	0	0	0	0	0	1	0	1	1	0	1	0	1	1	0	0	0	0	0
1	0	60	1	0	1	0	0	0	0	0	0	0	0	0	0	0	0	0	0	0	0	1	0	0	1	1	0	0	0	0	0
1	0	73	1	1	1	0	0	0	0	0	0	0	0	0	0	0	0	0	0	0	1	0	1	0	0	1	0	1	1	0	0
1	1	69	1	1	0	0	1	0	0	0	0	0	0	0	0	1	0	0	0	0	1	1	1	1	1	0	0	0	0	0	0
1	1	71	1	1	0	0	0	0	0	0	1	0	0	0	0	0	0	0	0	0	1	0	0	0	0	0	0	1	0	0	0
1	0	73	1	1	1	0	0	0	0	0	0	0	0	0	0	0	0	0	0	0	0	0	0	0	0	1	0	0	0	0	0
1	0	73	1	1	1	0	1	0	0	0	0	0	0	0	0	0	1	0	0	1	1	0	1	0	0	0	0	0	0	0	0
1	0	66	1	1	1	0	1	0	0	0	0	0	0	0	0	1	0	0	1	1	1	1	0	1	1	1	0	0	0	0	0
1	0	68	1	1	0	0	0	0	0	0	0	0	0	0	0	1	0	0	0	0	0	1	1	0	0	1	0	1	1	0	0
1	0	68	1	0	1	0	0	0	0	0	0	0	0	0	1	0	0	0	0	0	0	0	1	0	0	0	0	0	1	1	0
1	0	68	1	1	1	0	1	0	0	0	0	0	0	0	0	0	0	0	0	0	0	0	0	0	0	0	0	0	0	0	0
1	0	81	1	0	0	0	1	0	0	0	1	0	0	0	0	0	0	0	0	0	1	0	0	0	0	1	0	0	0	0	0
1	1	84	1	0	1	0	1	0	0	0	1	0	0	0	0	0	1	0	0	1	1	1	1	1	0	1	0	0	1	0	0
1	0	83	1	0	0	0	1	0	0	0	0	0	0	0	0	0	0	0	0	0	0	0	0	1	0	1	0	0	0	0	0
1	0	83	1	1	0	1	0	0	0	0	0	0	0	0	0	0	0	0	0	0	1	0	0	0	0	0	0	1	0	0	0
1	1	84	1	1	0	0	1	0	0	0	0	0	0	0	0	0	0	0	1	1	1	1	0	0	1	1	0	1	0	0	0
1	1	86	1	0	1	0	1	0	0	0	1	0	0	0	0	1	0	0	0	0	1	0	0	0	1	1	0	0	0	0	0
1	1	83	1	0	0	0	1	0	0	0	0	0	0	0	0	0	0	0	0	0	0	1	0	1	1	1	0	0	0	0	0
1	0	84	1	1	0	0	1	0	0	0	1	0	0	0	0	0	0	0	0	0	1	0	0	0	0	0	0	0	0	0	0
1	1	76	1	1	1	0	0	0	0	1	1	0	0	0	0	0	0	0	0	0	1	0	0	0	0	1	0	0	0	0	0
1	0	76	1	0	0	0	0	0	0	0	0	0	0	0	0	0	0	0	0	0	0	0	0	0	1	0	0	0	0	0	0
1	0	76	1	0	0	0	0	0	0	0	0	0	0	0	0	0	0	0	1	1	1	0	0	0	1	1	0	1	0	0	0
1	0	89	1	0	1	0	1	0	0	0	1	0	0	1	0	0	0	0	0	0	0	0	0	0	1	1	0	0	0	0	0
1	0	76	1	1	1	0	1	0	0	0	0	0	0	1	0	0	1	0	0	1	1	0	0	0	1	1	0	0	0	0	0
1	1	103	1	1	1	0	0	0	0	0	0	0	0	0	0	0	0	0	0	0	0	0	0	1	0	1	1	1	0	0	0
1	1	88	1	1	0	0	1	0	0	0	1	0	1	0	0	1	0	0	0	0	0	1	0	1	1	0	0	0	0	0	0
1	0	87	1	0	1	0	0	0	0	0	0	0	1	0	0	0	0	0	0	0	0	1	0	1	1	0	0	0	0	0	0
1	1	93	1	1	1	0	1	0	0	0	0	0	0	0	0	0	0	0	0	0	0	1	0	0	0	1	0	0	0	0	0
1	0	89	1	1	0	0	1	1	0	0	0	0	0	1	0	0	0	0	0	0	0	0	0	0	0	1	0	0	0	0	0
1	1	88	1	1	0	0	1	0	0	0	0	0	0	0	0	0	0	0	1	1	1	1	1	0	1	1	0	1	1	0	0
1	1	88	1	1	0	0	1	0	0	0	0	0	0	0	0	0	0	0	0	0	1	1	1	0	0	1	0	0	0	0	0
1	1	88	1	1	0	0	1	0	0	0	0	0	0	0	0	0	0	0	0	0	1	1	0	0	1	1	0	0	0	0	0
1	1	93	1	1	1	0	0	0	0	0	0	0	0	0	0	0	0	0	1	1	1	0	0	0	0	1	0	0	0	0	0
1	1	93	1	1	1	0	1	0	0	0	0	0	0	0	0	0	0	0	0	0	1	0	0	0	1	1	0	1	0	0	0
1	0	86	1	0	0	0	1	0	0	0	0	0	0	0	0	0	0	0	1	1	1	1	0	0	1	1	0	0	0	0	0
1	0	87	1	0	1	0	1	0	0	0	0	0	1	0	0	0	0	0	1	1	1	1	0	1	1	1	0	0	0	0	0
1	1	90	1	0	1	1	1	0	0	0	0	0	0	0	0	0	1	0	1	1	1	1	1	1	1	1	0	0	0	0	0
1	0	91	1	0	1	0	1	0	0	0	1	0	0	0	0	0	0	0	0	0	0	1	0	0	1	1	0	0	0	0	0
1	0	72	1	0	0	0	0	0	0	0	0	0	0	0	0	0	0	0	0	0	1	1	0	0	0	1	0	0	0	0	0
1	1	72	1	0	0	0	1	0	0	0	0	0	1	0	0	0	1	0	0	1	1	0	0	1	0	1	0	0	0	0	0
1	0	72	1	0	1	0	1	0	0	0	0	0	0	0	0	0	0	0	0	0	0	0	0	0	0	1	0	0	0	0	0
1	0	77	1	0	0	0	1	0	0	0	1	0	0	0	0	0	0	0	0	0	0	0	0	0	0	1	0	0	0	0	0
1	1	77	1	0	1	0	1	0	0	0	0	0	0	0	0	0	1	0	0	1	1	0	1	0	0	1	0	0	0	0	0
1	0	74	1	0	0	0	0	0	0	0	0	0	0	0	0	0	0	0	0	0	0	0	0	1	0	1	0	1	0	0	0
1	1	75	1	1	1	0	1	0	0	0	0	0	0	0	0	0	0	1	0	1	1	1	1	0	0	1	0	0	0	0	0
1	0	94	1	0	1	0	1	0	0	0	1	0	1	0	1	0	0	1	1	1	1	1	0	0	0	1	0	1	1	0	0
1	0	88	1	1	1	0	1	0	0	0	0	0	0	0	0	1	0	0	0	0	1	1	0	0	1	1	0	0	0	0	0
1	0	56	1	0	0	0	0	0	0	0	0	0	0	1	0	0	0	0	0	0	1	0	1	0	0	1	0	0	0	0	0
1	1	74	1	0	0	0	0	0	0	0	0	0	0	0	0	0	0	1	0	1	1	0	0	0	1	0	0	0	0	0	0
1	1	74	1	1	1	0	0	0	0	0	0	0	0	0	0	0	0	0	0	0	0	1	1	0	0	1	0	0	0	0	0
1	1	76	1	0	1	0	0	0	0	0	1	0	0	0	0	0	0	0	0	0	0	0	0	1	0	0	0	0	0	0	0
1	0	70	1	0	1	0	0	0	0	0	0	0	0	0	0	0	1	0	1	1	1	1	1	1	1	1	0	0	0	0	0
1	1	83	1	1	1	0	1	0	0	0	0	0	0	0	0	1	0	0	0	0	0	1	0	1	0	0	0	0	0	0	0
1	1	83	1	1	1	0	1	0	0	0	0	0	0	0	0	1	0	0	0	0	0	1	0	0	1	1	0	1	0	0	0
1	0	83	1	0	1	0	1	0	0	0	0	0	1	0	0	1	0	0	0	0	0	1	0	0	1	1	0	0	0	0	0
1	1	82	1	1	1	0	0	0	0	0	0	0	1	0	0	0	0	0	0	0	0	0	0	0	0	0	0	0	0	0	0
1	1	82	1	0	1	0	0	0	0	0	0	0	0	0	0	0	0	0	0	0	0	1	0	0	1	0	0	0	0	0	0
1	0	82	1	0	1	0	1	1	0	0	1	0	0	0	1	1	0	0	0	0	0	1	1	1	0	1	0	0	0	0	0
1	1	97	1	0	0	0	1	0	0	0	0	0	0	0	0	1	0	0	0	0	0	1	1	1	0	1	0	0	0	0	0
1	0	63	1	1	0	0	1	0	0	0	0	0	0	0	0	0	0	0	0	0	0	1	1	0	0	1	0	0	0	0	0
1	1	67	1	1	1	0	1	0	0	0	0	0	0	0	0	0	0	0	0	0	0	0	0	0	0	0	0	0	0	0	0
1	0	66	1	0	1	0	1	0	0	0	0	1	0	0	1	0	0	0	0	0	0	0	0	0	0	1	0	0	0	0	0
1	1	82	1	1	1	0	1	0	0	0	0	0	0	0	1	0	0	0	0	0	0	0	0	0	0	0	0	0	0	0	0
1	0	81	1	1	1	0	1	1	0	1	1	0	1	1	0	1	0	0	0	0	0	1	0	0	0	0	0	1	0	0	0
1	0	77	1	1	0	0	0	1	0	0	0	0	1	1	0	0	0	1	0	1	1	1	1	0	0	0	0	0	0	0	0
1	1	79	1	1	1	1	0	0	0	0	0	0	0	0	0	0	1	0	0	1	1	0	0	1	0	0	0	0	0	0	0
1	0	84	1	1	1	1	1	0	0	0	0	0	0	0	0	0	0	0	0	0	0	1	0	0	0	0	0	0	0	0	0
1	1	84	1	0	0	0	0	0	0	0	0	0	0	0	0	0	0	0	1	1	1	1	1	1	1	1	0	0	0	0	0
1	1	82	1	1	0	0	1	0	0	0	0	0	0	0	0	1	0	0	0	0	0	1	0	0	1	1	0	0	0	0	0
1	0	83	1	1	0	0	0	0	0	0	0	0	0	0	0	0	0	0	0	0	0	1	0	0	1	0	0	0	0	0	0
1	0	83	1	1	0	0	1	0	0	0	0	0	0	0	0	0	0	0	0	0	0	0	1	1	0	0	1	0	0	0	0
1	0	71	1	1	0	0	0	0	0	0	0	0	0	0	0	0	0	0	0	0	0	0	0	0	0	0	0	0	0	0	0
1	1	71	0	0	0	0	0	0	0	0	0	0	0	0	0	0	1	0	0	1	1	0	0	0	0	1	0	1	0	0	0
1	1	71	1	0	0	1	1	0	0	0	0	0	0	0	0	1	0	1	1	1	1	0	1	0	0	0	0	0	0	0	0
1	1	72	1	0	0	0	0	0	0	0	0	0	0	0	0	0	0	0	0	0	0	0	0	0	0	0	0	0	1	0	0
1	0	72	1	1	0	0	1	0	0	0	0	0	0	0	0	0	0	0	0	0	0	1	0	0	0	0	0	0	0	0	0
1	0	69	1	0	1	0	0	0	0	0	1	0	0	0	0	0	0	0	0	0	0	1	1	1	1	1	0	0	0	0	0
1	0	87	1	1	1	0	1	0	0	0	0	0	0	0	0	0	0	0	1	1	1	1	0	1	0	1	0	0	1	0	1
1	0	70	1	0	1	0	0	0	0	0	1	0	0	1	0	0	0	1	0	1	1	1	0	0	1	0	0	0	0	0	0
1	0	70	1	1	1	0	0	0	0	0	0	0	0	0	0	1	0	0	0	0	0	1	0	0	0	1	0	0	0	0	0
1	0	75	1	1	0	0	1	0	0	0	0	0	0	0	0	1	0	0	0	0	0	0	0	0	0	0	0	0	0	0	0
1	0	73	1	0	1	0	0	0	0	0	0	0	0	0	0	0	0	0	0	0	0	0	0	0	0	0	0	1	0	0	0
1	1	73	1	0	1	0	0	0	0	0	0	0	1	0	0	0	0	0	0	0	0	1	0	0	1	0	0	0	0	0	0
1	0	74	1	1	1	0	0	0	0	0	0	0	0	0	0	1	0	0	1	1	1	0	0	0	0	0	0	0	0	0	0
1	1	74	1	0	1	0	1	0	0	0	1	0	0	0	0	0	0	0	0	0	0	1	0	1	1	0	0	0	0	0	0
1	1	74	1	0	1	0	0	0	0	0	0	0	0	0	0	0	0	0	1	1	1	1	0	0	0	0	0	0	0	0	0
1	0	74	1	1	0	0	1	0	0	0	0	0	0	0	0	0	1	0	0	1	1	0	1	1	0	1	0	0	0	0	0
1	0	41	0	0	0	0	0	0	0	0	0	0	0	0	0	0	0	0	1	1	1	0	0	0	0	0	0	0	0	0	0
1	1	37	0	0	0	0	0	0	0	0	0	0	0	0	0	0	0	1	0	1	1	0	1	0	0	0	0	0	0	0	0
1	1	9	0	0	0	0	0	0	0	0	0	0	0	1	0	0	0	0	0	0	1	1	1	1	1	0	0	0	0	0	0
1	0	71	1	1	1	0	0	0	0	0	0	0	0	0	0	0	0	0	0	0	1	0	0	0	0	0	0	1	0	0	0
1	0	70	1	0	0	0	0	0	0	0	1	0	0	1	0	0	0	1	0	1	1	1	1	0	1	0	0	0	0	0	0
1	1	66	1	1	1	0	1	0	0	0	0	1	1	0	0	1	0	0	0	0	1	0	1	0	0	0	0	0	0	0	0
1	0	61	1	0	0	0	0	0	0	0	0	0	0	0	0	0	0	1	0	1	1	0	1	0	1	1	0	0	0	0	0
1	0	76	1	1	0	0	0	0	0	0	0	0	0	0	0	0	0	0	0	0	1	0	1	0	0	0	0	0	0	0	0
1	0	76	1	1	0	0	1	0	0	1	1	0	0	0	0	0	0	0	1	1	1	1	1	0	1	1	0	0	0	0	0
1	0	73	0	1	0	1	1	1	0	0	0	0	0	0	1	0	0	0	1	1	1	0	0	0	1	0	0	0	0	0	0
1	0	74	1	1	1	0	0	0	0	0	0	0	0	0	0	0	0	0	0	0	0	0	0	0	0	0	0	0	0	0	0
1	0	62	0	0	0	0	1	0	0	0	0	0	0	1	0	1	0	0	0	0	1	0	0	0	1	1	0	0	0	0	0
1	1	65	1	0	0	0	0	0	0	0	0	0	0	0	0	0	0	0	1	1	1	0	0	1	0	1	0	1	0	0	0
1	0	83	1	0	1	0	1	0	0	0	1	0	0	0	0	0	0	0	0	0	1	0	1	0	1	0	0	0	0	0	0
1	0	83	1	0	0	0	0	0	0	0	0	0	0	0	0	0	0	0	1	1	1	0	0	1	0	0	1	0	0	0	0
1	0	86	1	1	1	0	1	0	0	0	0	0	0	0	1	0	0	0	1	1	1	0	0	0	0	1	0	0	0	0	0
1	0	94	1	0	1	0	1	1	0	0	1	0	0	0	0	0	0	0	0	0	0	1	1	0	1	1	0	0	0	0	0
1	1	39	1	0	0	0	0	0	0	0	0	0	0	0	0	0	0	0	0	0	0	1	0	0	1	1	0	0	0	0	0
1	0	64	0	1	1	0	1	0	0	0	1	0	0	0	0	0	0	0	1	1	1	0	1	0	1	0	0	0	0	0	0
1	1	92	1	0	1	1	1	1	0	0	1	0	0	0	0	0	0	0	0	0	0	0	0	0	0	0	0	0	0	0	0
1	1	76	1	0	1	0	0	0	0	0	0	0	0	0	0	0	0	0	0	0	0	0	0	0	0	0	0	0	0	0	0
1	0	76	1	0	1	0	1	0	0	0	0	0	0	0	0	0	0	0	0	0	0	0	0	1	0	0	1	1	0	0	0
1	1	63	1	0	0	0	0	0	0	0	1	0	0	0	0	0	0	0	0	0	0	1	0	1	0	0	0	0	0	0	0
1	0	76	1	0	1	0	1	0	0	0	0	0	0	0	0	0	0	0	0	0	0	0	0	1	0	1	0	0	0	0	0
1	1	78	1	0	1	0	0	0	0	0	0	0	0	0	0	0	0	1	0	1	1	0	0	0	1	0	0	0	0	0	0
1	0	75	1	0	0	0	0	0	0	0	0	0	0	1	0	0	0	0	0	0	0	0	1	1	0	1	0	0	0	0	0
1	0	74	1	1	1	0	0	0	0	0	0	0	0	1	0	0	0	0	1	1	1	0	0	0	0	1	0	0	0	0	0
1	1	76	1	1	1	0	1	0	0	0	0	0	0	0	0	0	0	0	0	0	1	0	0	0	0	0	0	0	0	0	0
1	0	79	1	1	0	0	1	0	0	0	0	0	0	0	0	0	0	0	0	0	1	0	1	0	0	1	0	0	0	0	0
1	0	79	1	1	1	0	0	0	0	0	0	0	0	0	0	0	0	1	0	1	1	0	0	1	0	0	0	0	0	0	0
1	0	79	1	1	1	0	0	0	0	0	0	0	0	0	0	0	0	0	0	0	0	0	0	0	0	0	0	1	0	0	0
1	0	79	1	0	1	0	0	0	0	0	1	0	0	0	0	0	0	0	0	0	1	0	0	0	0	0	0	0	0	0	0
1	1	94	1	1	1	0	1	0	0	0	0	0	0	0	0	1	1	0	1	1	1	0	1	0	0	0	0	0	0	0	0
1	0	89	1	1	1	0	1	0	0	0	1	0	0	0	0	0	0	0	1	1	1	1	0	0	0	1	0	0	0	0	0
1	0	89	1	1	1	0	1	0	0	0	1	0	0	0	0	0	0	0	0	0	0	0	0	1	0	1	0	0	0	0	0
1	1	79	1	0	0	0	1	0	0	0	0	0	0	0	0	0	0	0	0	0	0	0	0	0	1	0	0	0	1	0	0
1	0	84	1	1	1	0	1	0	0	0	1	0	0	0	0	0	0	0	0	0	1	0	0	1	0	0	0	0	0	0	0
1	0	74	0	1	1	0	0	0	0	0	0	0	0	0	0	0	0	0	0	0	1	0	0	0	0	1	1	0	0	0	0
1	1	81	1	1	1	1	1	0	1	0	0	0	0	0	0	0	0	0	0	0	0	0	0	1	1	0	0	0	0	0	0
1	1	82	1	1	1	0	0	0	0	0	0	0	0	0	0	0	0	0	0	0	0	0	0	0	0	0	0	0	0	0	0
1	0	69	1	0	0	0	0	0	0	0	0	0	0	1	0	1	0	0	0	0	0	0	0	1	0	0	0	1	0	0	0
1	1	79	1	1	1	0	1	0	0	0	0	0	1	0	0	1	1	0	0	1	1	0	1	1	1	1	0	0	0	0	0
1	0	79	1	1	1	0	1	0	0	0	1	0	1	1	0	1	1	0	0	1	1	1	1	1	1	0	0	0	0	0	0
1	0	80	1	1	0	0	1	0	0	0	0	0	0	0	0	1	0	0	1	1	1	0	0	0	0	0	0	0	0	0	0
1	1	80	1	1	1	0	1	0	0	0	0	0	0	0	0	0	0	0	0	0	0	0	0	1	0	0	0	0	0	0	0
1	0	80	1	1	1	0	1	0	0	0	1	0	0	0	1	1	0	0	0	0	1	0	0	0	1	0	0	0	0	0	0
1	1	80	1	1	1	0	1	0	0	0	0	0	0	0	0	0	0	0	0	0	1	0	0	0	1	0	0	0	0	0	0
1	0	80	1	0	1	0	0	0	0	0	1	0	0	0	0	0	0	0	0	0	1	0	0	0	1	0	1	0	0	0	0
1	0	86	1	1	1	0	1	0	0	0	1	0	0	0	0	0	0	0	0	0	0	0	0	0	0	0	0	0	0	0	0
1	1	85	1	0	1	0	1	0	0	0	0	0	0	0	0	0	0	1	0	1	1	0	1	1	1	1	1	0	0	0	0
1	0	87	1	0	1	0	1	0	0	0	0	0	0	0	0	1	0	0	0	0	0	0	1	0	0	0	0	1	0	0	0
1	1	68	1	1	1	0	0	0	0	0	0	0	0	0	0	0	0	0	1	1	1	0	1	0	0	1	0	0	0	0	0
1	1	83	1	1	0	0	0	0	0	0	0	0	0	0	0	0	0	0	0	0	0	0	0	1	0	1	0	0	0	0	0
1	1	73	1	1	1	0	0	0	0	0	0	0	1	0	0	1	0	0	0	0	0	1	0	0	0	0	0	0	0	0	0
1	1	64	1	1	0	0	1	0	0	1	0	0	0	0	0	0	0	0	0	0	0	1	1	0	0	1	0	0	0	0	0
1	0	69	1	0	0	0	0	0	0	0	0	0	0	0	0	0	0	0	1	1	1	1	0	0	0	1	0	0	0	0	0
1	1	81	1	0	1	0	0	0	0	0	0	0	0	0	0	0	0	0	0	0	1	0	0	0	0	0	0	0	0	0	0
1	0	80	1	1	0	0	0	0	0	0	0	0	0	0	0	0	0	1	1	1	1	1	1	0	0	0	0	0	0	0	0
1	0	79	1	1	1	0	1	0	1	0	0	0	0	0	0	1	0	0	1	1	1	0	1	0	0	0	0	0	0	0	0
1	0	78	1	0	0	0	1	0	0	0	0	0	0	0	0	0	0	0	0	0	0	0	1	0	0	0	0	1	0	0	0
1	1	65	0	0	0	0	0	0	0	0	0	0	0	0	0	0	0	0	1	1	1	0	1	1	1	0	0	0	1	0	0
1	1	64	1	0	0	0	0	0	0	0	0	0	0	0	0	0	0	0	0	0	1	1	0	0	0	1	0	0	0	0	0
1	0	63	1	0	0	0	0	0	0	0	0	0	0	0	0	0	0	0	0	0	1	1	0	1	0	0	0	0	0	0	0
1	0	58	1	0	1	0	0	0	0	0	0	0	0	1	0	1	0	0	0	0	1	0	0	0	0	1	0	0	0	0	0
1	0	72	1	1	1	0	0	0	0	0	0	0	1	0	0	0	0	0	0	0	0	1	1	0	0	1	0	0	0	0	0
1	1	71	0	0	0	0	0	0	0	0	0	0	0	0	0	0	0	0	0	0	0	0	0	0	0	0	0	0	0	0	0
1	0	72	1	1	1	0	0	0	0	0	0	0	1	0	0	0	0	0	0	0	1	0	0	0	0	0	0	0	0	0	0
1	0	68	1	1	1	0	0	0	0	0	0	0	0	0	0	0	0	0	0	0	1	0	0	1	0	0	0	0	0	0	0
1	1	68	1	1	1	0	1	0	0	0	0	0	0	0	0	0	0	0	0	0	1	0	0	1	0	1	0	0	0	0	0
1	1	70	1	1	1	0	0	0	0	0	1	0	0	0	0	0	0	0	1	1	1	0	1	0	0	1	0	1	0	0	0
1	1	69	1	0	0	0	1	0	0	1	0	0	0	0	0	0	0	0	0	0	0	0	0	0	1	1	0	0	0	0	0
1	0	62	0	0	0	0	0	0	0	0	0	0	0	0	0	1	0	0	0	0	1	0	0	0	0	1	1	0	0	0	0
1	1	65	1	1	1	0	1	0	0	0	0	0	0	1	0	1	0	0	0	0	0	0	0	0	1	0	1	0	0	0	0
1	1	64	1	0	0	0	1	0	0	1	0	0	0	0	0	0	0	0	1	1	1	0	0	0	0	0	0	0	0	0	0
1	1	47	1	1	0	0	0	0	0	0	1	0	0	0	0	1	0	0	0	0	0	0	0	0	0	0	0	0	0	0	0
1	0	71	1	1	1	0	1	0	0	0	0	0	0	1	0	1	0	0	0	0	0	0	0	0	0	0	0	0	0	0	0
1	0	70	1	1	1	0	1	0	0	0	0	0	0	0	0	1	0	0	0	0	0	0	0	0	0	0	0	0	0	0	0
1	0	73	1	0	0	0	1	0	0	0	0	0	0	1	0	0	1	0	0	1	1	1	0	1	0	0	0	0	0	0	0
1	0	72	1	0	0	0	0	0	0	0	0	0	0	0	0	0	0	0	0	0	0	0	0	1	1	0	0	1	0	0	0
1	0	72	1	1	1	0	1	1	0	0	0	0	0	0	0	1	0	0	0	0	0	1	0	1	0	0	0	0	0	0	0
1	0	72	1	0	0	0	1	0	0	0	0	0	0	1	0	0	0	0	1	1	1	1	0	0	1	0	0	0	0	0	0
1	0	67	1	1	1	0	0	0	0	0	0	0	0	0	1	0	0	0	0	0	1	1	0	1	0	0	0	0	1	0	0
1	0	69	1	1	1	0	0	0	0	0	0	0	0	0	0	1	0	0	0	0	1	1	0	0	1	1	0	0	1	0	0
1	1	67	1	1	0	0	0	0	0	0	1	0	0	0	0	1	0	0	0	0	1	0	0	0	1	1	0	0	0	0	0
1	0	89	1	0	0	0	0	0	0	0	1	0	0	0	0	0	0	0	0	0	1	1	0	0	1	0	0	0	0	0	0
1	1	67	1	1	1	0	1	0	0	0	0	0	0	0	0	0	0	0	0	0	1	0	0	0	1	0	0	0	0	0	0
1	1	85	1	0	1	0	1	0	0	0	1	0	1	1	0	0	0	0	0	0	1	0	0	0	1	1	0	0	0	0	0
1	0	87	1	1	1	0	1	0	0	0	0	0	0	0	0	0	0	0	0	0	0	0	0	1	0	0	0	0	0	0	0
1	1	66	1	0	0	0	0	0	0	0	0	0	0	0	0	0	1	1	0	1	1	0	1	0	1	1	0	1	1	0	0
1	1	87	1	1	1	0	1	0	0	0	1	0	0	0	0	0	0	0	0	0	1	0	1	0	1	0	0	0	1	0	0
1	1	87	1	1	0	0	1	0	0	0	1	0	0	0	0	0	1	0	0	1	1	0	1	1	0	0	0	0	0	0	0
1	1	87	1	1	1	0	1	0	0	0	1	0	0	0	0	0	0	0	0	0	0	0	0	1	0	0	0	0	0	0	0
1	0	89	1	1	1	0	1	0	1	0	0	0	0	1	0	0	0	0	0	0	0	0	0	0	0	0	0	0	0	0	0
1	1	86	1	0	1	0	1	0	0	0	0	0	1	0	0	0	0	0	0	0	0	0	0	0	0	0	0	0	0	0	0
1	1	86	1	1	1	0	0	0	0	0	0	0	0	1	0	0	1	0	1	1	1	1	0	0	0	0	0	0	0	0	0
1	1	91	1	1	1	0	1	0	0	0	0	0	0	0	0	0	0	0	1	1	1	1	1	0	0	0	1	0	0	0	0
1	1	90	1	1	1	0	1	0	0	0	0	0	0	0	0	0	0	0	0	0	0	1	0	1	0	1	0	1	0	0	0
1	0	74	1	1	0	0	1	0	0	0	0	0	0	0	0	0	1	0	0	1	1	1	0	0	0	1	1	0	0	0	0
1	0	74	1	1	0	0	1	0	0	0	0	0	0	0	0	0	0	0	0	0	0	0	0	0	0	0	0	0	0	0	0
1	0	74	0	0	0	0	0	0	0	0	1	0	0	0	0	0	0	1	0	1	1	0	1	1	0	0	1	0	1	0	0
1	0	76	1	1	1	0	1	0	0	0	0	0	0	0	0	1	0	0	1	1	1	0	0	0	1	0	0	0	0	0	0
1	0	76	1	1	1	0	1	0	0	0	0	0	0	1	0	1	0	0	1	1	1	1	0	1	1	1	1	0	0	0	0
1	1	93	1	0	1	0	0	0	0	0	0	0	0	0	0	0	0	0	1	1	1	0	0	0	0	0	0	0	0	0	0
1	1	93	1	0	1	0	1	0	0	0	0	0	0	0	0	0	0	0	0	0	0	0	0	0	0	0	0	0	0	0	0
1	0	82	1	0	1	0	1	0	0	0	1	0	0	0	0	0	0	0	1	1	1	0	0	1	1	0	0	0	0	0	0
1	0	84	1	1	0	0	1	0	0	0	1	0	0	0	0	0	1	0	0	1	1	0	1	1	1	0	0	1	1	0	0
1	1	83	1	1	1	0	1	0	0	0	0	0	0	0	0	0	0	0	0	0	0	0	0	0	1	0	0	0	0	0	0
1	1	83	1	1	1	0	1	0	0	0	0	0	0	0	0	0	0	0	0	0	0	0	0	0	1	0	0	0	0	0	0
1	0	92	1	1	1	0	1	0	0	0	0	0	0	0	0	0	0	0	0	0	0	0	0	0	0	0	0	0	0	0	0
1	1	79	1	0	0	0	0	0	0	0	0	0	0	0	0	0	0	0	0	0	0	0	0	0	0	0	0	0	0	0	0
1	0	81	1	1	1	0	1	0	1	0	0	0	0	0	0	0	0	0	0	0	0	0	1	0	0	0	0	0	0	0	0
1	1	92	1	0	0	1	0	0	0	0	1	0	0	0	0	0	0	0	0	0	0	1	0	0	0	0	0	0	0	0	0
1	0	92	1	0	1	0	0	0	0	0	0	0	0	0	0	0	0	0	0	0	0	0	1	0	0	1	0	0	0	0	0
1	1	89	1	0	0	0	1	0	0	0	0	0	0	0	1	0	0	0	1	1	1	0	0	1	0	0	0	0	0	0	0
1	1	87	1	0	1	0	1	0	0	0	0	0	0	0	0	0	0	0	1	1	1	0	1	1	0	1	0	1	0	0	0
1	1	87	1	0	1	0	0	0	0	0	0	0	0	0	0	0	0	0	0	0	0	0	0	1	0	0	0	0	0	0	0
1	1	87	1	0	1	0	1	0	0	0	0	0	0	0	0	0	0	0	0	0	0	0	0	0	0	0	0	0	0	0	0
1	0	88	1	0	1	0	1	1	0	0	1	0	0	0	0	1	1	0	0	1	1	0	0	0	0	0	0	0	0	0	0
1	1	88	1	0	1	0	1	0	0	0	0	0	0	0	1	1	0	0	0	0	0	1	1	0	0	0	0	0	0	0	0
1	1	94	1	1	1	0	1	0	0	0	0	0	0	0	0	1	0	0	0	0	0	0	0	0	0	1	0	0	0	0	0
1	1	95	1	1	1	0	0	0	0	0	0	0	0	0	0	0	0	0	1	1	1	0	0	0	0	0	0	0	0	0	0
1	1	93	1	0	1	0	1	0	0	0	0	0	0	0	0	1	0	0	0	0	0	1	0	0	0	1	0	0	0	0	0
1	1	80	1	0	1	0	1	0	0	0	1	0	0	0	0	0	0	0	0	0	0	0	0	0	0	0	1	0	0	0	0
1	1	79	1	0	0	0	0	0	0	0	0	0	1	1	0	0	1	0	0	1	1	1	1	1	0	0	1	1	0	0	0
1	0	81	1	0	0	0	0	0	0	0	0	0	0	0	0	0	0	0	0	0	0	0	0	0	0	0	0	0	0	0	0
1	0	81	1	0	0	0	0	0	0	0	0	0	0	0	0	0	0	0	0	0	0	0	0	0	0	0	0	0	0	0	0
1	0	78	1	1	0	0	0	0	0	0	0	0	0	0	0	0	0	0	0	0	0	0	0	0	0	0	1	0	0	0	0
1	0	85	1	0	0	0	1	0	0	0	0	0	0	1	0	1	0	0	0	0	0	0	1	1	0	0	0	0	0	0	0
1	1	85	1	1	1	0	0	0	0	0	1	0	0	0	1	0	0	0	0	0	0	0	0	0	0	0	0	0	0	0	0
1	0	85	1	0	1	0	1	0	0	0	0	0	1	1	0	0	0	0	0	0	0	1	0	0	0	0	0	0	0	0	0
1	0	82	1	1	1	0	1	0	0	0	1	0	0	0	0	0	0	1	0	1	1	1	1	0	0	1	0	0	1	0	0
1	0	84	1	0	0	0	1	0	0	0	0	0	0	0	0	0	0	0	0	0	1	0	0	0	0	0	0	0	0	0	0
1	0	83	1	1	1	0	1	0	0	0	0	0	0	0	0	0	0	0	0	0	0	1	0	0	0	0	0	0	0	0	0
1	0	83	1	1	1	0	1	0	0	0	0	0	0	0	0	0	0	0	1	1	1	0	1	0	0	0	0	0	0	0	0
1	1	78	1	1	0	0	1	0	0	0	1	0	0	0	0	0	0	0	0	0	0	1	1	0	0	0	0	1	0	0	0
1	0	79	1	0	0	0	1	0	1	0	0	0	0	0	0	0	0	0	0	0	1	1	0	1	0	0	0	0	0	0	0
1	0	75	1	0	1	0	0	0	0	0	0	0	0	0	0	0	0	0	0	0	1	1	0	0	0	0	0	0	0	0	0
1	1	77	1	0	1	0	0	0	0	0	1	0	1	0	0	0	0	0	0	0	0	1	1	0	0	0	0	0	0	0	0
1	1	83	1	0	0	0	0	0	0	0	1	0	0	0	0	0	0	0	0	0	1	1	0	1	0	1	1	0	0	0	0
1	0	83	1	1	1	0	1	0	0	0	1	0	0	1	0	0	0	0	0	0	0	1	0	0	0	0	0	0	0	0	0
1	0	84	1	0	0	0	1	0	0	0	0	0	0	0	0	0	0	0	1	1	1	0	0	1	0	0	0	0	0	0	0
1	0	84	1	1	0	0	1	0	0	0	1	0	0	0	0	0	0	0	0	0	0	1	0	0	0	1	1	0	0	0	0
1	1	84	1	0	0	0	0	0	0	0	0	0	0	0	0	0	0	0	0	0	1	1	1	1	0	0	0	0	0	0	0
1	0	84	0	0	0	0	0	0	0	0	0	0	0	0	0	0	0	0	0	0	0	0	1	1	0	0	0	0	0	0	0
1	1	84	1	0	0	0	1	0	0	0	0	0	0	0	0	0	0	0	1	1	1	1	0	0	0	0	0	1	0	0	0
1	0	84	1	1	0	0	1	0	0	0	0	0	1	0	0	0	0	0	1	1	1	1	0	0	1	0	0	0	1	0	0
1	0	82	1	0	0	0	1	0	0	0	0	0	0	0	0	1	0	0	1	1	1	0	0	0	0	0	0	0	0	0	0
1	0	81	1	1	0	0	0	0	0	0	0	0	0	0	0	0	0	0	1	1	1	0	1	0	1	0	0	0	0	0	0
1	1	81	1	1	0	0	1	0	1	0	1	0	1	0	0	0	0	0	1	1	1	1	0	0	0	0	0	0	0	0	0
1	0	63	1	0	0	0	1	0	0	0	0	0	0	0	0	0	0	0	1	1	1	1	0	1	1	1	0	0	0	0	0
1	0	56	1	1	0	0	0	0	0	0	0	0	0	0	0	0	1	0	1	1	1	1	0	1	1	0	0	0	0	0	0
1	0	72	1	1	0	0	0	0	0	0	0	0	0	0	0	0	0	0	0	1	1	1	0	0	0	1	0	0	0	0	0
1	1	71	1	0	1	0	1	0	0	1	0	0	0	0	0	1	0	0	0	0	0	0	0	1	0	0	0	0	0	0	1
1	1	73	1	1	1	0	1	0	0	0	0	0	1	0	0	1	0	0	0	0	0	1	0	0	0	0	0	0	0	0	0
1	0	73	0	0	0	0	0	0	0	0	0	0	0	1	0	0	0	0	0	0	1	0	0	0	0	0	1	0	0	0	0
1	1	69	1	0	0	0	0	0	0	0	0	0	0	1	0	0	0	0	0	0	0	0	0	0	0	0	0	0	0	0	0
1	0	70	1	1	0	0	0	0	0	0	0	0	0	1	0	0	0	1	0	1	1	0	0	0	1	0	0	1	0	1	0
1	1	74	1	0	0	0	0	0	0	0	0	0	0	0	0	0	0	0	0	0	0	1	0	1	1	1	0	0	0	0	0
1	0	76	1	0	0	0	0	0	0	0	0	0	0	0	0	1	0	0	1	1	1	0	1	0	0	0	0	0	0	0	0
1	0	75	1	0	0	0	1	0	0	0	0	0	0	1	0	0	0	0	1	1	1	0	0	0	0	0	0	0	0	0	0
1	0	75	1	0	1	0	1	0	0	0	0	0	0	0	0	1	0	0	1	1	1	1	0	0	0	0	0	0	0	0	0
1	0	75	1	0	1	0	0	0	0	0	0	0	0	0	0	0	0	0	1	1	1	0	1	0	0	0	0	0	0	0	0
1	0	81	1	0	0	0	1	0	0	0	1	0	0	0	0	0	0	0	0	0	0	0	0	0	0	0	0	0	0	0	0
1	1	81	1	1	0	0	0	0	0	0	0	0	0	0	0	0	0	0	0	0	0	0	0	0	0	0	0	0	0	0	0
1	0	81	1	0	0	0	0	0	0	0	0	0	0	0	0	0	1	0	0	1	1	1	0	1	0	0	0	0	0	0	0
1	0	82	1	0	0	0	0	0	0	0	0	0	0	0	0	0	0	0	0	0	0	1	0	1	0	0	0	0	0	0	0
1	0	82	1	0	0	0	1	0	0	0	0	0	0	1	0	0	0	0	0	0	0	0	1	1	0	0	0	0	0	0	0
1	1	78	1	1	1	0	0	0	0	0	1	0	0	1	0	0	0	0	0	0	0	1	0	0	0	0	0	1	0	0	0
1	1	81	1	1	0	0	0	0	0	0	0	0	0	0	0	0	0	0	0	0	0	0	0	0	0	1	0	0	0	0	0
1	0	64	1	0	0	0	0	0	0	0	0	0	0	0	0	0	0	0	0	0	0	1	0	0	1	1	0	0	0	0	0
1	1	97	1	1	1	0	0	0	0	0	0	0	0	0	0	0	0	1	0	1	1	0	0	0	1	1	0	0	0	0	0
1	0	67	1	1	0	0	0	0	0	0	0	0	0	0	0	0	1	0	0	1	1	0	0	0	0	0	0	0	0	0	0
1	1	65	1	0	0	0	1	0	0	0	0	0	0	0	0	0	0	0	0	0	0	0	0	0	0	1	0	0	0	0	0
1	1	73	1	0	0	0	1	0	0	0	0	0	1	0	0	1	0	1	0	1	1	1	0	0	1	1	0	0	0	0	0
1	1	68	1	1	0	0	0	0	0	0	1	0	0	0	0	1	0	0	1	1	1	1	1	1	0	0	0	0	1	0	0
1	0	67	1	0	0	0	0	0	0	0	0	0	0	0	0	0	0	0	1	1	1	1	0	1	0	1	0	1	0	0	0
1	0	70	1	1	0	0	1	0	0	0	0	0	0	1	0	0	0	0	0	0	0	1	0	1	0	1	0	0	0	0	0
1	0	66	1	0	1	0	1	0	1	0	0	0	0	0	0	0	0	0	0	0	0	1	0	0	0	0	0	0	0	0	0
1	1	102	1	0	0	0	1	0	1	0	0	0	0	0	0	0	0	0	0	0	1	1	1	0	0	1	0	1	0	0	0
1	1	95	1	0	0	0	0	0	0	0	0	0	0	0	0	0	0	0	0	0	1	1	0	0	0	1	0	0	0	0	0
1	1	85	0	1	0	0	0	0	0	0	0	0	0	0	0	0	0	1	0	1	1	0	1	0	0	0	0	0	1	0	0
1	0	85	1	0	0	0	0	0	0	0	0	0	0	0	0	0	0	0	0	0	0	1	0	0	0	0	0	0	0	0	0
1	0	90	0	0	0	0	1	0	0	0	1	0	0	0	0	0	0	0	0	0	0	0	1	0	1	0	0	0	0	0	0
1	1	87	1	1	1	0	1	0	0	0	1	0	0	0	0	0	0	0	0	0	0	1	1	1	1	1	0	0	0	0	0
1	1	87	1	1	1	0	0	0	0	0	0	0	0	0	0	0	0	0	0	0	0	1	1	1	1	1	0	0	0	0	0
1	0	88	1	1	0	0	0	0	0	0	0	0	0	0	0	0	0	0	0	0	0	1	1	0	1	0	0	1	0	0	0
1	1	87	1	0	1	0	1	0	0	0	0	0	0	0	0	0	0	0	0	0	0	1	0	0	0	0	0	0	0	0	0
1	0	73	0	0	1	0	1	0	0	0	0	0	0	0	0	0	1	0	0	1	1	0	0	0	0	1	0	0	0	0	0
1	0	73	1	0	0	0	0	0	0	0	0	0	0	0	0	0	0	0	0	0	0	1	0	0	0	1	0	0	0	0	0
1	1	87	1	0	1	0	0	0	0	0	0	0	0	0	0	0	1	0	0	1	1	0	0	0	0	1	0	0	0	0	0
1	0	74	0	0	0	0	0	0	0	0	1	0	0	0	0	0	0	0	0	0	0	0	1	0	0	0	0	0	0	0	0
1	1	79	1	0	1	0	0	0	0	0	0	0	0	0	0	0	0	0	0	0	0	0	0	0	0	0	0	0	0	0	0
1	1	87	1	0	1	0	1	0	0	0	0	0	0	0	0	0	0	0	1	1	1	0	1	0	0	0	0	0	0	0	0
1	1	87	1	0	1	0	1	0	0	0	0	0	0	0	0	0	0	0	0	0	0	1	0	0	0	0	0	0	0	0	0
1	0	77	1	1	0	0	0	1	0	0	0	0	1	1	0	0	0	0	1	1	1	1	0	1	0	0	0	0	0	0	0
1	0	79	1	1	1	0	1	0	0	0	0	0	0	0	1	0	0	0	0	0	1	1	0	0	0	0	1	0	0	0	0
1	0	65	1	0	1	0	0	0	0	0	0	0	0	0	0	0	0	0	0	0	0	1	0	0	0	0	0	0	0	0	0
1	0	64	1	1	1	0	1	0	0	0	1	0	1	0	0	1	0	0	1	1	1	1	1	1	0	0	0	0	1	0	0
1	0	56	1	1	0	0	0	0	0	0	0	0	0	0	0	0	0	0	1	1	1	1	1	0	0	1	0	1	1	0	0
1	1	72	1	0	0	0	1	0	1	0	1	0	1	0	0	0	0	0	1	1	1	1	1	0	0	0	0	0	1	0	0
1	0	72	1	0	1	0	0	0	0	0	0	0	0	0	0	0	0	0	0	0	0	1	0	0	0	0	0	0	0	0	0
1	0	71	1	1	0	0	1	0	0	0	0	0	1	1	0	0	0	0	0	0	0	0	0	1	0	0	0	0	0	0	0
1	0	88	1	0	1	0	0	0	0	0	0	0	1	0	0	0	0	0	0	0	0	1	0	1	0	1	0	0	0	0	0
1	0	89	1	0	0	0	1	0	0	0	1	0	0	0	0	0	0	0	1	1	1	1	1	0	1	1	0	0	1	0	0
1	0	88	1	0	1	0	0	0	0	0	0	0	1	0	0	0	0	0	1	1	1	1	0	0	1	1	0	0	0	0	0
1	1	89	1	1	1	0	1	0	0	0	1	0	0	0	0	1	0	0	0	0	0	0	1	0	0	0	0	0	0	0	0
1	0	90	1	0	0	0	1	0	1	0	0	0	0	0	0	0	0	0	0	0	1	0	0	0	0	0	0	0	0	0	0
1	1	97	1	0	0	0	0	0	0	0	0	0	0	0	0	1	1	0	0	1	1	1	0	0	0	0	1	0	0	0	0
1	1	84	1	1	1	0	0	0	0	0	0	0	1	0	0	0	0	0	0	0	0	0	0	0	0	0	0	0	0	0	0
1	0	82	1	1	0	0	1	0	0	0	1	0	0	1	0	0	0	0	0	0	1	0	0	0	0	0	0	0	0	0	0
1	0	83	1	0	0	0	0	0	0	0	0	1	0	0	0	0	0	0	0	0	0	1	0	1	0	0	0	1	0	0	0
1	1	88	1	0	0	0	1	0	0	0	1	0	0	0	0	0	0	0	0	0	0	1	1	0	0	0	0	0	0	0	0
1	1	88	1	0	1	0	1	0	0	0	1	0	1	0	0	0	0	0	0	0	0	0	1	0	0	0	0	0	0	0	0
1	0	89	1	0	1	0	1	0	0	0	1	0	0	1	0	0	0	0	0	0	0	0	1	0	0	0	0	0	0	0	0
1	1	86	1	0	0	0	1	0	0	0	0	0	0	1	0	0	0	0	0	0	0	0	1	0	0	0	0	0	0	0	0
1	1	79	1	0	0	0	1	0	0	0	0	0	0	0	0	0	0	0	0	0	1	1	0	0	0	1	0	0	0	0	0
1	1	79	1	0	0	0	0	0	0	0	0	0	0	0	0	0	0	0	0	0	1	1	1	0	0	1	0	0	0	0	0
1	0	86	1	1	1	0	1	0	0	0	1	0	0	0	0	0	0	0	0	0	1	0	0	0	0	1	0	0	0	0	0
1	1	80	1	0	1	0	1	0	0	0	0	0	0	0	0	0	0	0	0	0	1	0	0	0	0	1	0	0	0	0	0
1	1	80	1	0	1	0	0	0	0	0	0	0	0	0	0	0	0	0	0	0	0	1	0	0	0	1	1	0	0	0	0
1	1	79	1	0	1	0	1	0	0	0	0	0	0	0	0	0	0	0	0	0	1	0	0	0	0	1	0	0	0	0	0
1	1	84	1	0	1	0	1	0	0	0	0	0	0	1	0	1	0	0	1	1	1	1	1	0	0	1	0	1	1	1	0
1	0	85	1	1	1	0	0	0	0	0	0	0	0	0	0	1	0	0	0	0	0	1	1	0	1	0	0	0	0	0	0
1	1	85	1	1	0	0	0	0	0	0	0	0	0	0	0	0	0	0	0	0	0	0	0	0	1	0	0	0	0	0	0
1	1	82	1	1	1	1	0	0	0	0	1	0	0	0	0	0	0	0	0	0	0	0	0	1	0	0	0	0	0	0	0
1	1	83	1	0	0	0	0	0	0	0	0	0	0	0	0	0	0	0	0	0	1	1	0	0	0	1	0	0	0	0	0
1	1	71	1	1	1	0	1	0	0	0	1	0	0	0	0	0	0	0	0	0	1	1	0	0	0	1	0	0	0	0	0
1	0	70	1	0	0	0	0	0	0	0	1	0	0	0	0	0	0	0	0	0	0	1	0	0	0	0	0	0	0	0	0
1	0	74	1	1	0	0	0	0	0	0	0	0	0	0	0	1	0	0	0	0	1	0	0	0	0	0	1	0	0	0	0
1	0	75	1	0	0	0	0	0	0	1	0	0	0	0	0	0	0	0	1	1	1	0	0	0	0	1	0	0	1	0	1
1	0	43	1	0	0	0	0	0	0	0	0	0	0	0	0	0	0	0	0	0	1	0	0	0	0	1	1	0	0	0	0
1	1	102	1	0	1	0	1	0	0	0	1	0	0	0	0	0	0	0	0	0	1	0	0	0	0	0	0	0	1	0	0
1	1	96	1	1	0	0	1	0	0	0	1	0	1	0	1	0	0	0	0	0	0	1	1	0	0	0	0	0	0	0	0
1	1	87	1	1	0	0	1	0	0	0	0	0	1	0	0	0	0	0	0	0	0	0	0	0	0	0	0	1	0	0	0
1	1	83	1	1	1	0	1	0	0	0	0	0	0	0	0	0	0	0	0	0	0	0	0	0	0	0	0	0	0	0	0
1	1	86	1	1	1	0	1	0	0	0	1	0	0	0	0	0	0	0	0	0	1	0	0	0	0	0	0	0	0	0	0
1	1	86	1	1	1	0	1	0	0	0	1	0	0	0	0	0	0	0	0	0	1	1	1	1	0	1	1	0	0	0	0
1	1	86	1	1	1	0	1	0	1	0	0	0	0	0	0	0	0	0	0	0	1	1	1	0	0	0	0	0	1	0	0
1	1	90	1	0	1	0	0	0	0	0	1	0	0	0	0	0	0	1	0	1	1	0	1	0	0	1	0	0	0	0	0
1	1	90	1	1	1	0	1	0	0	0	1	0	1	1	0	0	1	0	0	1	1	0	0	0	0	0	1	0	0	0	0
1	1	80	1	1	1	0	0	0	0	0	0	0	1	0	0	0	0	0	1	1	1	0	0	0	0	0	0	1	1	0	0
1	1	88	1	0	0	0	1	0	0	0	0	0	0	0	0	0	0	1	1	1	1	0	0	0	0	0	0	0	0	0	0
1	0	80	1	1	1	0	0	0	0	0	0	0	0	0	0	0	0	0	1	1	1	0	0	1	0	0	0	0	0	0	0
1	1	80	1	0	1	0	1	0	0	0	1	0	0	0	0	0	0	1	1	1	1	1	1	1	0	1	0	0	0	0	0
1	1	87	1	1	0	0	1	0	0	0	1	0	0	0	0	1	0	0	1	1	1	0	1	0	0	0	0	0	0	0	0
1	0	87	1	0	0	0	1	0	0	0	0	0	0	0	0	0	0	0	1	1	1	0	0	0	0	0	0	0	0	0	0
1	0	87	1	0	0	0	0	0	0	0	0	0	0	0	0	0	0	0	0	0	1	0	0	0	0	0	0	0	0	0	0
1	0	87	1	1	1	0	1	0	0	0	0	0	0	0	0	0	0	0	0	0	0	0	0	0	0	0	0	1	0	0	0
1	0	87	1	0	0	0	1	0	0	0	0	0	0	0	0	0	0	0	0	0	0	0	0	0	0	0	0	0	0	0	0
1	0	87	1	1	0	0	0	0	0	0	0	0	0	0	0	0	0	0	1	1	1	0	0	0	0	0	0	0	0	0	0
1	0	86	1	0	0	0	1	0	0	0	1	0	0	0	0	0	0	0	0	0	0	1	0	1	1	0	0	0	0	1	0
1	1	87	1	1	1	0	1	0	0	0	0	0	0	0	0	0	0	0	0	0	0	0	1	1	1	1	0	0	0	0	0
1	1	91	1	1	1	0	1	0	0	1	1	0	1	0	0	0	0	0	0	0	1	1	0	0	1	1	0	0	0	0	0
1	1	89	1	1	1	0	1	1	0	1	1	0	0	0	0	0	0	0	0	0	1	0	0	0	1	1	0	0	1	1	1
1	1	81	1	1	0	0	1	0	0	0	0	0	0	0	0	0	0	0	0	0	0	0	0	0	0	0	0	0	0	0	0
1	0	81	1	0	0	0	1	0	0	0	1	0	0	0	0	0	0	0	1	1	1	0	0	0	0	1	0	0	0	0	0
1	0	79	1	1	0	0	0	0	0	0	0	0	1	1	0	0	0	0	1	1	1	1	0	0	1	0	0	0	0	0	0
1	1	86	1	1	1	0	1	0	1	0	0	0	0	0	0	0	1	0	1	1	1	0	1	0	0	0	0	0	0	0	0
1	0	85	1	1	1	0	0	0	0	0	0	0	1	0	0	0	0	0	1	1	1	1	0	1	0	0	0	0	0	0	0
1	0	86	1	1	1	0	0	0	0	0	0	0	1	0	0	0	0	1	1	1	1	1	0	0	0	1	0	0	0	0	0
1	1	84	1	0	1	0	0	0	0	1	1	0	0	0	0	1	0	0	0	0	0	1	0	1	0	0	0	1	0	0	0
1	0	84	1	1	1	0	0	0	0	0	1	0	0	0	0	0	0	0	0	0	0	1	1	0	0	1	0	0	0	0	0
1	1	81	1	1	1	0	1	0	0	0	0	0	0	0	1	1	0	0	0	0	0	1	0	0	0	0	0	0	0	0	0
1	1	83	1	0	1	0	1	0	0	0	0	0	1	1	0	0	0	0	0	0	1	1	1	0	0	1	0	0	0	0	0
1	0	61	1	1	1	0	1	0	0	0	0	0	1	1	0	1	0	0	0	0	1	1	0	0	0	1	0	0	1	0	0
1	0	64	0	1	1	0	0	0	0	0	0	0	0	1	0	0	0	0	0	0	0	0	0	1	1	1	0	0	0	0	0
1	0	58	1	1	0	0	0	0	0	0	0	0	0	0	0	0	0	0	0	0	0	0	0	0	0	0	0	0	0	0	1
1	0	59	1	0	0	0	1	0	1	0	0	0	0	0	0	0	0	0	1	1	1	0	0	0	1	1	0	0	0	0	0
1	1	68	1	1	0	0	0	0	0	0	0	0	0	0	0	0	0	0	0	0	0	0	0	0	0	0	0	0	0	0	0
1	0	64	1	0	0	0	0	0	0	0	0	0	0	0	0	0	0	1	0	1	1	1	0	0	0	0	0	0	0	0	0
1	0	66	1	0	0	0	0	0	0	0	0	0	0	0	0	1	0	0	0	0	0	1	0	1	0	0	0	0	0	0	0
1	1	65	1	1	1	0	0	0	0	1	0	0	0	0	0	0	0	0	0	0	0	0	0	0	0	0	0	0	0	0	0
1	1	66	1	1	0	0	0	0	0	0	0	0	0	0	0	0	0	0	0	0	0	1	1	0	0	0	0	0	0	0	0
1	0	99	1	0	1	0	1	0	0	0	0	0	0	0	1	0	0	0	0	0	0	1	0	0	0	0	0	0	1	0	0
1	0	76	1	0	0	0	0	0	0	0	0	0	0	0	0	0	1	0	0	1	1	1	1	1	0	0	0	1	0	0	0
1	1	80	1	0	1	0	0	0	0	0	0	0	0	0	0	0	0	0	0	0	1	0	0	0	0	0	0	0	1	0	0
1	0	76	1	0	0	0	1	0	0	0	1	0	0	0	0	0	0	0	0	0	0	0	0	0	0	0	0	0	0	0	0
1	1	72	1	0	1	0	1	0	0	0	0	0	0	0	0	1	1	0	0	1	1	0	0	0	1	0	0	0	0	0	0
1	0	83	0	0	0	0	1	0	0	0	0	0	0	0	0	0	0	0	1	1	1	0	1	0	1	1	0	1	0	0	0
1	1	72	1	1	1	0	0	0	0	0	0	0	0	1	0	0	0	0	1	1	1	0	1	0	0	0	0	0	0	0	0
1	0	65	1	0	0	0	1	0	0	0	1	0	0	0	0	0	0	1	0	1	1	0	1	0	1	0	0	0	0	0	0
1	0	65	1	1	0	0	1	0	0	0	0	0	0	0	0	0	0	0	0	0	1	1	1	1	0	1	0	0	0	0	0
1	0	68	1	0	0	0	1	0	0	0	0	0	0	0	0	0	0	0	0	0	0	0	0	0	0	0	0	0	0	0	0
1	0	68	0	0	0	0	0	0	0	0	0	0	0	0	0	0	0	0	0	0	0	0	0	1	1	0	0	0	0	0	0
1	1	67	1	1	1	0	0	0	0	0	0	0	0	0	0	0	0	0	0	0	0	0	0	0	0	1	0	0	0	0	0
1	0	56	1	1	0	0	0	0	0	0	0	0	0	0	0	0	0	0	0	0	0	0	0	0	0	0	0	0	0	0	0
1	0	56	1	0	0	0	0	0	0	0	0	0	0	0	0	0	0	0	0	0	0	0	0	1	1	0	0	0	0	0	0
1	0	63	0	0	0	0	1	0	0	0	0	0	0	1	0	1	0	1	1	1	1	1	1	1	0	1	0	0	0	0	0
1	0	69	1	0	0	0	1	0	0	0	0	0	0	0	0	0	0	0	0	0	0	1	0	0	1	1	0	0	0	0	0
1	0	69	1	0	1	0	1	0	0	0	1	0	0	0	0	0	0	0	0	0	0	0	0	0	0	0	0	0	0	0	0
1	0	69	1	1	1	0	0	0	0	0	0	0	0	0	0	0	0	1	0	1	1	0	0	1	0	0	0	1	1	0	0
1	1	72	1	1	1	0	1	0	0	0	1	0	0	0	0	0	0	0	1	1	1	0	0	0	0	0	0	0	0	0	0
1	1	70	1	0	0	0	0	0	0	0	1	0	0	0	0	0	0	0	1	1	1	0	0	0	1	0	0	0	0	0	0
1	1	71	1	0	0	0	1	0	0	0	0	0	0	0	0	0	0	0	0	0	0	0	0	0	0	0	0	0	0	0	0
1	0	73	1	0	1	0	0	0	0	0	0	0	1	0	0	0	0	0	0	0	1	0	1	1	1	1	0	0	0	0	0
1	0	69	1	1	1	0	0	0	0	0	0	0	0	0	0	0	0	0	1	1	1	0	0	1	1	1	0	0	0	0	0
1	0	72	1	1	1	0	1	0	0	0	0	0	1	0	0	0	0	0	0	0	0	0	0	0	1	1	0	0	0	0	0
1	0	71	1	1	0	0	1	0	0	0	0	0	0	0	0	0	0	0	0	0	0	0	0	0	0	0	0	0	0	0	0
1	0	66	1	0	0	0	0	0	0	0	0	0	0	0	0	0	0	1	1	1	1	0	0	0	0	0	0	0	0	0	0
1	0	68	1	1	1	0	1	0	0	0	0	0	0	0	0	0	0	0	0	0	1	1	0	0	1	1	0	0	0	0	0
1	1	72	1	1	1	0	0	1	0	0	0	0	0	0	0	0	0	0	0	0	1	0	0	0	1	1	0	0	0	0	0
1	0	75	1	0	1	0	0	0	0	0	0	0	0	0	0	0	0	0	0	0	0	0	0	0	0	0	0	1	0	0	0
1	0	75	1	0	1	0	0	0	0	0	0	0	0	0	0	0	0	0	0	0	0	0	0	0	0	0	0	0	0	0	0
1	0	76	1	1	1	0	0	0	0	0	0	0	0	1	0	1	1	0	0	1	1	0	0	0	1	1	0	0	0	0	0
1	0	76	1	0	1	0	1	0	0	0	0	0	1	1	0	0	0	0	0	0	0	1	0	1	1	0	0	0	0	0	0
1	0	76	1	1	0	0	0	0	0	0	0	0	0	0	0	0	0	0	0	0	0	0	0	0	0	0	0	0	0	0	0
1	0	76	1	1	1	0	1	0	0	0	0	0	0	0	0	0	0	0	0	0	1	1	1	0	1	0	0	0	0	0	0
1	0	73	1	1	1	0	1	0	0	0	0	0	1	0	0	1	0	0	0	0	1	0	1	0	0	0	0	0	0	0	0
1	0	74	1	0	0	0	0	0	0	0	0	0	0	0	0	0	0	0	1	1	1	0	1	0	1	0	0	0	0	0	0
1	1	74	1	0	1	0	0	0	0	0	0	0	0	0	0	1	0	0	0	0	0	1	0	0	1	0	0	0	0	0	0
1	1	74	0	1	0	0	0	0	0	0	0	0	0	0	0	0	0	0	0	0	0	0	1	0	1	1	0	0	1	0	0
1	1	82	1	1	0	0	1	0	0	0	0	0	0	0	0	0	0	0	0	0	1	0	0	1	0	0	0	0	0	0	0
1	1	59	0	0	0	0	1	0	0	0	0	0	0	0	0	0	0	0	1	1	1	0	1	0	1	0	0	1	1	0	0
1	1	59	1	0	1	0	1	0	0	0	0	0	0	0	0	0	0	0	0	0	0	0	0	0	0	0	0	0	0	0	0
1	1	65	0	0	0	0	1	0	0	1	1	0	0	0	0	0	0	0	0	0	0	0	0	0	0	0	0	0	0	0	0
1	0	56	0	0	0	0	0	0	0	0	0	0	0	1	0	0	1	0	1	1	1	1	0	0	1	1	0	0	0	0	0
1	0	74	1	0	1	0	1	0	0	0	1	0	1	0	0	0	0	1	1	1	1	1	1	0	1	0	0	0	0	0	0
1	1	74	1	1	1	0	1	0	0	0	0	0	0	1	0	0	0	1	0	1	1	0	0	0	0	0	0	0	0	0	0
1	1	75	1	1	0	0	0	0	0	0	0	0	0	0	0	0	0	0	1	1	1	0	0	0	0	0	0	0	0	0	0
1	1	72	1	1	0	0	0	0	0	0	0	0	0	0	0	0	0	1	1	1	1	0	0	1	0	0	0	0	0	0	0
1	1	72	1	1	0	0	0	0	0	0	0	0	0	0	0	0	0	0	0	0	0	0	0	0	0	0	0	0	0	0	0
1	1	71	1	0	1	0	1	0	0	0	0	0	0	0	0	0	0	0	0	0	0	1	0	0	1	0	1	0	0	0	0
1	1	71	1	0	0	0	1	0	0	0	0	0	0	0	0	0	0	0	0	0	1	0	1	1	1	1	1	1	1	0	0
1	1	73	1	0	0	0	1	0	0	0	0	0	0	0	0	0	0	0	0	0	0	0	0	1	0	1	0	0	0	0	0
1	0	83	1	0	1	1	0	0	0	0	0	0	0	0	0	0	0	0	0	0	0	0	0	0	0	1	0	1	0	0	0
1	0	77	1	1	1	0	0	0	0	0	0	0	0	0	0	1	0	1	1	1	1	1	1	1	1	1	0	0	1	0	0
1	1	77	1	1	1	0	0	0	0	0	0	0	0	0	0	0	0	0	1	1	1	1	1	0	1	1	0	0	0	0	0
1	1	77	1	1	1	0	0	0	0	0	0	0	0	0	0	0	0	0	1	1	1	0	0	0	0	1	0	0	0	0	0
1	0	83	1	1	1	0	1	0	0	0	1	0	0	1	0	0	1	0	1	1	1	1	1	0	1	1	0	0	0	0	1
1	1	83	1	0	0	0	1	0	0	0	1	0	0	0	0	0	0	0	0	0	1	0	0	0	1	1	0	0	0	0	0
1	0	76	1	0	1	0	0	0	0	0	0	0	0	0	0	1	0	0	0	0	0	0	0	1	0	0	0	0	0	0	0
1	1	76	1	1	1	0	1	0	0	0	0	0	0	0	0	0	0	0	0	0	0	0	0	1	0	0	0	0	0	0	0
1	1	77	1	0	1	0	1	0	0	0	0	0	0	0	0	0	0	0	0	0	0	1	1	0	1	1	0	0	0	0	0
1	1	77	1	0	1	0	0	0	0	0	0	0	0	0	0	0	0	0	0	0	0	0	0	0	0	0	0	0	0	0	0
1	0	59	0	0	0	0	0	0	0	0	0	0	0	0	0	0	0	0	0	0	0	0	0	0	0	0	0	0	0	0	0
1	1	83	1	1	1	0	1	0	0	0	1	0	0	0	1	1	0	0	0	0	0	1	0	0	1	1	0	0	0	0	0
1	0	79	1	1	1	0	1	0	0	0	0	0	0	0	1	0	0	0	0	0	0	0	0	0	0	1	1	1	0	0	0
1	0	78	1	1	0	0	0	0	0	0	0	0	0	0	0	0	0	0	0	0	0	1	0	0	1	0	0	0	0	0	0
1	0	71	1	0	1	0	1	0	0	0	0	0	0	0	0	1	0	0	0	0	0	1	0	1	1	1	0	0	0	0	0
1	0	69	1	1	0	0	0	0	0	0	0	0	0	0	0	0	0	0	1	1	1	0	1	0	1	1	0	0	1	1	0
1	1	66	1	1	0	0	0	0	0	0	1	0	0	0	0	0	0	0	1	1	1	0	1	0	1	1	0	0	1	0	0
1	0	90	1	1	0	0	1	0	0	0	1	0	0	0	0	0	1	0	0	1	1	0	1	0	0	0	0	0	0	0	0
1	0	87	1	1	1	0	0	0	0	0	0	0	1	0	0	1	0	1	1	1	1	0	1	0	1	1	0	0	1	0	0
1	0	93	1	1	1	0	1	0	0	0	0	0	0	1	0	0	0	0	1	1	1	0	0	0	1	1	0	0	0	0	0
1	1	92	1	1	1	0	1	0	0	0	0	0	1	0	0	0	0	0	0	0	1	0	0	0	1	1	0	0	0	0	0
1	0	82	1	1	1	0	1	0	0	0	0	0	0	0	0	0	0	0	0	0	0	0	0	0	1	0	0	0	0	0	0
1	0	82	1	1	1	0	1	0	0	0	0	0	0	0	0	0	0	0	0	0	0	1	0	0	1	0	0	0	0	0	0
1	1	82	1	0	1	0	1	0	0	0	0	0	0	0	0	0	1	0	0	1	1	1	1	0	1	1	0	0	0	0	0
1	0	80	1	1	1	0	1	0	0	0	0	0	1	0	0	1	0	1	1	1	1	1	1	1	1	1	0	1	1	1	0
1	1	80	1	1	1	0	0	0	0	0	0	0	0	0	0	0	0	0	0	0	0	1	0	1	1	1	0	0	0	0	0
1	1	84	1	0	1	0	1	1	0	0	0	0	0	0	0	0	1	0	1	1	1	0	0	1	1	1	0	0	0	0	0
1	1	86	1	1	1	0	0	0	0	0	0	0	0	0	0	0	0	0	0	0	0	0	0	0	0	0	0	0	0	0	0
1	1	86	1	1	1	0	0	0	0	0	0	0	0	0	0	0	0	0	0	0	0	1	0	1	1	0	0	0	0	0	0
1	0	85	1	0	1	0	1	0	0	0	0	0	1	1	0	0	0	0	1	1	1	0	0	1	0	0	0	0	0	0	0
1	0	83	1	1	1	0	1	0	0	0	0	0	0	0	0	0	0	0	0	0	0	0	0	0	1	0	0	0	0	0	0
1	0	83	1	1	1	0	0	0	0	0	0	0	0	0	0	0	0	0	0	0	0	1	0	1	1	0	0	0	1	0	0
1	0	83	1	1	1	0	0	0	0	0	0	0	0	0	0	0	0	0	0	0	0	0	0	1	0	0	0	0	0	0	0
1	1	69	1	0	1	0	1	0	0	0	0	0	0	0	0	0	0	0	0	0	0	0	0	1	0	0	1	0	0	0	0
1	1	59	1	0	1	0	0	0	0	0	0	0	0	0	0	0	0	0	0	0	0	0	0	1	0	0	0	0	0	0	0
1	0	85	1	1	1	0	0	0	0	0	1	0	1	0	0	0	1	0	0	1	1	0	0	0	1	0	0	0	0	0	0
1	1	84	1	0	0	0	0	0	0	0	0	0	0	0	0	0	0	0	0	0	0	0	0	1	0	0	0	0	0	0	0
1	0	86	1	0	1	0	1	0	0	0	0	0	0	0	0	0	1	0	0	1	1	1	0	1	1	1	0	1	0	0	0
1	1	89	1	0	0	0	1	0	0	0	1	0	0	0	0	1	0	0	1	1	1	0	0	0	1	0	0	0	0	0	0
1	1	89	1	1	1	0	1	0	0	0	0	0	1	0	0	0	0	0	0	0	0	1	0	0	1	1	0	0	0	1	0
1	0	89	1	1	1	0	0	0	1	0	0	0	0	1	0	0	0	0	1	1	1	0	0	0	1	1	0	0	1	0	0
1	1	87	1	1	1	0	1	0	0	0	0	0	0	0	0	0	0	0	0	0	0	1	0	0	0	0	0	0	0	0	0
1	1	69	1	1	0	0	1	0	0	0	0	0	0	0	0	0	0	0	0	0	0	0	0	0	0	0	0	0	0	0	0
1	0	70	1	1	1	0	0	0	0	0	1	0	0	0	0	0	0	0	1	1	1	1	1	0	0	1	0	0	0	0	0
1	1	73	0	0	0	0	1	0	0	1	0	0	0	0	0	0	0	0	0	0	0	1	0	0	1	0	0	0	1	0	0
1	0	73	1	1	1	0	1	0	0	0	0	0	0	0	0	0	0	0	0	0	1	1	0	1	1	1	0	0	0	0	0
1	0	87	1	0	0	0	1	0	0	0	0	0	1	0	0	0	0	0	0	0	0	0	0	0	0	0	0	0	0	0	0
1	1	74	0	1	0	0	0	0	0	0	0	0	0	0	0	0	0	0	0	0	0	1	0	1	1	1	0	0	0	0	0
1	0	72	1	1	1	0	0	0	0	0	0	0	1	0	0	0	0	0	0	0	1	0	0	0	0	0	0	0	0	0	0
1	0	72	1	0	0	0	0	0	0	0	0	0	0	0	0	0	0	0	0	0	1	0	1	0	0	0	0	0	0	0	0
1	0	76	1	1	1	1	1	1	0	0	0	0	0	1	0	0	0	0	0	0	0	1	0	0	1	1	1	1	0	0	0
1	0	71	1	0	1	0	0	0	0	0	0	0	0	0	0	1	0	0	0	0	0	0	0	0	0	0	0	0	0	0	0
1	0	65	1	1	1	0	0	0	0	0	1	0	0	0	0	0	0	1	1	1	1	0	0	0	1	0	0	0	0	0	0
1	0	79	1	1	1	0	1	0	1	0	0	0	0	0	0	0	0	1	0	1	1	0	0	0	0	0	0	0	1	0	0
1	1	94	1	1	1	0	0	0	0	0	0	0	0	0	0	0	0	0	0	0	0	0	0	0	0	0	0	0	0	0	0
1	1	94	1	1	1	0	1	0	0	0	0	0	0	0	0	0	1	0	1	1	1	0	1	0	0	0	0	0	0	0	0
1	0	92	1	1	1	0	1	0	0	0	0	0	0	0	0	0	0	0	1	1	1	0	0	1	0	1	0	0	0	0	0
1	1	91	1	1	0	0	1	0	0	0	0	0	0	0	0	0	0	0	1	1	1	0	1	0	1	0	0	0	0	0	0
1	1	89	1	1	1	0	1	0	0	0	1	0	0	0	0	1	0	0	0	0	0	0	1	0	1	0	0	0	0	0	0
1	0	88	1	0	1	0	0	0	0	0	0	0	0	1	0	0	1	0	0	1	1	0	1	0	1	1	0	0	0	0	0
1	0	78	1	0	0	0	0	0	0	0	0	0	0	0	0	0	0	0	0	0	1	0	1	0	1	1	0	0	0	0	0
1	0	78	1	1	0	0	1	0	0	0	1	0	0	0	0	0	0	0	1	1	1	0	1	0	1	0	0	0	0	0	0
1	0	78	1	1	1	0	0	0	0	0	0	0	1	0	1	0	0	0	0	0	0	1	0	0	0	0	0	0	0	0	0
1	1	76	1	0	1	0	0	0	0	0	0	0	0	0	0	1	0	0	1	1	1	0	1	1	0	1	0	1	0	0	0
1	1	75	1	0	0	0	0	0	0	0	0	0	0	0	0	0	0	0	0	0	1	0	0	1	0	1	0	0	1	0	0
1	1	76	1	0	1	0	0	0	0	0	0	0	0	0	0	0	0	0	0	0	0	0	0	0	1	1	0	0	0	0	0
1	1	82	1	0	1	0	1	0	0	0	0	0	0	0	0	0	0	0	0	0	1	0	0	0	1	0	0	0	0	0	0
1	1	82	1	1	0	0	0	0	0	0	0	0	0	0	0	1	0	0	1	1	1	0	1	0	1	0	0	0	0	0	0
1	1	80	1	1	1	0	1	0	0	0	1	0	0	0	0	0	1	0	0	1	1	0	0	0	1	1	0	0	0	0	0
1	1	62	1	1	1	1	0	0	0	0	1	0	0	0	0	0	1	1	0	1	1	0	0	0	1	1	0	0	0	0	0
1	1	73	1	1	1	0	1	0	0	0	0	0	1	1	0	0	1	0	1	1	1	0	1	1	0	1	0	0	0	0	0
1	1	75	1	1	1	0	1	0	0	0	0	0	0	1	0	0	0	0	0	0	0	1	1	0	1	1	1	0	0	0	0
1	1	74	1	0	1	0	1	0	0	0	0	0	0	0	0	0	0	0	0	0	0	0	0	1	0	1	1	0	0	0	0
1	1	62	1	0	1	0	0	0	0	1	0	0	0	1	0	0	0	0	1	1	1	1	1	0	0	0	0	0	0	0	0
1	1	62	1	1	1	0	0	0	0	0	0	0	0	0	0	0	0	0	0	0	0	0	1	0	0	1	0	0	0	0	0
1	1	72	1	1	0	0	1	0	0	0	1	0	0	0	0	0	0	0	0	0	0	0	0	0	0	0	0	0	1	0	0
1	1	64	1	1	0	0	1	0	0	0	1	0	0	0	0	0	0	0	1	1	1	1	0	1	1	1	0	0	0	0	0
1	1	78	1	1	1	0	1	0	0	0	1	1	0	0	0	0	0	0	0	0	0	1	0	0	0	0	0	1	0	0	0
1	1	75	1	1	0	0	0	0	0	0	0	0	0	1	0	0	0	1	0	1	1	0	0	0	1	0	0	0	0	0	0
1	0	76	1	0	1	0	1	0	0	0	0	0	0	0	0	1	0	0	0	0	1	0	0	0	0	0	0	0	0	0	0
1	0	76	1	0	1	0	0	0	0	0	0	0	0	0	0	1	0	0	0	0	1	0	0	1	1	1	0	0	0	0	0
1	0	80	1	0	0	0	0	0	0	0	0	0	0	1	1	0	0	0	0	0	1	0	0	0	0	0	0	0	0	0	0
1	0	65	1	0	0	0	0	0	0	0	0	0	0	0	0	0	0	0	0	0	0	0	0	0	0	0	0	0	0	0	0
1	0	64	1	1	0	0	1	0	0	0	0	0	0	0	0	0	0	0	0	0	0	0	0	0	0	0	0	0	0	0	0
1	0	73	1	0	0	0	0	0	0	0	0	0	0	0	0	0	0	0	0	0	0	0	1	0	1	0	0	0	0	0	0
1	0	72	1	0	1	0	1	0	0	0	1	0	0	0	0	1	0	0	0	0	0	0	0	0	0	1	0	0	0	0	0
1	1	72	1	1	1	0	0	1	0	0	0	0	0	0	0	0	0	0	0	0	0	0	0	0	0	0	0	0	0	0	0
1	0	74	1	0	1	0	1	0	0	0	1	0	1	0	0	0	0	0	0	0	0	1	0	1	0	0	1	0	0	0	0
1	0	70	0	0	0	0	0	0	0	0	0	0	0	0	0	0	0	0	1	1	1	1	0	0	0	0	0	0	0	0	0
1	0	60	0	0	0	0	1	0	0	0	1	0	1	0	0	0	0	1	0	1	1	0	0	0	0	0	0	0	0	0	0
1	1	81	1	1	1	0	1	0	0	0	0	0	0	0	0	0	0	0	1	1	1	0	0	0	0	0	1	0	0	0	0
1	1	67	1	0	1	0	0	0	0	0	0	0	0	0	0	0	0	0	0	1	1	0	0	0	0	0	0	1	0	0	0
1	1	66	0	0	0	0	0	0	0	0	0	0	0	0	0	0	0	0	0	1	1	1	1	0	0	1	1	0	0	0	0
1	0	66	1	1	1	0	1	0	0	0	0	0	0	0	0	1	0	0	0	1	1	0	0	0	0	0	1	0	0	0	0
1	1	64	1	1	0	0	1	0	0	0	0	0	0	0	0	1	0	0	0	0	0	0	0	0	0	0	0	0	0	0	0
1	1	65	1	0	1	0	0	0	0	0	1	0	0	0	0	1	0	0	1	1	1	0	0	0	0	1	0	0	0	0	0
1	0	65	1	0	0	0	0	0	0	0	1	0	0	0	0	0	0	0	0	0	0	0	0	0	0	1	0	0	0	0	0
1	1	64	1	1	1	0	1	0	0	0	1	0	0	0	0	1	1	0	0	1	1	0	0	0	0	0	0	0	0	0	0
1	0	86	1	0	0	0	1	0	0	0	0	0	0	0	0	0	0	0	0	0	0	0	0	0	0	0	0	0	0	0	0
1	0	86	1	0	1	0	1	0	0	1	1	0	0	0	0	0	0	0	0	0	0	0	1	0	0	0	0	0	0	0	0
1	0	93	1	1	0	0	1	1	0	0	1	0	1	0	0	0	0	0	0	0	0	0	0	1	0	0	0	0	0	0	0
1	1	94	1	1	0	0	1	1	0	0	1	0	0	1	0	0	0	0	0	0	0	0	0	0	0	0	0	0	0	0	0
1	1	86	1	1	1	0	0	0	0	0	0	0	0	0	0	0	1	0	1	1	1	1	0	0	1	1	0	0	0	0	0
1	0	85	1	1	0	0	1	0	0	0	0	0	0	0	1	0	0	1	0	1	1	0	0	0	0	0	0	0	0	0	0
1	1	86	1	1	0	0	1	0	0	0	0	0	0	0	0	1	0	0	1	1	1	0	0	0	0	0	0	0	0	0	0
1	1	86	1	1	1	0	1	0	0	0	0	0	0	0	0	0	0	0	1	1	1	0	1	0	1	1	1	0	1	0	0
1	0	86	1	1	1	0	1	0	0	0	0	0	1	0	0	0	0	0	1	1	1	0	0	0	0	0	0	0	1	0	0
1	0	82	1	0	0	0	0	0	0	0	0	0	0	0	0	0	0	0	0	0	1	0	1	0	0	0	0	1	0	0	0
1	1	87	1	1	1	0	1	0	0	1	0	0	0	0	0	0	0	0	0	0	1	1	0	0	1	1	0	0	0	0	0
1	1	79	1	1	1	0	1	0	1	0	0	0	0	0	0	0	0	0	0	0	0	1	0	1	1	0	0	0	0	0	0
1	0	75	1	1	0	0	1	0	0	0	0	0	0	0	0	0	0	0	1	1	1	0	0	1	0	0	0	0	0	0	0
1	0	75	1	1	1	0	1	0	0	0	1	0	0	0	1	0	0	0	0	0	0	1	0	1	0	1	0	0	0	0	0
1	1	75	1	1	1	0	0	0	0	0	1	0	0	0	0	0	0	0	0	0	0	1	1	1	0	0	0	0	0	0	0
1	0	76	1	1	0	0	0	0	0	0	1	0	0	0	0	0	0	0	0	0	0	1	0	0	0	0	0	0	0	0	0
1	0	76	1	0	0	0	0	0	0	0	0	0	0	0	0	0	0	0	0	0	0	1	0	0	0	0	0	0	0	0	0
1	1	82	1	0	0	0	1	0	0	0	0	0	0	0	0	0	1	0	1	1	1	1	0	0	0	1	0	0	0	0	0
1	0	80	1	0	0	0	0	0	0	0	0	0	0	0	0	0	0	0	1	1	1	0	0	0	0	0	0	0	0	0	0
1	0	87	1	0	1	0	0	0	0	0	0	0	0	0	0	0	0	1	0	1	1	0	1	0	0	0	0	0	1	0	0
1	0	85	1	0	1	0	1	0	0	0	0	0	1	1	0	0	0	0	0	0	0	0	0	0	0	0	0	0	0	0	0
1	1	87	1	0	1	0	1	0	0	0	1	0	0	0	0	0	0	0	1	1	1	0	1	1	0	0	0	0	0	0	0
1	0	87	1	0	0	0	1	0	0	0	0	0	0	0	0	0	1	0	0	1	1	0	0	1	0	0	0	0	0	0	0
1	1	80	1	1	1	0	0	0	0	0	0	0	0	0	0	0	0	0	1	1	1	0	1	0	0	1	0	1	1	0	0
1	1	41	0	0	0	0	0	0	0	0	0	0	0	0	0	0	0	0	0	0	0	0	1	1	0	1	0	0	1	0	0
1	0	85	1	1	0	0	1	0	0	0	0	0	0	0	0	0	0	1	0	1	1	0	0	0	0	0	0	0	0	0	0
1	0	82	1	1	1	0	0	0	0	0	0	0	0	0	0	0	0	0	1	1	1	0	1	0	0	1	1	0	0	0	0
1	1	83	1	0	0	0	0	0	0	0	0	0	0	0	0	0	0	0	0	0	0	0	0	0	0	0	0	0	0	0	0
1	1	83	1	1	1	0	0	0	0	0	1	0	0	0	0	0	0	0	0	0	1	0	0	0	0	0	0	0	0	0	0
1	0	83	1	0	1	0	0	0	0	0	0	0	1	0	0	1	0	0	1	1	1	0	0	0	1	1	0	0	0	0	0
1	1	92	1	1	1	0	1	0	1	0	1	0	0	0	0	0	0	0	0	0	0	0	0	0	0	0	0	0	0	0	0
1	0	80	1	0	1	0	1	1	0	0	0	0	0	0	1	1	0	0	0	0	0	1	0	0	0	0	0	0	0	0	0
1	0	80	1	1	1	0	1	0	0	0	0	0	0	1	0	0	0	0	0	0	0	0	0	0	0	1	0	0	0	0	0
1	0	68	0	0	0	0	0	0	0	0	0	0	0	0	0	0	0	0	0	0	0	0	0	0	0	0	0	0	0	0	0
1	0	70	1	1	1	0	1	0	1	0	1	0	0	0	0	0	0	0	0	0	0	1	0	0	1	1	0	0	0	0	0
1	1	70	1	0	0	0	1	0	0	0	1	0	0	0	0	0	0	0	0	0	0	0	1	1	0	0	0	0	0	0	1
1	0	69	1	1	1	0	0	0	0	0	0	0	0	0	0	0	1	0	0	1	1	0	1	0	1	1	0	0	0	0	0
1	0	68	1	0	0	0	0	0	0	0	0	0	0	0	0	0	0	0	0	0	1	0	1	0	0	1	1	1	0	0	0
1	1	64	1	1	1	0	0	0	0	0	0	0	0	0	0	0	0	1	0	1	1	1	1	0	1	1	0	0	0	0	0
1	0	77	1	1	0	0	1	0	0	0	0	0	0	0	1	0	0	0	0	0	0	0	1	0	0	1	0	0	0	0	0
1	0	85	1	0	0	0	1	0	0	0	0	0	0	0	0	0	0	0	0	0	0	0	1	1	0	0	1	0	0	0	0
1	0	77	1	0	1	0	1	0	0	0	0	0	0	0	0	1	1	0	1	1	1	1	1	1	1	0	0	0	0	0	0
1	0	71	1	1	1	0	1	0	0	0	1	0	0	0	0	0	0	0	0	0	0	0	0	0	0	0	0	0	0	0	0
1	1	74	1	0	0	0	1	0	0	0	0	0	0	0	0	0	1	0	0	1	1	1	0	1	0	0	0	0	0	0	0
1	0	74	0	1	1	0	0	0	0	0	0	0	0	0	0	1	0	0	0	0	1	1	0	0	0	1	0	0	0	0	0
1	1	74	1	1	1	0	0	0	0	0	0	0	0	0	0	0	0	0	0	0	0	0	0	0	0	1	0	0	0	0	0
1	0	89	1	1	1	0	1	0	0	0	1	0	0	0	0	0	0	0	0	0	0	0	1	1	0	1	0	0	0	0	0
1	1	90	1	0	0	0	1	0	0	0	0	0	0	0	0	0	0	1	0	1	1	0	1	1	0	1	0	0	1	0	0
1	1	90	1	1	1	0	0	0	0	0	1	0	1	1	0	0	0	0	0	0	1	0	0	0	0	0	0	0	0	0	0
1	1	89	1	1	1	0	1	0	0	0	1	0	0	0	0	0	0	1	0	1	1	0	1	1	0	0	0	0	1	0	0
1	0	89	1	1	1	0	0	0	0	0	0	0	0	0	0	0	1	0	1	1	1	1	0	0	0	1	0	0	0	0	0
1	0	83	1	1	1	0	1	0	0	0	0	0	0	0	0	0	0	0	0	0	1	0	0	1	0	0	0	0	0	0	0
1	0	81	1	0	0	0	0	0	0	0	0	0	0	0	0	0	0	0	0	0	1	0	0	0	0	0	0	1	0	0	0
1	0	82	1	1	0	0	1	0	0	0	0	0	0	0	0	0	0	0	0	0	1	0	0	1	0	1	0	0	0	0	0
1	0	77	1	1	0	0	1	0	0	0	0	0	0	1	0	0	0	0	0	0	1	0	0	0	0	0	0	0	0	0	0
1	1	36	0	0	0	0	0	0	0	0	0	0	0	0	0	0	0	0	1	1	1	0	0	0	0	0	0	0	0	0	0
1	0	84	1	1	0	0	0	0	0	0	1	0	0	0	0	0	0	1	0	1	1	0	1	1	0	1	0	0	1	0	0
1	1	84	1	1	1	0	1	0	0	0	0	0	1	0	0	0	0	0	1	1	1	0	1	0	0	1	0	0	0	0	0
1	0	80	1	1	1	0	1	0	0	0	0	0	0	0	0	1	0	0	1	1	1	0	1	0	0	0	0	0	0	0	1
1	1	82	1	1	1	1	1	0	0	0	1	0	0	0	0	0	0	0	1	1	1	0	0	0	0	0	0	0	0	0	0
1	1	81	1	0	0	0	1	0	0	0	0	0	0	0	0	0	0	0	1	1	1	1	0	0	0	0	0	0	0	0	0
1	1	87	1	1	1	1	1	0	0	0	0	0	0	0	0	0	0	0	1	1	1	0	0	0	0	0	0	0	0	0	0
1	1	83	0	0	1	0	0	0	0	0	0	0	0	0	0	0	1	0	1	1	1	1	0	1	0	1	0	0	1	0	0
1	1	88	1	0	1	0	0	0	0	0	1	0	1	0	0	0	0	0	1	1	1	0	0	1	1	1	0	0	0	0	0
1	0	88	1	1	0	0	1	0	0	0	1	0	0	0	0	1	0	0	0	0	0	0	0	0	0	1	1	0	0	0	0
1	1	90	1	1	1	0	1	0	0	0	0	0	0	0	0	0	0	0	0	0	0	1	1	0	1	1	1	0	0	0	0
1	0	94	1	0	0	0	1	0	0	0	0	0	0	0	0	0	0	0	0	0	0	0	0	0	0	0	0	0	0	0	0
1	1	87	1	0	1	0	1	0	0	0	0	0	1	0	0	0	0	0	1	1	1	0	1	0	1	1	0	0	0	0	0
1	1	87	1	0	1	0	1	0	0	0	0	0	1	0	0	0	1	1	0	1	1	0	1	0	1	0	0	1	0	0	0
1	1	58	1	1	0	0	0	0	0	0	1	0	0	1	0	1	0	1	0	1	1	0	1	0	1	1	0	0	0	0	0
1	1	67	1	0	0	0	0	0	0	0	0	0	0	1	0	0	1	0	1	1	1	0	1	0	0	1	0	0	0	0	0
1	0	56	1	1	0	0	0	0	0	0	0	0	0	0	0	0	0	0	0	0	0	0	1	1	0	1	0	0	0	0	0
1	1	75	1	0	1	0	0	0	0	0	0	0	0	0	0	0	0	0	0	0	1	0	1	0	0	1	0	0	0	0	0
1	1	74	1	1	0	0	0	0	0	0	0	0	0	1	0	0	0	0	0	0	1	0	1	1	1	1	0	0	0	0	0
1	0	77	1	1	0	0	1	1	0	0	1	0	0	0	0	1	0	0	0	0	0	1	1	1	0	1	0	0	1	0	0
1	1	77	1	1	0	0	1	0	0	0	0	0	0	0	1	0	1	0	0	1	1	0	0	0	0	1	0	0	0	0	0
1	0	76	1	0	0	0	0	0	0	0	0	0	0	0	0	0	0	0	0	0	1	0	0	0	0	0	1	0	0	0	0
1	1	69	1	0	1	0	0	1	0	0	0	0	0	1	0	0	0	0	0	0	0	1	0	0	1	1	0	1	1	0	0
1	0	69	1	1	1	0	1	0	0	0	0	0	0	0	0	0	0	0	1	1	1	1	0	0	0	1	1	0	0	0	0
1	0	72	1	0	1	0	0	0	0	0	0	0	0	1	0	0	0	0	1	1	1	1	1	0	0	0	0	0	0	0	0
1	1	85	1	1	1	0	1	0	0	0	1	0	0	0	0	0	0	1	0	1	1	0	1	1	0	1	0	0	0	0	0
1	0	78	1	0	1	0	0	0	0	0	1	0	0	0	0	0	1	0	1	1	1	1	0	0	1	1	0	1	0	0	0
1	0	82	1	1	0	0	0	0	0	0	0	0	0	0	0	0	0	0	0	0	1	0	1	1	0	0	1	0	0	0	0
1	0	81	1	1	1	0	0	0	0	0	0	0	0	0	0	0	0	0	1	1	1	0	1	0	1	0	0	1	0	0	0
1	1	81	1	1	0	0	1	0	0	0	0	0	0	0	0	0	0	0	1	1	1	0	1	1	1	1	0	0	0	0	0
1	0	78	0	0	1	0	1	0	0	0	0	0	0	0	0	1	0	0	0	0	1	1	0	0	1	0	0	0	0	0	0
1	1	78	1	0	1	0	1	0	0	0	0	0	0	0	0	1	0	0	1	1	1	1	1	0	1	0	0	0	1	1	1
1	0	79	1	1	1	0	1	0	0	0	0	0	0	0	1	0	0	0	1	1	1	0	0	0	1	0	0	1	0	0	0
1	1	76	1	0	1	0	1	0	0	0	0	0	0	0	0	0	0	0	0	0	1	0	1	1	0	1	0	0	1	0	0
1	0	76	1	1	0	0	0	0	0	0	0	0	1	0	0	0	0	0	0	0	0	1	0	0	1	1	0	0	1	0	0
1	1	84	1	1	0	0	0	0	0	0	0	0	0	0	0	0	0	0	0	0	1	1	1	1	1	1	0	0	1	0	0
1	1	84	1	0	0	0	0	0	0	0	0	0	0	0	0	0	0	0	0	0	0	0	0	1	0	1	0	0	0	0	0
1	1	70	1	1	0	0	0	0	0	0	0	0	0	1	0	1	0	0	0	0	1	0	0	0	1	1	0	0	0	0	0
1	0	72	1	0	1	0	0	0	0	0	0	0	0	0	0	0	0	0	1	1	1	0	1	0	1	1	1	1	0	0	0
1	1	72	1	0	0	0	0	0	0	0	0	0	0	0	0	0	0	0	1	1	1	0	1	0	0	0	0	0	1	0	0
1	1	67	0	0	0	0	0	0	0	0	0	0	0	1	0	0	0	0	0	0	0	0	1	0	0	1	0	0	1	0	0
1	0	76	0	1	1	0	1	0	0	0	0	0	0	0	0	0	0	0	1	1	1	0	1	0	1	1	0	0	0	0	0
1	0	76	1	1	0	0	0	0	0	0	0	0	0	1	0	0	0	0	0	0	1	1	1	0	0	1	0	0	0	0	1
1	0	76	1	1	0	0	0	0	0	0	0	0	0	1	0	0	0	1	1	1	1	0	1	0	1	1	0	1	1	0	0
1	0	73	1	0	0	0	1	0	0	0	0	0	0	0	0	0	0	0	1	1	1	1	1	1	1	0	0	1	1	0	0
1	0	78	1	1	1	0	1	1	0	0	1	0	0	0	0	0	0	0	0	0	0	0	0	1	0	0	0	1	0	0	0
1	0	74	1	0	0	0	1	0	0	0	0	0	0	0	0	0	0	0	0	0	1	1	1	0	1	1	0	0	0	0	0
1	0	77	1	1	1	0	0	0	0	0	0	0	0	0	0	0	0	0	0	0	0	0	1	0	1	0	0	0	0	0	0
1	1	77	1	0	1	0	0	0	0	0	0	0	1	0	0	0	0	0	0	0	0	0	0	1	1	0	0	0	0	0	0
1	0	78	1	0	0	0	1	0	0	0	0	0	0	1	0	1	0	1	0	1	1	1	0	0	1	0	0	0	0	0	0
1	0	78	1	1	1	0	1	0	0	0	0	0	1	0	1	0	0	0	0	0	0	0	0	0	1	1	0	0	0	0	0
1	0	75	1	1	1	0	1	0	0	0	1	0	0	0	1	0	1	0	0	1	1	0	0	0	0	0	0	0	0	0	0
1	1	75	1	1	1	0	0	0	0	0	0	0	0	0	0	0	0	0	1	1	1	1	0	1	1	1	0	1	0	0	0
1	0	76	1	1	1	1	1	0	0	0	0	0	1	0	1	0	0	0	0	0	0	1	0	0	0	0	0	0	0	0	0
1	0	76	1	1	0	0	1	0	0	0	0	0	0	0	0	0	0	0	1	1	1	1	0	0	0	1	0	0	0	0	0
1	0	77	1	0	1	0	0	0	1	0	1	1	0	0	0	0	0	0	0	0	0	1	0	0	1	1	0	0	0	0	0
1	0	79	1	1	0	0	0	0	0	0	0	0	0	1	0	0	0	0	1	1	1	0	0	0	1	0	0	0	0	0	0
1	0	79	1	0	1	0	1	0	0	0	1	0	0	0	0	0	0	0	0	0	0	0	0	0	0	0	0	0	0	0	0
1	1	79	1	0	1	0	0	0	0	0	0	0	0	0	0	0	0	0	0	0	0	0	0	0	0	0	0	0	0	0	0
1	0	72	1	1	1	0	1	0	0	0	1	0	0	0	0	0	0	1	0	1	1	0	1	1	1	1	0	0	0	0	0
1	1	71	1	0	1	0	1	0	0	0	0	0	0	1	0	0	0	0	1	1	1	0	0	0	1	0	0	0	0	0	0
1	1	71	0	0	0	0	0	0	0	0	0	0	0	0	0	0	0	0	0	0	0	0	1	0	1	1	0	0	0	0	0
1	1	69	1	0	1	0	0	0	0	0	0	0	0	0	0	0	1	0	1	1	1	0	1	0	0	0	1	0	1	0	0
1	1	68	1	1	0	0	1	0	0	0	1	0	0	0	0	1	0	0	0	0	1	0	1	1	1	1	1	0	0	0	1
1	0	68	1	0	1	0	0	0	0	1	0	0	0	0	0	0	0	0	0	0	0	0	0	0	1	1	0	0	0	0	0
1	0	69	0	1	0	0	0	0	0	0	0	0	0	0	0	0	0	0	1	1	1	1	0	1	1	1	0	0	0	0	0
1	0	69	1	0	0	0	0	0	0	0	0	0	0	0	0	0	0	0	0	0	0	0	0	1	0	0	0	0	0	0	0
1	1	74	1	1	1	0	1	0	0	0	0	0	0	0	0	0	0	0	0	0	0	0	0	0	1	0	0	1	0	0	0
1	1	72	1	1	0	0	0	0	0	0	0	0	0	0	0	0	1	0	0	1	1	0	0	0	1	0	0	0	0	0	0
1	0	72	1	0	1	0	0	0	0	0	0	0	0	0	0	0	0	1	0	1	1	1	1	0	1	1	0	0	1	1	1
1	0	73	1	1	1	0	0	0	0	0	1	0	0	0	1	1	0	0	1	1	1	1	1	0	1	1	0	0	0	0	0
1	1	72	1	1	1	0	1	0	0	0	1	0	0	0	0	0	0	0	1	1	1	1	1	0	1	0	0	0	1	0	0
1	1	85	1	1	0	0	0	0	0	0	0	0	0	0	0	0	0	0	0	0	1	0	0	0	0	1	0	0	0	0	0
1	1	85	1	1	0	0	0	0	0	0	0	0	0	0	0	0	0	0	1	1	1	0	0	1	1	1	0	1	0	0	0
1	0	82	1	1	1	0	1	0	0	0	0	0	0	0	0	0	1	0	0	1	1	1	1	1	1	0	0	0	0	0	0
1	1	83	1	0	0	0	1	0	0	0	1	0	0	0	0	0	0	0	0	0	0	1	0	0	1	0	0	0	0	0	0
1	1	86	1	1	1	0	1	0	0	0	1	0	0	0	0	0	0	0	0	0	0	0	0	0	0	1	0	0	0	0	0
1	0	86	1	0	1	0	1	0	0	0	0	0	0	0	0	0	0	0	1	1	1	1	1	0	1	1	0	0	0	0	0
1	0	86	1	0	0	0	1	0	0	0	0	0	0	0	0	0	0	0	0	0	0	1	0	0	0	1	0	0	0	0	0
1	0	63	1	0	0	0	1	0	0	0	0	0	0	1	0	0	1	0	1	1	1	0	1	0	0	0	0	0	0	0	0
1	1	63	1	1	0	0	1	0	0	0	1	0	0	0	0	1	0	0	0	0	0	1	0	0	1	0	0	0	0	0	0
1	1	81	1	0	1	0	1	0	0	0	0	0	0	0	0	0	0	0	0	0	0	0	0	0	0	1	0	0	0	0	0
1	1	80	1	1	1	1	0	0	0	0	0	0	1	0	0	0	0	1	0	1	1	1	1	1	1	1	0	0	1	0	1
1	0	70	1	1	1	0	1	0	0	0	0	0	0	0	0	0	0	0	0	0	0	0	0	0	0	0	0	0	0	0	0
1	1	72	0	0	0	0	0	0	0	0	0	0	0	0	0	0	0	0	0	0	0	0	0	0	0	0	0	0	0	0	0
1	1	70	1	1	1	0	0	0	0	0	0	0	0	0	0	1	1	0	0	1	1	0	0	0	1	0	0	0	0	0	0
1	0	68	1	1	0	0	1	0	0	0	0	0	0	0	0	0	0	0	0	0	1	0	0	0	0	0	0	0	0	0	0
1	0	83	1	0	0	0	1	0	0	0	0	0	1	0	0	0	0	0	1	1	1	1	1	0	1	0	0	1	0	0	0
1	0	67	1	1	1	0	0	0	0	0	0	0	0	0	0	0	0	1	0	1	1	1	0	0	0	1	0	0	0	0	0
1	1	56	0	0	0	0	0	0	0	0	0	0	0	0	0	0	0	0	1	1	1	0	0	1	0	0	0	1	0	0	0
1	0	66	0	0	0	0	0	0	0	0	0	0	0	0	0	0	0	0	1	1	1	1	0	0	0	1	0	1	0	0	0
1	1	82	1	1	1	0	0	0	0	0	1	0	0	0	0	0	0	1	0	1	1	1	1	1	0	0	0	0	1	0	0
1	1	78	1	1	1	0	1	0	0	0	1	0	0	0	0	0	0	0	1	1	1	0	0	0	0	0	0	0	0	0	0
1	1	78	1	1	1	0	0	0	0	0	1	0	0	0	0	0	0	0	0	0	0	1	1	0	0	0	0	0	0	0	0
1	0	76	0	0	1	0	0	0	0	0	0	0	0	0	0	0	0	0	0	0	0	0	1	1	0	0	0	0	0	0	0
1	0	74	1	1	1	0	1	0	0	0	0	0	0	0	0	1	0	0	1	1	1	0	1	0	0	0	0	0	0	0	0
1	0	74	1	1	1	0	1	0	0	0	0	0	0	1	0	0	0	0	1	1	1	0	1	1	0	0	0	0	0	0	0
1	0	78	1	1	1	0	1	0	0	0	0	0	0	1	0	0	1	0	1	1	1	0	1	0	0	0	0	0	0	0	0
1	0	78	1	0	0	0	0	0	0	0	0	0	0	1	0	1	0	0	1	1	1	0	1	0	0	1	0	0	0	0	0
1	1	84	1	0	1	0	0	0	0	0	0	0	1	0	0	1	0	0	0	0	0	0	1	0	0	0	0	0	0	0	0
1	0	76	0	1	0	0	0	0	0	1	1	0	0	0	0	0	0	0	0	0	0	1	0	0	0	0	0	0	0	0	0
1	0	65	0	1	0	0	0	0	0	0	0	0	0	0	0	0	1	0	0	1	1	0	0	0	0	0	0	0	0	0	0
1	1	87	1	1	1	0	1	0	0	1	0	0	0	0	0	0	0	0	1	1	1	1	0	0	0	0	0	0	0	0	0
1	1	86	1	1	0	0	1	0	0	0	0	0	0	0	0	0	0	0	0	0	1	0	1	1	0	1	0	0	0	0	0
1	0	84	1	0	1	0	1	0	0	0	1	0	0	0	0	0	0	0	0	0	0	1	1	0	0	1	0	0	0	0	0
1	0	63	1	0	1	0	0	0	0	0	0	0	1	0	0	0	0	0	0	0	0	0	0	1	0	1	0	0	0	0	0
1	0	67	1	0	0	0	0	0	0	0	0	0	0	0	0	0	0	0	0	0	0	1	1	0	0	0	0	0	1	0	0
1	1	67	1	1	1	0	0	0	0	0	0	0	0	0	0	0	0	0	0	0	0	0	0	1	0	1	0	0	0	0	0
1	0	67	1	0	0	0	0	0	0	0	0	0	0	0	0	0	0	0	1	1	1	0	0	0	0	1	0	1	0	0	0
1	0	67	1	1	0	0	1	0	0	0	0	0	0	0	0	0	0	0	1	1	1	1	1	0	0	0	0	0	0	0	0
1	1	67	1	1	1	0	1	0	0	0	0	0	0	0	0	0	0	0	1	1	1	1	0	0	0	0	0	0	1	0	0
1	1	65	1	1	0	0	1	0	0	0	0	0	0	0	0	0	0	0	1	1	1	0	1	0	0	1	0	0	1	0	0
1	0	64	1	0	0	0	0	0	0	0	0	0	0	0	0	0	1	0	1	1	1	0	0	0	0	0	1	0	0	0	0
1	1	66	1	0	0	0	1	0	0	0	0	0	0	0	0	0	0	1	1	1	1	0	0	0	0	0	0	0	0	0	0
1	0	66	1	0	0	0	0	0	0	0	0	0	0	0	0	0	1	0	1	1	1	0	0	0	0	1	1	0	0	0	0
1	1	60	1	1	1	0	1	1	0	1	0	0	0	1	0	0	0	0	0	0	0	0	0	0	0	0	0	0	0	0	0
1	1	84	1	0	1	0	1	0	0	0	0	0	0	0	0	0	0	0	0	0	1	1	0	0	1	1	1	0	0	0	0
1	0	51	0	0	0	0	0	0	0	0	0	0	0	0	0	0	0	0	0	0	1	0	0	0	1	1	0	0	1	0	0
1	0	91	1	1	1	1	1	0	0	0	0	0	1	0	0	0	0	0	0	0	1	1	0	0	0	0	0	1	0	0	0
1	1	88	1	0	1	0	1	0	0	0	1	0	1	0	0	0	1	1	0	1	1	0	0	0	1	1	0	1	1	1	0
1	1	88	1	1	1	0	1	0	0	0	0	0	0	0	0	1	0	0	1	1	1	1	0	0	1	1	0	0	0	0	0
1	1	89	1	1	1	0	1	1	0	0	0	0	0	0	0	0	0	0	0	0	1	1	0	0	0	1	0	0	0	0	0
1	1	53	1	1	1	0	0	0	0	0	0	0	0	0	1	0	1	0	0	1	1	1	0	1	0	1	0	0	0	0	0
1	0	43	0	1	1	0	0	0	0	0	0	0	0	0	0	0	0	0	0	0	1	1	1	1	0	1	0	0	0	0	0
1	0	43	1	0	0	0	1	0	0	0	0	0	0	0	0	1	0	0	0	0	0	0	0	0	0	0	0	0	0	0	0
1	1	83	1	1	0	0	1	0	0	0	0	0	0	0	0	0	0	0	0	0	0	1	0	0	0	0	1	0	0	0	0
1	0	85	1	1	0	0	1	0	0	0	0	0	0	0	0	0	0	0	0	0	0	1	0	1	0	0	0	0	0	0	0
1	1	87	0	1	0	0	0	0	0	0	0	0	0	0	0	1	1	0	0	1	1	0	0	1	0	0	0	0	0	0	0
1	0	59	1	0	0	0	0	0	0	0	0	0	0	0	0	0	0	0	0	0	0	0	0	0	0	1	0	1	0	0	0
1	0	86	1	1	1	0	0	0	0	0	1	0	1	0	0	0	0	0	0	0	0	1	0	0	0	1	0	0	0	0	0
1	1	93	1	0	1	0	0	0	0	0	0	0	0	0	0	1	1	0	0	1	1	1	0	0	0	1	0	0	0	0	0
1	1	88	1	0	1	0	0	0	0	0	0	0	0	0	0	0	0	0	0	0	0	0	0	0	0	1	0	0	0	0	0
1	0	73	1	1	1	0	1	0	0	0	0	0	1	0	0	1	0	0	0	0	0	0	0	0	0	1	0	0	0	0	0
1	0	87	1	0	1	0	1	0	0	0	0	0	1	0	0	0	0	0	1	1	1	0	0	0	0	1	0	0	0	0	0
1	0	86	1	0	0	0	1	0	0	0	0	0	0	0	0	0	1	0	1	1	1	0	0	1	0	1	0	0	0	0	0
1	0	72	1	0	0	0	0	0	0	0	0	0	0	0	0	0	0	0	0	0	1	0	0	0	0	0	0	0	0	0	0
1	0	86	1	1	1	0	0	0	0	0	0	0	0	0	0	0	0	1	0	1	1	1	0	0	0	0	0	0	0	0	0
1	0	86	1	1	1	0	1	0	0	0	0	0	0	0	0	0	1	0	0	1	1	1	1	0	0	1	0	0	0	0	0
1	1	85	1	1	1	0	1	0	0	0	1	0	0	0	0	0	0	0	0	0	0	1	0	0	0	1	0	0	0	0	0
1	0	72	1	0	0	0	0	0	0	0	0	0	0	0	0	0	0	0	0	0	1	0	0	0	0	0	0	0	0	0	0
1	0	71	1	1	1	1	1	0	1	0	0	0	0	0	0	1	0	0	0	0	1	0	0	0	0	0	0	0	0	0	0
1	0	71	1	1	1	0	0	0	0	0	1	0	0	0	0	0	0	0	0	0	1	0	0	0	0	0	0	0	0	0	0
1	0	71	1	1	1	0	0	0	0	0	0	0	0	1	0	0	0	0	0	0	1	0	0	0	0	0	0	0	0	0	0
1	1	71	1	0	0	0	0	0	0	0	0	0	0	0	0	0	1	0	1	1	1	1	0	1	0	0	1	0	0	0	0
1	0	72	1	1	1	0	0	0	0	0	0	0	0	0	0	0	0	0	0	0	0	1	1	0	0	1	0	1	0	0	0
1	0	70	1	0	0	0	0	0	0	0	0	0	0	0	0	0	0	0	1	1	1	0	0	0	0	0	0	0	0	0	0
1	1	69	1	1	0	0	1	0	0	0	0	0	0	0	0	0	0	1	0	1	1	1	0	1	0	1	0	0	0	0	0
1	1	69	1	1	1	0	1	0	0	0	0	0	0	0	0	0	0	0	1	1	1	0	1	0	0	1	0	0	0	0	0
1	0	74	1	0	0	0	0	0	0	0	0	0	0	0	0	0	0	0	1	1	1	1	1	0	0	1	0	0	1	0	0
1	0	75	1	0	1	0	1	0	0	0	0	0	0	0	0	0	1	0	0	1	1	1	0	0	0	0	0	0	0	0	0
1	0	73	1	0	0	0	0	0	0	0	0	0	0	1	0	0	0	0	0	0	0	0	1	1	0	0	0	0	0	0	0
1	0	72	1	1	0	0	1	0	0	0	0	0	0	1	1	1	0	0	0	0	1	1	0	0	0	1	0	0	0	0	0
1	0	74	1	1	0	0	1	0	0	0	0	0	0	0	0	1	0	0	0	0	1	1	0	0	0	1	0	0	0	0	0
1	1	73	1	0	1	0	1	0	0	0	0	0	1	0	0	0	0	0	0	0	1	0	0	0	0	0	0	0	1	0	0
1	0	65	1	0	0	0	1	0	0	0	1	0	0	0	0	0	0	0	0	0	1	1	0	0	0	0	0	0	0	0	0
1	1	65	1	0	1	0	0	0	0	0	1	0	0	0	0	1	0	0	0	0	0	0	0	0	0	0	1	0	0	0	0
1	0	68	1	0	1	0	1	0	0	0	1	0	1	0	0	0	0	0	1	1	1	1	1	0	1	1	0	0	0	0	0
1	0	68	0	0	1	0	0	0	0	0	0	0	0	0	0	0	0	0	0	0	0	1	0	1	0	0	1	0	0	0	0
1	0	69	1	0	0	0	1	0	0	0	0	0	0	1	0	1	0	0	0	0	0	0	0	0	0	0	0	0	0	0	0
1	0	67	1	0	1	0	0	0	0	0	1	0	0	0	0	0	0	0	1	1	1	0	0	0	0	1	0	0	0	0	0
1	0	68	1	0	1	0	1	0	0	1	0	0	0	0	0	0	0	0	0	0	0	0	0	0	0	0	0	0	0	0	0
1	1	74	1	1	0	0	0	0	0	0	0	0	0	1	0	0	1	1	0	1	1	0	1	0	1	0	0	0	1	0	0
1	1	74	1	1	1	0	1	0	0	0	1	0	0	0	1	1	0	1	0	1	1	0	1	0	1	1	0	1	0	0	0
1	0	74	1	1	1	1	1	0	0	0	0	0	0	0	0	1	0	0	0	0	0	0	0	0	1	1	0	0	0	0	0
1	1	76	1	0	0	0	0	0	0	0	0	0	0	0	0	0	1	0	1	1	1	0	1	1	1	1	0	0	0	0	0
1	0	80	1	1	0	0	1	0	0	0	0	0	0	0	0	1	0	0	0	0	0	0	1	0	1	1	0	0	0	0	0
1	1	80	1	1	1	1	0	0	0	0	0	0	1	0	0	0	0	0	0	0	0	1	1	1	1	0	0	0	0	0	0
1	0	80	1	1	0	0	0	0	0	0	0	0	0	0	0	1	0	0	0	0	0	1	1	0	1	0	0	0	0	0	0
1	1	78	1	1	1	0	0	0	0	0	0	0	0	0	0	1	0	0	0	0	0	0	1	0	0	0	0	0	0	0	0
1	0	79	1	1	1	0	0	0	0	0	0	0	0	0	0	0	0	0	0	0	0	0	1	0	1	1	0	0	0	0	0
1	1	78	1	1	1	0	1	0	0	0	1	0	0	0	0	1	0	0	1	1	1	1	1	0	1	1	0	0	0	0	0
1	0	76	1	0	0	0	0	0	0	0	0	0	0	0	0	0	0	0	0	0	0	1	1	0	1	1	0	0	0	0	0
1	0	76	1	0	0	0	0	0	0	0	0	0	0	0	0	0	0	0	1	1	1	1	1	0	0	1	0	0	0	0	0
1	0	75	1	0	0	0	0	0	0	0	0	0	0	1	0	0	0	0	0	0	0	1	1	0	0	1	0	0	0	0	0
1	0	72	1	0	0	0	0	0	0	0	0	0	0	0	0	0	0	0	0	0	1	1	1	1	1	1	0	0	0	0	0
1	0	74	1	1	0	0	0	0	0	0	0	0	0	0	0	0	0	0	0	0	1	0	0	1	0	0	0	0	0	0	0
1	1	73	1	0	1	0	0	0	0	0	0	0	0	0	0	0	0	0	0	0	1	0	0	0	0	0	0	0	0	0	0
1	0	70	1	1	1	0	0	0	0	0	0	0	0	0	0	0	0	0	0	0	0	0	1	1	1	1	0	1	1	0	0
1	0	72	1	0	1	0	1	0	0	0	0	0	0	0	0	0	0	0	0	0	0	0	0	1	0	1	1	0	0	0	0
1	0	71	1	0	0	0	0	0	0	0	0	0	0	0	0	0	0	1	0	1	1	0	0	0	1	1	0	0	0	0	0
1	0	71	1	0	0	0	0	0	0	0	0	0	0	0	0	0	0	0	1	1	1	1	0	1	1	0	0	0	0	0	0
1	0	67	1	0	0	0	1	0	0	0	0	0	0	0	0	1	0	0	0	0	0	0	0	0	0	1	0	0	0	0	0
1	1	81	1	0	1	0	1	0	0	0	0	0	0	0	0	0	1	0	0	1	1	1	1	1	0	0	0	0	1	0	0
1	1	82	1	1	0	0	0	0	0	0	0	0	0	0	0	0	0	0	1	1	1	0	1	0	0	0	0	1	0	0	0
1	0	82	0	0	0	0	1	0	0	0	0	0	0	0	0	0	0	0	0	0	0	0	0	0	0	1	0	1	0	0	0
1	1	82	1	1	0	0	1	0	0	0	0	0	0	1	0	0	0	1	0	1	1	0	0	0	0	0	0	0	0	0	0
1	1	78	1	0	1	0	1	0	0	0	0	0	0	0	0	0	1	0	0	1	1	0	0	0	0	0	0	0	0	0	0
1	1	80	1	0	0	0	0	0	0	0	0	0	0	0	0	0	0	0	0	0	1	0	1	1	0	1	0	0	1	0	0
1	0	73	1	1	0	0	1	1	0	0	0	0	0	0	0	0	1	0	0	1	1	0	0	0	0	0	0	0	0	0	0
1	0	79	1	0	1	0	0	0	0	0	0	0	0	1	0	0	0	0	0	0	1	0	0	0	0	0	0	0	0	0	0
1	0	79	1	0	1	0	1	0	0	0	0	0	0	1	0	0	0	0	0	0	0	1	0	0	0	0	0	0	0	0	0
1	1	86	1	1	1	0	1	0	0	0	0	0	0	1	0	0	0	0	0	0	0	0	0	0	0	0	0	0	0	0	0
1	1	86	1	1	0	0	1	0	0	0	0	0	0	0	0	0	0	0	1	1	1	0	1	0	1	1	1	0	0	0	0
1	1	87	1	0	0	0	1	0	0	0	1	0	0	0	1	0	0	0	1	1	1	0	1	0	1	1	0	0	1	0	0
1	0	87	1	1	1	0	0	0	0	0	1	0	0	1	0	0	0	0	0	0	0	0	1	0	0	0	0	0	1	0	0
1	1	84	1	1	1	0	0	0	0	0	0	0	1	0	0	0	0	1	0	1	1	0	0	1	1	0	0	0	0	0	0
1	0	84	1	1	1	0	0	0	0	0	1	0	0	0	0	0	0	0	0	0	1	1	0	1	0	0	1	0	0	0	0
1	1	84	1	1	0	0	0	0	0	0	0	0	0	0	0	0	0	0	0	0	0	0	0	1	0	0	0	0	0	0	0
1	0	85	1	1	1	0	0	0	0	1	0	0	0	0	0	0	0	0	0	0	0	1	0	0	0	0	0	0	0	0	0
1	0	69	1	1	0	0	1	0	0	0	0	0	0	0	0	0	0	0	0	0	0	0	1	0	0	0	0	0	0	0	0
1	1	72	1	1	1	0	1	0	0	0	0	0	0	0	0	0	0	0	0	0	0	0	0	1	0	0	0	0	0	0	0
1	1	67	1	0	1	0	0	0	0	0	0	0	0	0	0	0	0	0	1	1	1	1	0	0	0	1	0	0	0	0	0
1	0	74	1	0	0	0	1	0	0	0	0	0	0	0	0	0	0	0	0	0	0	0	0	0	0	1	0	1	0	0	0
1	0	75	1	0	0	0	1	0	0	1	0	0	0	0	0	0	0	0	1	1	1	1	0	1	0	1	0	0	0	0	0
1	1	75	1	0	0	0	0	0	0	0	0	0	0	0	0	0	1	0	0	1	1	1	1	1	1	1	0	0	1	0	0
1	0	76	1	1	1	0	0	0	0	0	1	0	0	0	0	0	0	0	1	1	1	0	1	0	1	1	0	1	0	0	0
1	1	76	1	1	0	0	0	0	0	0	0	0	0	1	0	1	0	0	1	1	1	0	1	0	1	1	1	0	0	0	0
1	1	76	1	0	0	1	0	1	0	0	0	0	0	0	0	0	0	0	1	1	1	1	1	0	0	1	1	0	1	0	0
1	1	76	1	1	1	0	0	0	0	0	0	0	0	0	0	0	0	0	1	1	1	0	1	0	0	1	0	0	0	0	0
1	0	73	1	0	0	0	0	0	0	0	0	0	0	0	0	0	0	0	1	1	1	1	1	0	0	1	0	0	0	0	0
1	0	79	1	1	1	0	0	0	0	0	0	0	0	0	0	0	0	0	1	1	1	0	1	0	0	1	0	0	0	0	0
1	1	79	1	0	0	0	0	0	0	0	0	0	0	0	0	0	0	0	1	1	1	0	1	1	0	1	0	0	0	0	0
1	0	80	1	1	1	0	1	1	0	0	1	0	1	0	0	0	0	0	0	0	0	1	0	1	0	1	0	0	0	0	0
1	0	77	1	1	0	0	0	0	0	0	0	0	1	0	0	0	0	0	1	1	1	0	0	0	0	1	0	0	0	0	0
1	0	78	1	1	1	0	0	0	0	0	1	0	0	1	0	1	0	0	1	1	1	0	0	0	0	1	0	0	1	0	0
1	1	84	1	0	0	0	1	0	0	0	0	0	0	0	0	0	0	0	0	0	0	1	0	0	1	1	0	0	0	0	0
1	1	81	1	0	0	0	1	0	0	0	1	0	0	0	0	0	0	0	0	0	0	0	1	0	0	0	0	0	0	0	0
1	1	81	1	0	0	0	0	0	0	0	0	0	0	0	0	0	0	0	0	0	0	0	0	0	0	0	0	0	0	0	0
1	0	81	1	1	1	0	1	0	0	0	1	0	0	0	0	0	0	0	0	0	0	0	0	0	0	0	0	1	0	0	0
1	0	82	1	1	1	0	1	0	0	0	1	0	1	0	0	0	0	0	1	1	1	0	1	1	1	0	0	0	0	0	0
1	1	71	1	1	0	0	1	0	0	0	1	0	0	1	0	0	0	0	0	0	0	0	0	0	0	0	0	0	0	0	0
1	1	70	1	1	1	0	0	0	0	0	0	0	0	0	0	0	0	0	1	1	1	0	1	1	1	1	1	0	0	0	0
1	0	72	1	0	0	0	1	0	0	0	0	0	0	0	0	0	0	0	0	0	1	0	0	0	0	1	1	0	0	0	0
1	1	72	1	1	0	0	0	0	0	0	1	0	0	0	0	0	0	0	1	1	1	1	1	0	0	1	0	0	1	0	0
1	1	71	1	1	0	0	1	0	0	0	0	0	0	0	0	0	0	0	0	0	0	0	0	0	0	1	0	0	0	0	0
1	0	73	1	1	1	0	1	0	0	0	0	0	0	0	0	1	0	0	0	0	0	0	1	0	0	1	0	0	0	0	0
1	1	82	1	0	0	0	1	0	0	0	0	0	0	0	0	0	0	0	0	0	0	0	0	1	0	0	0	0	0	0	0
1	1	82	0	0	1	0	0	0	0	0	0	0	0	0	0	0	0	0	0	0	0	0	0	0	0	1	0	0	0	0	0
1	0	82	1	0	1	0	1	0	0	0	1	0	0	0	0	0	0	0	0	0	0	0	1	0	0	0	0	0	0	0	0
1	1	81	1	0	0	0	1	0	0	0	1	0	0	0	0	0	0	1	0	1	1	1	1	1	0	0	0	0	1	0	0
1	0	72	1	1	1	0	1	0	0	0	0	0	1	0	0	0	0	0	1	1	1	1	0	1	1	1	0	0	0	0	0
1	1	72	1	0	0	0	0	0	0	0	0	0	0	0	0	0	0	0	0	0	0	0	0	0	0	0	0	0	0	0	0
1	1	89	1	1	1	0	1	0	0	0	1	0	1	0	0	1	1	0	0	1	1	1	0	1	1	0	0	0	0	0	0
1	1	72	1	1	1	0	1	1	0	0	0	0	0	1	0	1	0	0	1	1	1	0	0	0	1	0	0	0	1	0	0
1	0	72	0	0	0	0	1	0	0	0	0	0	0	0	0	0	0	0	0	0	1	0	0	0	0	0	0	0	0	0	0
1	0	72	1	0	0	0	1	0	0	0	0	0	0	0	0	0	0	0	1	1	1	0	0	0	0	0	0	0	0	0	0
1	0	85	1	1	0	0	0	0	0	0	0	0	0	0	0	0	0	1	0	1	1	0	0	0	0	0	1	0	0	0	0
1	1	84	1	0	1	0	0	0	0	0	0	0	0	0	0	0	0	0	0	0	1	0	0	0	0	0	1	0	0	0	0
1	1	84	1	0	1	0	1	0	0	0	0	0	0	0	0	1	0	0	0	0	1	0	0	1	0	0	1	0	0	0	0
1	0	87	1	1	1	0	1	0	0	0	0	0	0	0	0	0	0	0	0	0	0	0	1	1	0	0	0	1	0	0	0
1	0	86	1	0	1	0	1	0	0	0	0	0	0	0	0	0	0	0	1	1	1	0	0	0	0	0	0	0	0	0	0
1	0	70	1	0	0	0	1	0	0	0	1	0	0	0	0	0	1	0	0	1	1	0	1	1	0	0	0	0	0	0	0
1	0	78	1	1	0	0	1	0	0	0	1	0	0	0	0	0	1	0	0	1	1	0	1	0	0	0	0	0	0	0	0
1	0	72	1	1	1	0	1	0	0	0	0	0	1	1	0	0	0	0	0	0	0	0	1	0	0	0	0	0	1	0	0
1	0	68	1	0	0	0	0	0	0	0	0	0	0	0	0	0	0	0	0	0	0	1	1	0	0	1	0	0	0	0	0
1	0	78	1	1	1	0	0	0	0	0	1	0	0	1	0	1	0	0	1	1	1	0	1	0	0	0	0	0	0	0	0
1	0	66	1	0	1	0	1	0	1	0	0	0	1	0	0	0	0	0	0	0	0	0	1	1	0	0	0	0	0	0	0
1	1	78	1	0	1	0	0	0	0	0	0	0	0	0	0	0	0	0	0	0	0	0	1	0	0	0	0	0	0	0	0
1	0	76	1	0	0	0	0	0	0	0	0	0	1	0	0	0	0	0	0	0	0	0	0	0	0	0	0	0	0	0	0
1	1	75	1	1	1	0	1	0	0	0	1	0	0	0	0	0	0	0	0	0	0	0	0	0	0	1	0	0	0	0	0
1	1	97	1	1	1	0	1	0	0	0	0	0	0	0	0	0	0	0	1	1	1	0	0	1	1	0	0	0	0	0	0
1	0	62	1	1	0	0	0	0	0	0	0	0	0	0	0	0	0	0	0	0	0	0	1	0	0	0	0	0	0	0	0
1	0	62	1	0	0	0	1	0	0	0	0	0	0	1	0	1	0	0	0	0	0	0	0	0	1	1	0	0	0	0	0
1	0	61	1	0	0	0	0	0	0	0	1	0	0	0	0	0	0	0	0	0	0	1	1	1	0	1	1	1	0	0	0
1	0	64	1	0	0	0	0	0	0	0	0	0	0	0	0	0	0	0	0	0	0	0	0	0	0	0	0	0	0	0	0
1	0	51	1	1	0	0	1	0	0	0	0	0	0	0	0	0	0	0	0	0	0	1	0	1	0	1	0	0	0	0	0
1	1	93	1	0	1	0	1	0	0	0	1	0	0	0	0	0	0	0	0	0	0	0	0	0	0	0	0	1	0	0	0
1	0	89	1	1	1	0	0	0	0	0	0	0	0	1	0	0	1	0	0	1	1	1	0	1	0	1	0	0	0	0	0
1	1	92	1	1	0	0	1	0	0	0	0	0	1	1	0	0	0	0	0	0	0	1	1	0	0	1	0	0	1	0	0
1	1	79	1	1	1	0	1	0	0	0	0	0	1	0	1	1	0	0	0	0	1	0	0	0	0	0	0	0	0	0	0
1	0	90	1	1	1	0	1	0	0	0	0	0	0	0	0	1	0	0	0	0	1	1	1	0	0	1	0	0	1	0	0
1	0	91	1	1	1	1	0	0	0	0	0	0	0	0	0	0	0	0	1	1	1	0	1	0	0	0	0	0	0	0	0
1	0	92	1	1	1	0	1	0	0	0	0	0	0	0	0	0	1	0	0	1	1	1	0	0	1	1	0	0	0	0	0
1	0	75	1	1	0	0	0	0	0	0	0	0	0	0	0	0	0	0	1	1	1	0	0	0	1	0	0	0	0	0	0
1	0	74	1	1	1	0	1	0	0	0	0	0	0	0	0	1	0	1	0	1	1	0	0	1	1	1	0	0	0	0	0
1	1	75	1	1	0	0	1	0	0	0	0	0	1	0	0	0	1	0	0	1	1	0	1	0	0	1	0	0	1	0	0
1	0	76	1	0	1	0	0	0	0	0	0	0	0	0	0	1	0	1	0	1	1	0	0	0	0	0	0	0	0	0	0
1	0	75	1	1	1	0	1	0	0	0	0	0	0	0	0	0	0	0	0	0	1	0	1	0	0	1	0	1	1	0	0
1	0	75	1	1	1	0	0	0	0	0	0	0	0	0	0	0	0	0	0	0	1	1	0	0	0	1	0	1	0	0	0
1	0	72	1	0	1	0	1	1	0	0	0	0	0	0	0	0	0	0	0	0	1	1	0	0	0	0	0	0	0	0	0
1	0	73	0	0	0	0	0	0	0	0	0	0	0	1	0	0	0	0	0	0	0	1	1	0	0	0	0	0	0	0	0
1	0	73	1	1	1	0	0	0	0	0	0	0	0	0	0	0	0	0	1	1	1	0	0	1	0	1	0	0	0	0	0
1	0	73	1	1	1	0	0	0	0	0	0	0	0	0	0	0	1	0	0	1	1	0	0	1	0	0	0	0	0	0	0
1	0	76	1	0	0	0	0	0	0	0	1	0	0	0	0	0	0	0	1	1	1	0	1	0	1	0	0	0	0	0	0
1	1	76	1	1	1	0	1	0	0	1	0	0	1	0	0	0	0	0	0	0	0	0	0	0	0	0	0	1	0	0	0
1	0	76	1	1	1	0	0	0	0	0	0	0	0	0	0	0	0	0	0	0	0	1	0	0	0	0	0	0	0	0	0
1	1	64	1	1	1	0	0	0	0	0	1	0	0	0	0	1	1	0	0	1	1	1	1	0	0	0	0	0	0	0	0
1	1	41	0	0	0	0	0	0	0	0	0	0	0	0	0	0	0	0	1	1	1	0	0	0	1	0	0	0	0	0	0
1	0	69	0	0	0	0	1	0	0	0	1	0	1	0	0	0	1	0	1	1	1	1	0	0	0	1	0	0	1	0	0
1	1	66	1	0	0	0	0	0	0	0	0	0	0	0	0	0	0	0	0	0	0	1	1	1	0	0	0	0	0	0	0
1	1	67	1	0	0	0	0	0	0	0	0	0	0	0	0	0	1	0	1	1	1	0	1	1	0	0	0	1	0	0	0
1	0	63	1	0	0	0	0	0	0	0	1	1	1	0	0	0	0	0	0	0	0	0	0	1	0	0	0	1	0	0	0
1	0	63	0	0	0	0	0	0	0	0	0	0	0	1	0	0	0	0	0	0	0	0	1	0	0	0	0	0	0	0	0
1	1	64	1	1	0	0	0	0	0	0	1	0	0	0	0	0	0	0	0	0	0	1	0	0	0	0	0	0	0	0	0
1	1	64	0	0	0	0	0	0	0	0	0	0	0	0	0	0	0	0	0	0	0	0	1	0	0	0	0	0	0	0	0
1	1	64	1	0	0	0	0	0	0	0	0	0	0	0	0	0	0	0	1	1	1	1	0	0	0	0	0	0	0	0	0
1	1	64	1	1	1	0	1	0	0	0	0	0	0	0	0	0	1	0	0	1	1	0	0	0	0	0	0	0	0	0	0
1	1	62	1	1	1	0	0	0	0	0	0	0	0	1	0	1	0	0	1	1	1	0	0	0	0	0	0	0	0	0	0
1	0	66	0	0	0	0	1	0	0	0	0	0	0	0	0	0	0	0	0	0	0	0	0	0	0	0	0	1	0	0	0
1	1	65	1	0	0	0	0	0	0	0	0	0	1	0	0	0	0	1	0	1	1	1	0	1	0	1	0	0	0	0	0
1	1	65	0	0	0	0	1	0	0	0	0	0	0	0	0	0	0	1	0	1	1	0	0	0	0	0	0	0	0	0	0
1	1	82	1	0	0	0	1	0	0	1	0	0	0	0	0	0	1	0	0	1	1	1	1	1	0	0	0	0	0	0	0
1	1	82	1	1	1	0	1	0	0	0	1	0	1	0	0	1	0	0	0	0	0	0	0	0	0	0	0	0	0	0	0
1	0	80	1	1	1	0	1	0	0	0	0	0	0	1	0	0	1	0	0	1	1	0	0	0	0	0	0	0	0	0	0
1	0	80	1	1	1	0	1	0	0	0	0	0	0	0	0	0	0	0	1	1	1	1	0	1	0	0	1	0	1	0	0
1	0	37	1	0	0	0	0	0	0	0	0	0	0	0	0	0	0	0	1	1	1	0	1	1	0	0	1	0	0	0	0
1	1	57	1	0	0	0	0	0	0	0	0	0	0	0	0	0	0	0	1	1	1	0	0	1	0	0	0	0	0	0	0
1	0	83	1	1	0	0	0	0	0	0	0	0	0	0	0	0	0	0	0	0	1	0	0	0	1	0	0	0	0	0	0
1	0	83	1	1	1	0	0	0	0	0	0	0	0	0	0	0	0	0	0	0	0	0	0	0	0	0	0	0	0	0	0
1	0	87	1	0	1	0	1	0	0	0	0	0	0	0	0	1	0	0	0	0	0	0	0	0	0	0	0	0	0	0	0
1	0	88	1	0	1	0	1	0	0	0	0	0	0	0	0	0	1	0	1	1	1	0	1	0	0	0	0	0	0	0	0
1	1	95	1	1	1	0	1	0	0	0	1	0	1	0	0	1	0	0	1	1	1	0	1	1	0	0	0	0	0	0	0
1	0	75	1	1	1	0	0	0	0	0	1	0	0	1	0	0	0	0	1	1	1	1	1	0	0	1	0	0	0	0	0
1	1	75	1	1	1	1	1	0	0	0	1	0	0	0	1	0	0	0	0	0	0	0	0	0	0	0	0	0	0	0	0
1	1	74	1	1	0	0	1	0	0	0	0	0	0	0	0	0	0	1	0	1	1	0	1	0	0	1	0	1	1	0	0
1	0	74	1	1	0	0	1	0	0	0	0	0	0	0	1	0	0	0	0	0	0	0	0	0	0	1	1	1	0	0	0
1	1	78	1	0	1	0	0	0	0	0	0	0	0	0	0	0	0	1	0	1	1	0	0	0	0	1	0	0	0	0	0
1	0	63	1	0	0	0	0	0	0	0	0	0	0	0	0	0	0	0	0	0	1	0	0	0	0	1	1	0	0	0	0
1	0	74	1	1	1	0	0	0	0	0	0	0	0	0	0	0	0	0	0	0	1	0	0	1	0	0	0	0	0	0	0
1	1	73	1	1	1	0	1	0	0	0	0	0	0	0	1	1	0	0	0	0	0	0	0	0	0	0	0	0	0	0	0
1	0	80	1	1	1	0	1	0	0	0	0	0	0	1	1	0	0	0	0	0	0	1	0	0	1	0	0	0	0	0	0
1	0	79	1	1	0	1	1	1	0	0	0	0	1	1	0	0	1	0	0	1	1	0	0	0	1	0	1	0	0	0	0
1	0	79	1	0	0	0	0	0	0	0	0	0	0	0	0	0	0	0	0	0	0	0	0	1	0	0	0	0	0	0	0
1	0	91	1	0	1	0	1	0	0	0	1	0	0	0	0	0	0	0	0	0	0	0	1	0	0	0	0	0	0	0	0
1	0	72	1	0	0	0	1	0	0	0	0	0	0	1	0	0	1	1	0	1	1	0	1	0	1	1	0	0	0	0	0
1	0	65	1	1	1	0	1	1	0	0	0	0	0	1	1	0	1	0	1	1	1	0	1	0	1	1	0	0	1	0	0
1	1	73	1	1	1	1	1	0	0	0	1	0	0	1	0	0	0	0	0	0	0	0	1	0	1	1	0	0	0	0	0
1	1	74	1	0	0	0	0	0	0	0	1	0	0	0	0	0	0	0	0	0	0	0	1	0	0	0	0	1	0	0	0
1	0	69	0	1	0	0	0	0	0	0	0	0	0	0	0	0	0	0	0	0	1	1	1	0	1	0	0	0	0	0	0
1	0	65	1	0	1	0	1	0	0	0	0	0	0	0	0	0	0	1	0	1	1	0	1	1	0	0	0	0	0	0	1
1	0	84	1	0	1	0	0	0	0	0	0	0	0	0	0	0	0	0	0	0	0	0	1	1	0	0	0	0	0	0	0
1	1	88	1	1	1	0	1	0	0	1	0	0	0	0	0	0	0	0	0	0	0	0	1	0	0	1	1	0	0	0	0
1	1	87	1	0	1	0	1	0	0	0	0	0	0	0	0	1	0	0	0	0	0	0	0	1	0	1	0	0	0	0	0
1	0	56	1	1	0	0	0	0	0	0	0	0	0	0	0	0	0	0	1	1	1	0	1	1	1	1	0	0	0	0	0
1	1	69	1	1	0	0	1	0	0	0	0	0	1	1	0	0	0	0	0	0	1	0	0	0	0	1	0	0	0	0	0
1	0	80	1	0	1	0	1	0	0	0	1	0	0	0	1	1	0	0	0	0	0	0	1	0	0	0	0	0	0	0	0
1	0	79	1	0	0	0	1	0	0	0	0	0	1	0	0	0	1	0	0	1	1	0	0	0	1	1	0	0	0	0	0
1	0	70	1	0	0	0	1	0	0	0	0	0	0	0	0	0	0	0	0	0	0	0	0	1	1	1	0	1	0	0	0
1	1	81	1	0	0	0	1	0	0	0	0	0	0	0	0	0	1	1	0	1	1	0	0	0	0	1	0	0	0	0	0
1	0	77	1	0	1	0	0	0	0	0	0	0	0	0	0	0	0	0	1	1	1	0	0	1	0	1	0	0	0	0	0
1	1	77	1	1	0	0	0	0	0	0	1	0	0	1	0	1	0	0	1	1	1	0	0	0	0	1	0	0	0	0	0
1	1	89	1	1	1	0	1	0	0	0	0	0	0	1	0	0	0	0	1	1	1	1	0	1	0	1	0	1	1	0	0
1	1	77	1	0	1	0	1	0	0	0	0	0	0	0	0	0	0	0	1	1	1	0	0	0	0	1	0	1	0	0	0
1	0	83	1	0	1	0	1	0	0	0	0	0	1	0	0	1	1	0	0	1	1	0	0	0	0	1	1	0	0	0	0
1	0	87	1	0	1	1	1	0	0	0	0	0	0	0	1	0	0	0	0	0	0	0	1	0	0	1	0	0	1	0	0
1	0	67	1	1	0	0	1	0	0	0	0	0	0	0	0	1	0	0	0	0	1	1	0	0	0	0	0	1	0	0	0
1	0	67	1	0	1	0	1	0	0	0	1	0	0	1	0	0	0	0	1	1	1	1	1	1	1	1	0	0	0	0	0
1	0	65	1	0	0	0	1	0	0	0	0	0	0	0	0	0	0	0	1	1	1	1	0	1	1	1	0	0	0	0	0
1	1	76	1	0	0	0	0	0	0	0	0	0	0	0	0	1	0	0	0	0	0	0	0	0	0	0	0	0	0	0	0
1	0	61	1	1	1	0	1	0	0	0	0	0	0	0	0	1	0	0	0	0	0	0	0	1	1	1	0	0	0	0	0
1	1	61	1	0	0	0	0	0	0	0	0	0	0	0	0	0	0	0	0	0	0	0	0	0	0	1	0	0	0	0	0
1	1	82	1	0	1	0	1	0	0	0	0	0	0	0	0	1	0	0	0	0	0	0	0	0	1	1	0	0	0	0	0
1	1	84	1	1	1	0	0	0	0	0	1	0	1	0	0	0	0	0	1	1	1	0	0	0	1	0	0	0	0	0	0
1	1	81	1	0	0	0	0	0	0	0	0	0	0	0	0	0	1	0	0	1	1	0	1	0	0	1	0	0	0	0	0
1	0	81	1	1	1	0	1	0	1	0	0	0	0	0	0	0	0	1	0	1	1	0	1	0	0	0	0	0	0	0	0
1	0	73	1	0	1	0	0	0	0	0	0	0	0	0	0	0	0	0	0	0	0	0	1	0	0	0	0	0	0	0	0
1	0	72	1	0	1	0	0	0	0	0	0	0	0	1	0	0	0	0	0	0	0	0	1	0	0	0	0	0	1	0	0
1	1	86	1	0	0	0	1	0	0	0	0	0	0	0	0	0	0	0	0	0	0	0	1	0	0	0	0	0	0	0	0
1	1	86	1	1	1	0	0	0	0	0	0	0	1	0	0	0	0	0	1	1	1	0	1	0	0	0	0	0	0	0	0
1	1	86	1	0	0	0	1	0	0	0	0	0	0	0	0	0	1	0	0	1	1	0	1	1	0	0	1	0	0	0	0
1	1	83	1	1	1	0	1	0	0	0	1	0	0	0	0	0	0	1	0	1	1	0	1	0	0	0	0	0	0	0	0
1	1	83	1	1	1	0	1	0	0	0	1	0	0	0	0	0	0	0	1	1	1	1	1	0	0	1	0	0	0	0	0
1	1	83	1	0	1	0	1	0	0	0	0	0	0	0	0	0	1	0	1	1	1	1	1	0	0	0	0	0	1	1	0
1	0	71	0	1	0	0	0	0	0	0	0	0	0	0	0	0	0	0	0	0	0	1	0	0	0	0	0	0	0	0	0
1	0	71	1	0	1	1	1	0	0	0	0	0	0	0	0	0	0	0	1	1	1	0	1	0	0	1	0	0	0	0	0
1	0	72	1	0	1	0	0	0	0	0	0	0	0	1	0	0	0	0	1	1	1	1	0	0	0	0	0	0	0	0	0
1	1	72	1	1	1	0	0	0	0	0	0	0	0	0	0	0	1	0	0	1	1	0	1	1	0	0	0	0	0	0	0
1	0	69	1	1	1	0	1	0	0	0	0	0	0	0	0	0	0	0	0	0	0	0	0	1	0	0	0	0	0	0	0
1	1	70	1	0	0	0	1	0	0	1	1	0	0	0	0	0	0	0	0	0	0	0	1	1	0	0	0	0	0	0	0
1	0	76	1	1	1	0	1	0	0	0	0	0	0	1	0	0	0	0	0	0	0	0	0	0	0	0	1	0	0	0	0
1	0	75	1	1	0	0	0	0	0	0	0	0	0	0	0	0	0	0	1	1	1	0	0	1	0	0	0	0	0	0	0
1	0	75	1	1	0	0	1	0	0	0	0	0	0	0	0	0	1	0	0	1	1	0	0	1	0	0	0	0	0	0	0
1	0	75	1	1	0	0	1	0	0	0	0	0	0	0	0	0	0	0	0	0	1	1	1	1	0	0	0	0	0	0	0
1	0	77	1	0	1	0	0	0	0	0	0	0	0	0	0	0	0	0	0	0	0	0	0	0	0	0	0	0	0	0	0
1	1	74	1	0	0	0	1	0	0	1	0	0	1	0	0	0	0	0	0	0	0	0	0	1	0	0	0	0	0	0	0
1	0	73	1	1	1	0	0	0	0	0	0	0	1	0	0	1	0	0	0	0	0	0	0	0	0	0	0	0	0	0	0
1	0	74	1	0	1	0	0	0	0	0	0	0	0	0	0	0	0	0	1	1	1	0	0	0	0	0	0	0	0	0	0
1	0	74	1	1	1	0	0	0	0	0	0	0	1	0	0	1	0	0	0	0	0	1	1	0	0	0	0	0	0	0	0
1	1	74	1	1	1	0	0	0	0	0	0	0	0	0	0	0	1	0	0	1	1	1	0	0	1	0	0	0	0	0	0
1	0	73	1	0	1	0	0	0	0	0	0	0	0	0	0	0	0	0	0	0	0	0	0	0	1	0	0	0	0	0	0
1	0	69	1	0	1	0	0	0	0	0	1	0	0	0	0	0	1	0	0	1	1	0	0	0	0	0	1	0	0	0	0
1	0	59	1	0	0	0	1	0	0	0	1	0	0	0	0	0	0	0	0	0	0	0	0	1	1	0	0	0	0	0	0
1	0	75	1	1	1	0	1	0	0	1	0	0	0	0	0	1	0	0	0	0	0	0	0	0	0	0	0	0	0	0	0
1	0	76	1	1	1	0	1	0	0	0	0	0	0	0	0	1	0	0	1	1	1	1	1	0	1	0	0	0	0	0	0
1	0	76	1	1	1	0	1	0	0	0	0	0	0	0	0	1	0	0	1	1	1	0	1	0	1	0	0	0	0	0	0
1	0	88	1	0	1	0	1	0	0	0	0	0	1	0	0	0	1	0	0	1	1	0	0	0	0	1	1	1	0	0	0
1	0	87	1	1	1	0	1	0	1	0	0	0	0	0	0	0	0	0	0	0	0	1	1	0	0	1	0	0	0	0	0
1	0	87	1	1	1	0	1	0	0	0	0	0	0	1	1	0	0	0	1	1	1	0	0	0	1	1	1	1	0	0	0
1	0	69	1	0	1	1	1	1	0	0	1	0	0	0	0	0	0	0	1	1	1	1	0	0	1	1	0	0	0	0	0
1	0	91	1	1	1	1	1	0	0	0	0	0	1	0	0	0	0	0	0	0	0	0	0	0	1	1	0	0	0	0	0
1	1	93	1	0	0	0	1	0	0	0	0	0	0	0	0	0	0	0	0	0	0	0	0	1	1	1	1	0	0	0	0
1	0	76	1	0	0	0	0	0	0	0	0	0	0	0	0	0	0	0	1	1	1	0	0	1	1	1	1	0	0	0	0
1	0	76	1	0	0	1	1	0	0	0	0	0	0	0	0	0	0	0	0	0	0	0	0	1	1	1	0	0	0	0	0
1	1	75	1	0	1	0	0	0	0	0	1	0	0	0	0	0	0	0	1	1	1	0	0	0	1	1	1	0	0	0	0
1	1	65	0	0	0	0	0	0	0	0	0	0	0	0	0	0	0	0	0	0	0	0	1	0	1	1	1	0	0	0	0
1	0	64	1	1	0	0	0	0	0	0	0	0	0	0	0	0	0	0	0	0	0	0	0	0	0	1	0	0	0	0	0
1	0	81	1	0	1	0	1	0	0	0	0	0	0	0	0	0	0	0	0	0	0	1	0	0	1	1	0	0	0	0	0
1	1	78	1	0	1	0	0	1	0	0	0	0	0	0	0	0	0	0	0	0	0	0	0	0	0	0	1	0	0	0	0
1	0	69	0	1	0	0	0	0	0	0	0	0	0	0	0	0	0	0	1	1	1	1	0	0	1	1	0	1	0	0	0
1	1	71	1	0	0	0	1	0	0	0	0	0	0	0	0	0	0	0	0	0	0	1	1	0	1	1	0	0	0	0	0
1	1	68	1	1	0	0	0	0	0	0	1	0	0	0	0	1	0	0	1	1	1	0	1	1	1	1	0	0	0	0	0
1	1	69	1	0	0	0	0	0	0	0	0	0	0	0	0	0	0	0	0	0	1	0	1	1	1	0	0	0	1	0	0
1	1	69	1	0	0	0	0	0	0	0	0	0	0	0	0	0	0	0	0	0	1	1	1	0	1	1	0	0	0	0	0
1	1	73	0	0	0	0	0	0	0	0	0	0	0	0	0	0	1	0	0	1	1	0	0	0	0	0	0	0	0	0	0
1	1	74	1	1	0	0	0	0	0	0	0	0	0	1	0	0	0	0	1	1	1	0	1	0	1	0	0	0	0	0	0
1	1	83	1	0	0	0	0	0	0	0	1	0	0	0	0	0	0	0	0	0	0	0	0	0	0	0	0	0	0	0	0
1	0	82	1	1	1	0	1	0	0	0	1	0	0	0	0	0	0	0	1	1	1	1	1	0	0	1	0	0	0	0	0
1	0	81	1	0	0	0	0	0	0	0	0	0	0	0	0	0	1	0	1	1	1	1	1	0	0	1	0	0	1	0	0
1	1	83	1	0	0	0	0	0	0	0	0	0	0	0	0	0	0	0	1	1	1	0	1	0	0	0	0	0	0	0	0
1	1	81	1	1	0	0	0	0	0	0	0	0	0	0	0	0	0	0	1	1	1	1	1	1	0	0	0	0	0	0	0
1	1	78	1	1	1	0	1	0	0	0	0	0	0	0	0	0	1	1	1	1	1	0	1	0	0	0	0	0	1	0	0
1	1	85	1	0	0	0	1	0	0	0	0	0	0	0	0	0	0	1	0	1	1	0	1	0	0	0	0	0	0	0	0
1	1	70	1	1	0	0	0	0	0	0	0	0	0	1	0	1	0	0	0	0	1	1	1	0	0	1	0	0	1	0	0
1	0	69	1	0	0	0	1	0	0	1	1	0	0	0	0	1	1	0	0	1	1	1	0	0	1	0	0	0	0	0	0
1	0	69	1	0	0	0	0	0	0	0	1	0	0	0	0	0	1	1	0	1	1	1	0	0	1	0	0	1	0	0	0
1	0	72	1	1	0	0	0	0	0	0	1	0	1	1	0	0	0	0	0	0	0	1	0	1	1	0	0	1	0	0	0
1	1	71	1	1	0	0	1	0	0	0	1	0	0	0	0	0	0	0	0	0	0	0	0	1	0	0	0	0	0	0	0
1	1	65	1	1	0	0	0	0	0	0	0	0	0	0	0	0	0	1	1	1	1	0	1	1	1	0	0	0	0	0	0
1	1	75	1	0	1	0	1	0	0	0	1	0	0	0	0	0	1	0	0	1	1	1	0	0	1	0	0	0	0	0	0
1	1	75	1	0	0	0	1	0	0	0	1	0	0	1	0	0	0	0	0	0	0	0	0	0	0	0	0	0	0	0	0
1	0	77	1	1	0	0	0	0	0	0	0	0	0	0	0	0	0	0	0	0	0	0	1	0	1	0	0	0	0	0	0
1	0	75	1	1	1	0	1	0	0	0	1	0	0	0	1	0	0	1	1	1	1	0	1	0	0	0	0	0	1	0	0
1	1	75	1	1	1	0	1	0	0	0	0	0	0	1	0	0	0	0	1	1	1	0	0	0	0	0	0	1	0	0	0
1	1	75	1	1	1	0	1	0	0	0	1	0	0	0	0	0	0	0	0	0	0	0	1	0	0	1	0	0	0	0	0
1	0	70	1	1	1	0	0	0	0	0	0	0	0	0	0	0	0	0	1	1	1	0	0	1	0	1	0	0	0	0	0
1	0	81	1	0	0	1	0	0	0	0	1	0	0	0	0	0	0	1	0	1	1	0	0	0	0	0	0	0	0	0	0
1	1	84	1	1	1	0	1	0	0	0	0	0	1	0	0	0	0	0	1	1	1	0	0	1	0	1	0	0	0	0	0
1	1	79	1	1	1	0	1	1	0	0	0	0	0	0	0	0	0	0	0	0	0	1	0	0	0	0	0	0	0	0	0
1	0	81	1	1	1	0	1	0	1	0	0	0	0	0	0	0	0	0	0	0	1	1	0	1	0	1	0	0	1	0	0
1	0	81	1	1	1	0	0	0	0	0	1	0	0	0	0	0	0	1	0	1	1	1	1	0	1	1	0	0	0	0	0
1	1	79	1	0	0	0	1	0	0	0	0	0	0	0	0	0	0	0	0	0	0	0	0	0	0	0	0	0	0	0	0
1	1	92	1	1	1	0	1	0	0	0	1	0	0	1	0	0	0	0	0	0	0	0	1	1	0	0	0	0	0	0	0
1	0	76	1	1	1	0	1	0	0	0	1	0	0	0	0	0	1	0	0	1	1	0	1	1	0	0	1	0	0	0	0
1	1	69	1	0	1	0	0	0	0	0	0	0	0	1	0	0	0	0	0	0	0	1	1	0	1	0	0	0	0	0	0
1	0	67	1	1	1	1	0	0	0	0	0	0	0	0	0	0	0	0	1	1	1	0	1	0	1	0	0	0	0	0	0
1	0	67	1	0	0	0	0	0	0	0	0	0	0	0	0	1	0	0	0	0	0	0	1	0	0	0	0	0	0	0	0
1	1	102	1	0	1	0	1	0	0	0	1	0	0	0	0	0	0	0	0	0	0	0	1	0	0	0	0	0	0	0	0
1	0	62	0	1	0	0	0	0	0	0	0	0	0	0	0	1	1	0	1	1	1	0	1	0	0	0	0	0	0	0	0
1	0	63	1	0	0	0	0	0	0	0	0	0	0	0	0	0	0	0	0	0	0	0	0	0	0	0	0	0	0	0	0
1	0	58	1	0	0	0	0	0	0	0	0	0	0	0	0	0	0	0	0	0	0	1	1	1	0	0	0	0	0	0	0
1	0	66	0	0	1	0	0	0	0	0	0	0	0	0	0	0	0	0	0	0	1	0	0	1	0	0	0	0	0	0	0
1	0	92	1	0	1	0	1	0	0	0	0	0	0	0	0	0	0	0	0	0	1	0	1	0	0	1	0	0	0	0	0
1	1	89	1	1	1	0	0	0	0	0	0	0	0	1	0	0	0	0	0	0	1	0	0	0	0	0	0	0	0	0	0
1	0	89	1	1	1	0	1	0	0	0	1	0	0	0	0	0	0	0	0	0	1	1	0	0	0	0	0	0	0	0	0
1	1	84	1	1	1	0	1	0	0	0	1	0	0	0	0	0	0	0	0	0	1	0	1	0	1	1	0	0	1	0	0
1	1	88	1	1	1	0	1	0	0	0	1	1	1	1	0	0	0	0	0	0	1	0	0	0	0	0	0	0	0	0	0
1	1	87	1	1	1	0	1	1	0	0	0	0	1	1	0	0	0	0	0	0	0	1	0	0	0	0	0	0	0	0	0
1	1	87	1	1	1	1	1	0	0	0	0	0	0	0	0	0	0	0	0	0	1	1	0	0	0	1	0	1	0	0	0
1	0	88	1	1	1	0	1	0	0	0	0	0	0	0	0	1	1	0	0	1	1	0	0	0	0	0	0	0	0	0	0
1	1	83	1	0	1	0	0	0	0	0	0	0	0	0	0	0	0	0	0	0	0	0	0	0	0	1	0	0	0	0	0
1	0	83	1	0	0	0	0	0	0	0	0	0	1	0	0	0	0	0	0	0	1	0	0	1	0	1	0	0	0	0	0
1	0	81	1	0	0	0	0	0	0	0	1	0	0	0	0	0	0	0	0	0	1	0	0	0	0	0	0	0	0	0	0
1	0	80	1	1	1	0	1	0	0	0	0	0	0	0	0	0	0	0	0	0	1	0	1	1	0	1	0	0	0	0	0
1	1	86	1	1	1	0	1	0	0	0	0	0	1	0	0	0	0	0	1	1	1	1	1	0	0	0	0	0	0	0	0
1	1	86	1	0	1	0	1	0	0	0	1	0	1	0	0	0	0	0	1	1	1	0	0	0	0	0	0	0	0	0	0
1	1	86	1	1	1	0	0	0	0	0	0	0	0	0	0	1	0	0	0	0	0	0	1	0	0	0	0	0	0	0	0
1	0	86	1	1	1	0	1	0	0	0	0	0	1	0	0	0	1	0	0	1	1	0	1	0	0	0	0	0	1	0	0
1	1	87	1	0	1	0	0	0	0	0	1	0	0	0	0	0	0	0	1	1	1	0	0	1	1	1	0	0	0	0	0
1	0	87	1	0	0	0	1	0	0	0	0	0	1	0	0	0	1	0	0	1	1	0	0	1	0	0	0	0	0	0	0
1	1	84	1	1	1	0	0	0	0	0	1	0	0	1	0	0	0	0	0	0	0	0	1	1	0	0	0	0	0	0	0
1	0	86	1	1	1	0	0	0	0	0	0	0	1	0	0	0	0	0	1	1	1	0	0	0	0	1	0	0	0	0	0
1	1	85	1	1	1	0	1	0	0	0	1	0	0	0	1	0	0	0	0	0	0	0	0	0	0	1	0	0	0	0	0
1	1	82	1	1	1	0	0	0	0	0	0	0	0	0	0	0	1	0	1	1	1	0	0	0	0	1	0	0	0	0	0
1	0	74	1	0	1	0	0	0	0	0	0	0	0	0	0	1	0	0	0	0	0	0	0	0	0	1	0	0	0	0	0
1	0	76	1	1	0	0	0	0	0	0	1	0	0	0	0	0	0	1	0	1	1	0	0	0	0	0	0	0	0	0	0
1	0	80	1	0	0	0	0	0	0	0	0	0	0	0	0	0	0	0	0	0	0	0	0	0	0	1	0	0	0	0	0
1	0	80	1	0	0	0	0	0	0	0	0	0	0	0	0	0	0	0	0	0	0	1	1	0	0	1	0	0	0	0	0
1	0	79	1	1	1	0	1	0	0	0	0	0	0	0	0	0	1	1	0	1	1	1	1	1	1	1	0	0	0	0	0
1	0	78	1	0	0	0	0	0	0	0	0	0	0	0	0	0	0	0	0	0	0	0	1	1	0	0	0	0	0	0	0
1	0	87	1	1	1	0	1	0	0	0	0	0	0	1	1	0	0	0	0	0	0	0	1	0	0	0	0	0	0	0	0
1	0	68	1	1	0	0	0	0	0	0	0	0	0	0	0	0	0	1	0	1	1	1	1	1	1	1	0	0	0	0	0
1	0	68	1	0	1	0	1	0	0	0	1	0	1	0	0	0	0	0	1	1	1	0	1	1	0	1	0	0	1	0	0
1	1	60	1	1	1	0	1	0	0	1	0	0	0	0	0	0	0	0	1	1	1	0	1	0	1	1	0	0	0	0	0
1	1	64	1	1	0	0	0	0	0	1	0	0	1	0	0	0	0	0	0	0	0	0	1	0	0	1	0	0	0	0	0
1	0	63	0	0	0	0	0	0	0	0	0	0	0	1	0	1	0	0	0	0	0	0	1	0	0	0	0	0	0	0	0
1	1	70	1	0	0	0	1	0	0	1	1	0	0	0	0	0	1	0	1	1	1	0	1	0	1	1	0	0	0	0	0
1	1	74	1	0	0	0	1	0	0	0	0	0	0	0	0	0	0	0	0	0	0	0	0	0	0	0	0	0	0	0	0
1	1	74	0	0	0	0	1	0	0	0	0	0	0	0	0	0	0	0	0	0	0	0	0	0	1	1	0	0	0	0	0
1	0	74	1	1	1	0	0	0	0	0	0	0	0	0	0	0	1	0	0	1	1	0	0	1	0	1	0	0	0	0	0
1	0	72	0	0	1	0	0	0	0	0	0	0	0	0	0	0	0	0	1	1	1	1	1	1	1	1	0	0	0	0	0
1	0	66	0	0	0	0	0	0	0	0	0	1	1	0	0	0	0	0	0	0	1	1	0	0	1	1	0	0	0	1	0
1	1	69	1	0	0	0	0	0	0	0	0	0	0	1	0	0	0	0	0	0	0	1	1	1	1	1	0	0	0	0	0
1	0	69	1	1	1	0	1	0	0	0	0	0	0	0	0	0	1	1	1	1	1	1	0	1	1	1	0	0	0	0	0
1	0	68	0	0	1	0	0	0	0	0	0	0	0	0	0	0	0	0	1	1	1	0	0	0	0	0	0	0	0	0	0
1	0	77	1	1	1	0	1	0	0	0	1	0	1	0	0	1	0	0	1	1	1	0	1	0	0	0	0	0	0	0	0
1	1	64	1	0	0	0	0	0	0	0	0	0	0	0	0	0	0	0	1	1	1	0	0	0	0	0	0	0	0	0	0
1	0	75	1	0	1	0	0	0	0	0	0	0	0	0	0	0	0	0	0	0	1	0	1	1	0	0	0	0	0	0	0
1	1	76	0	0	0	0	1	0	0	0	0	0	0	0	0	1	0	0	0	0	0	0	0	0	0	0	0	0	0	0	0
1	1	91	1	1	1	0	1	0	0	0	0	0	0	0	0	0	0	0	0	0	0	0	0	0	0	1	0	0	0	0	0
1	1	67	1	1	1	0	0	0	0	0	0	0	0	0	0	0	0	0	1	1	1	0	1	1	0	0	0	0	1	0	0
1	0	58	1	1	0	0	0	0	0	0	0	0	0	0	0	0	1	0	0	1	1	0	1	1	0	0	0	0	1	0	0
1	0	74	1	1	0	0	1	0	0	0	1	0	0	0	1	0	0	0	1	1	1	0	0	1	0	1	0	1	0	0	0
1	1	75	1	1	0	0	1	0	0	0	0	0	0	1	0	0	1	0	0	1	1	0	0	0	1	1	1	0	0	0	0
1	0	75	1	0	1	0	1	0	0	0	0	0	0	0	0	0	0	0	1	1	1	0	1	1	1	0	0	0	1	0	0
1	0	75	1	0	1	0	1	0	0	0	0	0	0	0	0	0	0	0	0	0	1	0	1	0	0	0	0	0	0	0	0
1	0	72	1	0	0	0	1	0	0	0	0	0	0	0	0	0	0	0	1	1	1	0	1	0	1	0	0	0	0	0	0
1	0	72	1	0	0	0	0	0	0	0	0	0	0	0	0	0	0	0	1	1	1	0	0	0	0	0	0	0	1	0	0
1	1	72	1	1	0	0	0	0	0	0	0	0	0	0	0	0	0	0	0	0	1	1	0	1	1	1	0	0	0	0	0
1	1	73	0	0	0	0	0	0	0	0	0	0	0	0	0	0	0	0	0	0	0	1	0	1	0	0	0	0	0	0	0
1	0	79	1	1	1	0	1	1	0	0	0	0	0	0	1	1	0	0	0	0	1	1	0	0	0	1	0	0	0	0	0
1	0	78	1	1	1	0	0	0	0	0	0	0	0	1	0	0	0	0	0	0	1	1	1	0	0	0	0	0	0	0	0
1	1	80	1	1	1	0	0	0	0	0	0	0	0	0	0	0	0	0	0	0	0	1	0	0	0	1	0	0	0	0	0
1	0	76	1	1	1	0	1	0	0	0	1	0	0	0	0	0	0	0	1	1	1	0	0	0	0	0	0	0	0	0	0
1	0	76	1	0	0	0	1	0	0	0	0	0	0	0	0	0	0	0	0	0	1	0	1	0	0	1	0	0	0	0	0
1	1	75	1	1	0	0	0	0	0	0	0	0	0	0	0	0	1	0	0	1	1	1	0	1	0	0	0	0	0	0	0
1	1	77	1	0	1	0	0	0	0	0	0	0	0	0	0	0	0	0	0	0	0	0	1	1	0	0	0	0	0	0	0
1	1	67	1	1	1	0	0	0	0	0	0	0	0	0	0	0	0	0	1	1	1	0	1	0	0	1	0	0	1	0	0
1	1	68	1	0	0	0	0	0	0	0	1	0	0	0	0	0	0	0	0	0	1	1	0	0	1	1	0	0	0	0	0
1	1	86	1	1	1	0	1	0	0	0	0	0	0	1	0	0	0	0	0	0	0	0	0	0	0	1	0	0	0	0	0
1	0	70	1	1	0	0	0	0	1	0	0	0	0	0	0	0	1	0	0	1	1	0	1	0	1	1	0	0	0	0	0
1	0	71	1	0	1	0	0	0	0	0	0	0	0	0	0	0	1	0	0	1	1	1	1	0	1	1	0	0	1	0	0
1	0	69	0	1	0	0	0	0	0	0	0	0	0	0	0	0	1	0	0	1	1	0	1	0	0	0	0	0	1	0	0
1	1	69	1	0	0	0	1	0	0	1	0	0	0	0	0	0	0	0	0	0	1	0	0	1	0	0	0	0	0	0	0
1	1	69	1	0	1	0	1	0	0	0	0	0	0	0	0	0	0	0	0	0	0	0	0	0	0	0	0	1	0	0	0
1	0	54	1	1	0	0	0	0	1	0	0	0	0	0	1	1	0	0	0	0	0	1	0	0	0	1	1	0	0	0	0
1	1	94	1	0	1	0	1	0	0	0	0	0	0	0	0	0	0	0	0	0	0	1	1	0	0	0	0	0	0	0	0
1	1	81	1	0	0	0	0	0	0	0	0	0	0	0	0	0	0	0	1	1	1	0	0	0	0	0	0	1	0	0	0
1	1	81	1	0	1	0	0	0	0	0	0	0	0	0	0	0	0	0	0	0	1	0	1	0	1	1	0	0	0	0	0
1	1	83	1	1	0	0	1	0	0	0	1	0	0	0	0	0	0	0	0	0	1	0	0	0	0	0	0	0	0	0	0
1	0	79	1	1	1	0	0	0	0	0	0	0	0	0	0	0	0	0	0	0	0	0	0	1	0	1	0	0	0	0	0
1	0	79	1	1	1	0	1	0	1	0	0	0	0	0	0	0	1	0	0	1	1	0	0	0	0	0	0	0	0	0	0
1	0	80	1	1	1	0	0	0	0	0	0	0	0	0	0	0	0	0	1	1	1	0	1	1	0	0	0	0	0	0	0
1	1	72	1	0	1	0	0	0	0	0	0	0	0	0	0	1	0	0	1	1	1	0	0	1	0	0	0	0	0	0	0
1	1	80	1	1	1	0	1	0	0	0	1	0	0	0	0	0	1	0	0	1	1	1	0	1	0	0	0	0	0	0	0
1	0	80	1	0	1	0	1	0	0	0	1	0	0	0	0	0	0	0	1	1	1	0	0	1	0	1	0	0	0	0	0
1	1	71	0	0	0	0	0	0	0	0	0	0	0	0	0	0	0	0	1	1	1	0	1	1	0	1	0	0	0	0	0
1	0	63	1	1	1	0	1	0	0	0	1	0	0	0	0	1	0	0	0	0	0	0	1	0	0	1	0	0	0	0	0
1	1	37	0	0	0	0	0	0	0	0	0	0	0	0	0	0	0	0	1	1	1	0	0	0	0	1	0	0	0	0	0
1	0	68	1	1	0	0	1	0	0	0	0	0	0	0	0	0	1	0	0	1	1	0	0	1	0	1	0	0	0	0	0
1	0	64	1	0	0	0	1	0	0	0	1	0	0	0	0	0	0	0	0	0	0	0	0	0	0	1	0	0	0	0	0
1	0	64	1	1	1	0	1	0	0	0	0	0	0	1	0	0	0	0	0	0	0	0	0	0	0	0	0	0	0	0	0
1	0	91	0	0	1	0	0	0	0	0	0	0	0	0	0	0	0	0	0	0	0	1	0	0	0	1	0	0	0	0	0
1	0	60	1	0	0	0	0	0	0	0	0	0	0	1	0	0	0	0	0	0	0	1	0	0	0	1	0	0	0	0	0
1	0	89	1	0	0	0	0	0	0	0	1	0	1	1	0	0	0	0	0	0	0	0	0	1	1	0	0	0	0	0	0
1	0	70	1	0	0	0	0	0	0	0	0	0	0	0	1	0	0	0	1	1	1	0	1	1	0	0	0	0	0	0	0
1	0	70	1	0	1	0	1	0	0	0	1	0	0	1	0	0	1	0	1	1	1	0	1	0	0	0	0	0	1	0	0
1	1	94	1	0	1	0	1	0	0	0	1	0	0	0	0	0	0	0	0	0	1	1	1	0	0	0	0	0	0	0	0
1	0	65	1	1	0	0	1	0	0	0	0	0	0	0	0	0	0	0	0	0	0	0	1	0	0	0	0	0	0	0	0
1	1	67	0	0	0	0	0	0	0	0	0	0	0	0	0	0	0	0	0	0	0	0	1	1	0	1	1	0	0	0	0
1	0	60	1	1	1	0	0	0	0	0	0	0	0	0	0	0	0	0	0	0	0	0	1	0	0	0	0	0	0	0	0
1	0	63	1	0	1	0	1	0	0	1	0	0	0	0	0	0	0	0	1	1	1	0	0	0	0	0	0	0	0	0	0
1	1	87	1	1	1	0	0	0	0	0	0	0	0	0	0	0	1	0	0	1	1	0	0	1	0	1	1	0	0	0	0
1	1	73	1	1	0	0	1	0	0	0	0	0	0	0	0	0	1	0	0	1	1	0	0	0	1	1	0	0	0	0	0
1	1	91	1	1	1	0	0	0	0	0	0	0	0	0	0	0	0	0	0	0	0	0	1	0	1	1	0	0	0	0	0
1	1	91	1	0	0	0	1	0	0	0	1	0	0	0	0	0	0	0	0	0	0	0	1	0	0	0	0	0	1	0	0
1	0	90	1	0	0	0	1	0	0	0	0	0	1	0	0	0	0	0	0	0	0	0	1	1	0	0	0	0	1	0	0
1	0	73	1	1	0	0	1	1	0	0	1	0	0	0	0	0	0	1	1	1	1	0	0	0	0	1	0	0	0	0	0
1	1	72	1	1	1	0	1	0	0	0	1	0	0	0	0	0	1	0	0	1	1	0	0	0	0	0	0	0	0	0	0
1	1	72	1	1	1	0	1	0	0	0	1	0	0	0	0	0	0	0	1	1	1	0	0	0	1	1	0	0	0	0	0
1	1	72	1	1	1	0	0	0	0	0	1	0	0	0	0	0	1	0	0	1	1	0	1	0	1	0	0	0	0	0	0
1	0	74	0	1	1	0	1	0	0	0	0	0	0	0	0	0	0	0	1	1	1	0	1	0	0	1	0	0	0	0	0
1	1	73	1	1	1	1	1	0	0	0	1	0	0	1	0	0	0	0	0	0	0	0	0	0	0	1	0	0	0	0	0
1	0	74	1	1	1	0	1	0	0	0	0	0	1	0	0	1	0	0	0	0	0	0	0	0	0	0	0	0	0	0	0
1	0	71	1	1	0	0	1	0	0	0	0	0	0	1	0	0	1	0	0	1	1	1	0	0	0	1	0	0	1	0	0
1	1	77	1	1	0	0	1	0	0	0	0	0	0	0	1	0	0	0	0	0	0	0	0	1	0	1	1	0	0	0	0
1	1	76	1	1	1	0	1	0	0	1	1	0	0	0	0	0	0	0	1	1	1	0	1	1	0	1	0	0	0	0	0
1	0	76	1	1	0	0	0	0	0	0	0	0	0	0	0	0	0	0	1	1	1	1	0	0	0	1	0	0	0	0	0
1	0	75	1	1	1	0	0	0	0	0	0	0	0	0	0	1	0	1	1	1	1	0	1	0	0	1	0	0	1	0	1
1	1	74	1	0	1	0	1	0	0	0	1	0	0	0	0	0	0	0	0	0	0	0	0	0	0	1	0	0	0	0	0
1	1	74	1	1	1	0	1	0	0	0	1	0	1	1	0	0	0	1	1	1	1	0	0	1	0	0	0	0	0	0	0
1	0	43	0	0	0	0	0	0	0	0	0	0	0	0	0	0	0	0	0	0	1	1	1	0	0	1	0	0	0	0	0
1	1	95	1	0	0	0	1	0	0	0	0	0	0	0	0	0	0	0	0	0	0	0	1	0	0	0	0	0	0	0	0
1	1	70	0	0	0	0	0	0	0	0	0	0	0	0	0	0	0	0	0	0	1	1	1	1	1	1	0	0	0	0	0
1	0	70	1	1	0	0	1	0	1	0	0	0	0	0	0	0	0	0	0	0	0	0	1	0	0	0	0	0	0	0	0
1	0	69	1	0	0	0	1	0	0	0	0	0	0	1	0	1	0	0	1	1	1	0	1	0	1	1	0	1	0	0	0
1	0	94	1	0	0	0	1	0	0	0	0	0	0	0	0	0	0	0	0	0	0	0	1	0	1	1	0	1	0	0	0
1	1	71	1	1	0	0	0	0	0	0	0	0	0	0	0	0	0	0	0	0	0	0	1	0	1	1	0	0	0	0	0
1	0	66	1	1	1	0	0	0	0	0	0	0	0	0	0	1	0	0	0	0	0	0	0	1	1	1	0	0	0	0	0
1	1	66	1	0	1	0	1	0	0	0	0	0	0	0	0	0	0	0	0	0	1	0	0	0	1	1	0	0	0	0	0
1	1	66	1	1	0	0	0	0	0	0	0	0	0	0	0	0	0	0	0	0	1	0	0	0	0	0	0	0	0	0	0
1	1	62	1	1	1	0	0	0	0	0	0	0	1	0	0	0	0	0	0	0	1	0	0	0	0	0	0	0	0	0	0
1	0	62	1	1	0	0	1	0	0	0	1	0	0	0	0	0	0	0	0	0	1	0	0	1	0	1	1	0	0	0	0
1	1	92	1	1	1	0	1	0	0	0	1	0	0	1	0	0	0	0	0	0	0	0	0	0	0	0	0	0	0	0	0
1	1	90	1	1	0	0	1	0	0	0	0	0	0	0	0	0	0	0	0	0	0	1	0	1	1	0	0	0	0	0	0
1	0	92	1	1	1	0	1	0	1	0	1	0	0	0	0	1	0	0	0	0	0	0	0	0	1	0	0	0	0	0	0
1	0	93	1	1	1	0	1	0	0	1	0	0	0	0	0	0	0	0	0	0	0	1	0	1	0	1	0	0	0	0	0
1	0	81	1	1	0	0	0	0	0	0	0	0	0	1	0	0	0	0	0	0	0	1	1	1	1	0	0	0	1	0	0
1	1	83	1	0	0	0	1	0	0	0	1	0	0	0	0	0	0	0	0	0	0	0	0	0	0	0	1	0	1	0	0
1	1	82	1	0	1	0	1	0	0	0	0	0	0	0	0	0	0	1	0	1	1	1	0	1	1	1	0	0	0	1	0
1	0	83	1	1	0	0	0	0	0	0	0	0	0	0	0	0	0	0	0	0	0	1	1	1	1	0	0	0	0	0	0
1	0	85	1	0	0	0	1	0	0	0	0	0	0	0	0	0	0	0	1	1	1	1	0	1	1	1	0	0	0	0	0
1	0	87	1	1	0	0	0	0	0	0	0	0	0	0	0	0	0	0	0	0	0	0	0	0	0	0	0	0	0	0	0
1	0	87	1	1	0	0	1	0	0	0	0	0	0	0	0	0	0	0	0	0	0	1	0	0	0	0	0	0	0	0	0
1	1	74	1	0	0	0	1	0	0	0	0	0	0	0	0	0	0	0	0	0	0	1	0	0	1	1	0	0	0	0	0
1	1	74	1	0	0	0	1	0	0	0	0	0	0	0	0	0	0	0	1	1	1	0	0	0	1	1	0	0	1	0	0
1	0	75	1	1	1	0	1	0	0	0	0	0	0	0	0	0	1	0	0	1	1	0	0	0	1	1	1	0	0	0	0
1	1	75	1	1	0	0	0	0	0	0	0	0	0	0	0	0	0	0	0	0	0	0	0	0	0	1	0	0	0	0	0
1	0	75	1	1	0	0	0	0	0	0	0	0	0	0	0	0	1	0	0	1	1	1	0	0	1	0	0	0	0	0	0
1	0	75	1	1	0	0	1	0	0	0	1	0	0	0	0	0	0	1	0	1	1	0	0	0	1	0	0	0	0	0	0
1	1	72	1	1	1	0	0	1	0	0	0	0	0	0	0	0	0	0	1	1	1	0	0	0	1	0	0	0	0	0	0
1	0	73	1	1	0	0	1	0	0	0	1	0	0	0	0	0	0	0	0	0	0	0	0	1	0	1	0	0	0	0	0
1	0	73	1	0	0	0	0	0	0	0	1	0	0	0	0	0	0	0	1	1	1	1	0	0	1	1	0	0	0	0	0
1	1	78	1	1	0	0	1	0	0	0	0	0	0	0	0	0	1	0	1	1	1	0	0	1	1	1	0	0	0	0	0
1	0	76	1	1	1	0	1	0	0	0	1	0	0	0	0	0	0	1	0	1	1	0	0	1	1	0	0	0	0	0	0
1	1	76	1	0	1	0	1	0	0	0	0	0	0	0	0	0	0	0	0	0	0	0	0	1	0	1	0	0	0	0	0
1	0	76	1	0	0	1	1	0	0	0	0	0	0	0	0	0	0	1	0	1	1	1	0	1	1	1	0	0	1	0	0
1	1	76	1	1	0	0	0	0	0	0	0	0	0	1	0	1	0	0	1	1	1	1	1	0	1	0	0	0	0	0	0
1	0	77	1	0	0	0	1	0	0	0	0	0	0	0	0	0	0	0	1	1	1	0	0	0	1	1	0	0	0	0	0
1	0	78	1	0	0	0	1	0	0	0	0	0	0	0	0	0	1	0	0	1	1	0	0	1	0	0	1	0	0	0	0
1	1	86	1	1	1	0	1	0	0	0	1	0	0	0	1	0	0	0	0	0	0	1	0	1	1	1	0	0	0	0	0
1	1	85	1	1	1	0	1	0	0	0	0	0	1	0	0	1	1	0	0	1	1	0	1	0	0	1	0	0	0	0	0
1	1	82	1	1	0	0	1	0	1	0	0	0	1	1	0	0	0	0	0	0	0	1	1	1	1	1	0	0	0	0	0
1	1	61	1	1	1	0	0	0	0	0	0	0	0	0	0	0	0	0	0	0	0	0	1	0	0	0	0	0	0	0	0
1	1	89	1	0	1	0	1	0	0	0	0	0	0	0	0	0	0	0	1	1	1	0	1	0	1	1	0	0	0	0	0
1	1	73	1	1	1	0	0	0	0	0	0	0	1	1	0	0	0	0	0	0	0	0	1	0	0	0	0	0	0	0	0
1	0	72	1	1	1	0	0	0	0	0	1	1	1	0	0	1	0	0	0	0	0	0	1	0	1	0	0	0	0	0	0
1	0	71	1	1	1	0	0	0	0	0	0	0	0	1	0	0	0	0	0	0	0	0	1	1	0	1	0	0	0	0	0
1	0	79	1	1	0	0	1	0	0	0	1	0	0	0	0	0	1	0	1	1	1	0	0	0	1	0	0	0	0	0	0
1	1	81	1	0	1	0	1	0	0	0	0	0	0	1	0	0	0	0	0	0	0	0	0	0	0	1	0	0	0	0	0
1	0	80	1	1	1	0	0	0	0	0	0	0	0	0	0	0	0	0	0	0	0	0	0	0	0	1	0	1	0	0	0
1	0	80	1	1	0	0	1	0	0	0	0	0	0	0	0	0	0	0	0	0	1	1	1	0	0	0	0	0	1	0	0
1	1	80	1	0	1	0	1	0	1	0	0	0	0	0	0	0	0	0	0	0	1	0	0	0	0	1	1	0	0	0	0
1	0	80	1	1	1	0	0	0	0	0	0	0	0	0	0	0	0	1	0	1	1	0	1	0	0	1	0	0	1	0	0
1	1	76	1	1	0	0	0	0	0	0	0	0	0	0	1	0	1	1	0	1	1	0	1	1	0	1	0	0	1	0	0
1	1	75	1	1	0	0	0	0	0	0	0	0	0	1	0	0	0	0	0	0	0	0	0	1	0	1	0	0	0	0	0
1	1	63	1	0	0	0	0	0	0	0	1	0	0	0	0	0	0	0	0	0	0	0	0	0	0	0	0	0	0	0	0
1	1	87	1	1	1	0	1	0	0	0	1	0	0	0	0	1	0	0	0	0	1	0	0	0	1	0	0	0	0	0	0
1	0	86	1	1	1	0	1	0	0	0	0	0	0	0	1	1	0	1	0	1	1	0	1	0	0	1	0	0	0	0	0
1	1	89	1	1	1	0	1	0	0	0	1	0	0	0	0	0	0	0	0	0	0	0	0	0	0	0	0	0	0	0	0
1	1	89	1	1	1	0	1	0	0	0	0	0	0	1	0	0	0	0	0	0	1	0	1	0	0	1	0	0	1	0	0
1	1	88	1	0	1	0	1	0	0	0	0	0	0	0	0	0	0	0	0	0	1	1	1	0	0	0	0	0	0	0	0
1	1	80	1	1	1	0	0	0	0	0	1	0	0	0	0	0	0	0	0	0	1	1	0	0	0	1	1	0	0	0	0
1	1	81	1	1	0	1	1	0	1	0	0	0	0	1	0	0	0	0	1	1	1	0	1	0	0	0	0	0	0	0	0
1	1	81	1	1	1	0	1	0	0	0	0	0	0	0	0	0	0	0	0	0	0	1	0	1	0	0	0	0	0	0	0
1	1	81	1	1	0	1	0	0	0	0	0	0	0	1	0	0	0	0	0	0	0	0	0	0	0	0	0	0	0	0	0
1	0	79	1	1	1	0	1	0	0	0	0	0	0	1	0	1	0	0	0	0	1	1	0	0	0	0	0	0	0	0	0
1	1	67	1	1	0	0	0	0	0	0	0	0	0	1	0	0	0	0	1	1	1	1	1	1	0	0	0	0	1	0	0
1	1	84	1	0	1	0	1	1	0	0	0	0	0	0	0	0	0	0	0	0	1	0	1	0	0	0	0	0	1	0	0
1	1	84	1	1	0	0	1	0	0	0	0	0	0	0	0	0	0	1	1	1	1	1	1	0	0	0	0	0	0	0	0
1	1	84	1	1	1	0	1	0	0	0	1	0	0	0	0	0	0	0	0	0	0	0	1	0	0	0	0	0	0	0	0
1	1	87	0	0	1	0	1	0	0	0	0	0	0	0	0	1	0	0	1	1	1	1	0	0	0	1	0	0	1	0	0
1	1	87	1	1	1	0	1	0	0	1	0	0	0	0	0	0	1	0	0	1	1	0	1	0	0	1	0	0	0	0	0
1	0	91	0	0	1	0	0	0	0	0	0	0	0	0	0	0	0	0	0	0	0	0	0	0	0	0	0	0	0	0	0
1	0	68	1	1	1	0	0	0	0	0	0	0	0	0	0	0	0	0	1	1	1	0	0	0	0	1	0	0	0	0	0
1	0	92	1	0	1	0	0	0	0	0	0	0	0	0	0	0	0	0	1	1	1	1	1	0	0	1	0	0	0	0	0
1	0	78	1	1	0	0	0	0	0	0	0	0	0	0	0	0	0	0	0	0	1	1	1	1	0	1	0	0	0	0	0
1	1	80	1	1	1	0	1	0	0	0	0	0	0	0	0	0	1	0	0	1	1	1	0	0	1	1	0	0	0	0	0
1	0	85	1	0	0	0	1	0	0	0	0	0	0	0	0	0	1	0	0	1	1	1	0	0	1	1	0	0	0	0	0
1	0	84	1	1	0	0	1	0	0	0	1	0	0	0	0	0	0	0	0	0	0	0	0	1	0	0	0	0	0	0	0
1	0	84	1	0	0	0	1	0	0	0	0	0	0	0	0	0	0	0	0	0	0	0	0	1	0	0	0	0	0	0	0
1	1	86	1	1	0	0	0	0	0	0	0	0	0	0	0	1	0	0	0	0	0	0	1	0	0	0	0	0	0	0	0
1	0	81	1	1	1	1	1	0	0	0	0	0	0	0	0	0	0	0	1	1	1	1	1	1	1	1	0	0	0	0	0
1	0	81	1	1	0	0	1	0	0	0	0	0	0	1	0	0	0	1	0	1	1	1	1	1	0	1	0	0	0	0	0
1	1	84	1	1	1	0	1	0	0	0	0	0	0	0	0	0	0	0	0	0	0	1	1	0	1	0	0	0	0	0	0
1	1	83	1	1	1	0	1	0	0	0	0	0	0	0	0	0	0	0	0	0	0	0	1	0	0	1	0	0	1	0	0
1	0	83	1	0	0	0	1	0	1	0	0	0	0	1	0	0	1	0	1	1	1	1	1	1	1	0	0	0	0	0	0
1	1	83	1	1	1	0	1	0	0	0	0	0	0	0	0	0	0	0	1	1	1	1	0	0	1	1	0	0	0	0	0
1	1	83	1	1	1	0	1	0	0	0	0	0	0	0	0	0	0	0	0	0	0	1	0	0	0	0	1	0	0	0	0
1	0	83	1	0	1	0	0	0	0	0	0	0	0	0	0	0	0	0	0	0	0	0	0	0	0	0	0	0	0	0	0
1	1	83	1	1	1	0	1	0	0	0	0	0	0	0	0	0	0	0	0	0	1	1	1	1	0	0	1	0	0	0	0
1	1	87	1	1	1	0	0	0	0	0	0	0	0	1	0	1	0	0	0	0	1	1	0	1	0	1	0	0	0	0	0
1	0	81	1	1	1	1	1	0	0	0	1	0	0	0	0	1	0	0	0	0	0	1	0	0	0	0	0	0	0	0	0
1	1	81	1	0	1	0	0	0	0	0	0	0	0	0	0	0	1	0	0	1	1	1	1	0	0	1	0	0	0	0	0
1	1	94	1	1	0	0	1	0	0	0	0	0	0	0	0	0	0	0	0	0	0	1	1	1	0	1	0	0	0	0	0
1	1	94	1	1	1	0	1	0	0	0	0	0	0	0	0	1	0	0	1	1	1	0	1	1	0	1	0	0	0	0	0
1	0	93	1	1	1	0	0	0	0	0	1	0	0	1	0	0	0	0	0	0	0	0	0	0	0	0	0	0	0	0	0
1	0	96	1	1	1	0	0	0	0	0	1	0	0	0	1	1	0	0	1	1	1	0	1	1	0	0	0	0	0	0	0
1	0	67	1	1	0	0	0	0	0	0	0	0	0	0	0	0	0	1	0	1	1	1	0	0	1	1	0	0	0	0	0
1	1	62	0	0	0	0	0	0	0	0	0	0	0	0	0	0	0	0	0	0	0	0	1	0	0	0	0	0	0	0	0
1	1	70	1	1	1	0	1	0	0	0	0	0	0	0	0	0	1	0	0	1	1	1	0	0	0	0	0	0	0	0	0
1	0	67	1	1	0	0	0	0	0	0	0	0	0	0	0	0	0	0	0	0	0	0	0	0	0	0	0	0	0	0	0
1	0	67	1	1	0	0	1	0	0	0	0	0	0	0	0	0	0	0	0	0	0	1	0	1	0	1	0	0	1	0	0
1	1	71	1	1	0	0	0	0	0	0	0	0	0	0	0	0	0	0	0	0	0	1	1	0	0	1	0	0	0	0	0
1	0	74	1	1	0	0	1	0	1	0	1	0	0	0	0	0	0	0	1	1	1	1	0	1	0	1	0	0	0	0	0
1	0	90	1	0	1	0	1	0	0	0	1	0	1	1	0	0	0	0	0	0	1	0	1	1	0	1	0	0	0	0	0
1	0	80	1	1	1	0	1	0	0	0	1	0	0	0	0	0	0	0	0	0	1	1	1	0	0	0	0	0	0	0	0
1	0	82	1	1	1	0	1	0	0	0	1	0	1	0	0	0	0	0	0	0	0	1	0	0	0	0	0	0	0	0	0
1	1	77	1	0	1	0	0	0	0	0	1	0	1	0	0	0	0	0	1	1	1	1	0	0	0	0	0	0	0	0	0
1	0	76	1	1	0	0	0	0	0	0	0	0	0	0	0	0	1	0	0	1	1	0	0	0	0	1	1	0	0	0	0
1	0	83	1	1	1	1	1	0	0	0	0	0	0	0	0	1	0	0	0	0	1	1	0	0	1	0	0	0	0	0	0
1	0	82	1	1	0	0	0	0	0	0	0	0	0	0	0	0	0	0	0	0	0	0	0	1	0	0	0	0	0	0	0
1	1	84	1	1	0	0	1	1	0	0	0	0	1	0	0	0	1	0	0	1	1	0	0	0	0	1	0	0	0	0	0
1	1	66	1	1	1	0	0	0	0	0	0	0	0	0	0	0	0	0	0	0	1	0	1	1	1	0	0	0	0	0	0
1	0	69	0	1	0	0	0	0	0	0	0	0	0	0	0	0	0	0	0	0	0	0	1	0	0	1	1	0	0	0	0
1	0	76	1	0	1	0	0	0	0	0	0	0	0	0	0	0	0	0	0	0	0	0	0	0	0	0	1	0	0	0	0
1	0	74	1	0	0	0	0	0	0	0	0	0	0	0	0	0	0	0	1	1	1	0	0	0	0	0	0	0	0	0	0
1	1	74	1	0	0	0	1	0	0	0	1	0	0	0	0	0	0	0	1	1	1	0	0	0	0	0	0	0	0	0	0
1	0	74	1	0	1	0	1	0	0	0	0	0	0	0	0	0	1	0	0	1	1	0	0	1	0	0	0	0	0	0	0
1	1	75	1	1	0	0	1	0	0	0	0	0	0	1	0	0	0	0	1	1	1	1	1	1	0	1	0	0	0	0	0
1	1	70	1	1	1	0	1	0	0	0	0	0	1	0	0	1	1	0	0	1	1	0	0	0	0	0	0	0	0	0	0
1	0	72	0	0	0	0	0	0	0	0	0	0	0	0	0	0	0	0	0	0	0	0	0	1	0	0	0	0	0	0	0
1	1	68	1	1	0	0	0	0	0	0	0	0	0	0	0	1	0	0	0	0	0	0	0	0	0	0	0	0	0	0	0
1	1	71	1	1	1	0	0	0	0	1	0	0	0	0	0	1	0	0	0	0	0	1	1	0	0	0	0	0	0	0	0
1	1	68	1	1	1	0	0	0	0	0	0	0	0	1	0	0	0	0	0	0	0	1	1	0	0	1	0	0	0	0	0
1	0	65	1	1	1	1	1	0	0	0	0	0	1	0	0	0	0	0	1	1	1	1	1	0	0	0	0	0	0	0	0
1	0	77	1	1	1	1	1	0	1	0	1	0	0	0	0	1	0	0	0	0	0	1	1	0	0	0	0	0	0	0	0
1	0	73	1	0	0	0	1	0	0	0	0	0	0	0	0	0	1	0	0	1	1	1	1	1	0	1	1	0	0	0	0
1	1	73	1	1	1	0	1	0	0	1	0	0	0	0	0	0	0	0	1	1	1	0	1	1	0	0	1	0	0	0	0
1	1	90	1	1	1	0	0	0	0	0	1	0	1	1	0	0	0	0	0	0	0	0	1	0	0	0	0	0	1	0	0
1	0	87	1	1	1	0	1	0	0	0	0	0	0	0	0	0	0	0	0	0	0	1	0	0	0	0	1	0	0	0	0
1	1	92	1	0	0	0	1	0	0	0	0	0	0	0	0	1	1	0	0	1	1	0	0	0	0	0	0	0	0	0	0
1	1	96	1	0	0	0	1	0	0	1	0	0	0	0	0	0	0	0	0	0	0	0	0	0	0	0	0	0	0	0	0
1	0	89	1	0	0	1	1	0	0	0	1	0	0	0	1	0	1	0	0	1	1	1	1	0	0	0	0	0	0	0	0
1	1	93	1	1	1	0	1	0	0	0	0	0	0	0	0	1	0	0	0	0	0	1	0	0	0	0	0	0	0	1	0
1	0	61	1	0	0	0	1	0	0	0	1	0	0	0	0	0	0	1	0	1	1	0	0	0	0	0	0	0	0	0	0
1	1	60	1	0	0	0	0	0	0	0	0	0	0	0	0	0	0	0	0	0	0	0	0	0	0	0	0	0	0	0	0
1	1	64	1	1	1	0	0	0	0	0	1	0	0	0	0	1	0	0	0	0	0	0	0	0	0	0	0	0	0	0	0
1	0	65	1	1	0	0	0	0	0	0	0	0	0	0	0	0	0	0	0	0	1	0	1	0	0	0	1	0	0	0	0
1	0	64	1	0	0	0	1	0	0	0	0	0	0	0	0	0	0	0	1	1	1	0	1	0	1	1	1	0	0	0	0
1	0	56	1	0	0	0	0	0	0	0	0	0	0	0	0	0	0	0	1	1	1	0	0	0	0	0	0	0	0	0	0
1	0	62	1	1	0	0	0	0	0	0	0	0	0	0	0	1	0	0	1	1	1	0	0	0	1	1	0	0	0	0	0
1	0	70	1	0	0	0	0	0	0	1	0	0	0	1	0	0	0	0	0	0	1	1	1	1	1	1	0	0	1	1	1
1	0	72	1	1	1	0	0	1	0	0	0	0	0	0	0	1	0	0	1	1	1	1	0	1	1	0	1	0	0	0	0
1	1	71	1	1	1	0	0	0	1	0	0	0	0	0	0	0	0	0	0	0	1	0	0	0	1	1	0	0	0	0	0
1	1	69	1	0	1	0	1	0	0	0	0	0	0	1	0	0	0	0	0	0	0	0	1	1	0	1	1	0	0	0	0
1	1	74	1	1	0	0	0	0	0	0	0	0	0	1	0	0	0	0	1	1	1	0	1	1	0	1	1	0	1	0	0
1	1	74	1	0	1	0	0	0	0	0	0	0	0	0	0	0	0	0	0	0	0	0	0	1	0	1	0	0	0	0	0
1	1	74	1	1	1	0	0	0	0	0	0	0	0	0	0	0	0	0	0	0	0	0	0	1	0	0	1	0	0	0	0
1	0	75	1	0	0	0	0	0	0	0	0	0	0	1	0	0	0	0	0	0	0	0	0	1	0	0	0	0	0	0	0
1	0	72	1	0	0	0	0	0	0	0	0	0	0	0	0	0	0	0	0	0	0	1	0	1	0	1	1	0	0	0	0
1	0	72	1	0	0	0	0	0	0	0	0	0	0	0	0	0	0	0	0	0	1	1	1	1	0	0	1	0	0	0	0
1	1	72	1	1	1	0	0	0	0	0	0	0	0	1	0	0	0	0	0	0	0	0	0	0	1	0	1	0	0	0	0
1	0	72	1	0	0	0	0	0	0	0	0	0	0	0	0	0	0	0	0	0	0	0	0	0	0	0	0	0	0	0	0
1	0	73	1	0	1	0	1	0	0	0	0	0	1	0	0	0	0	0	0	0	1	0	1	0	0	1	1	0	1	1	1
1	0	64	0	1	0	0	1	0	0	0	0	0	0	0	0	0	0	0	0	0	0	0	0	1	0	1	0	0	0	0	0
1	0	65	1	0	0	0	0	0	0	0	0	0	0	0	0	0	0	0	1	1	1	1	0	0	0	0	0	0	0	0	0
1	0	65	0	0	0	0	0	0	0	0	0	0	0	0	0	0	0	0	0	0	0	0	0	0	0	0	0	0	0	0	0
1	0	65	1	0	0	0	1	0	0	0	0	0	0	0	0	0	0	0	0	0	0	1	0	1	0	0	0	1	0	0	0
1	0	65	1	0	0	0	0	0	0	0	0	0	0	0	0	0	0	0	1	1	1	1	0	1	1	1	0	0	0	0	0
1	0	67	1	1	1	0	1	0	0	0	0	0	0	0	0	0	1	0	0	1	1	0	0	1	1	1	0	0	0	0	0
1	0	67	1	1	1	0	1	0	0	0	0	0	0	0	0	0	0	0	0	0	0	0	0	0	0	0	0	1	0	0	0
1	0	69	1	0	0	0	0	0	0	0	0	0	0	0	0	0	0	0	1	1	1	1	0	0	1	0	0	1	0	0	0
1	0	66	1	0	0	0	0	0	0	0	0	0	0	0	0	0	0	0	0	0	0	0	1	0	0	0	0	0	0	0	0
1	1	39	1	0	0	0	0	0	0	0	0	0	0	0	0	0	0	0	0	0	0	0	0	0	0	0	0	0	0	0	0
1	0	73	1	1	0	0	1	0	0	0	0	0	0	0	0	0	1	0	0	1	1	0	0	0	0	0	0	0	0	0	0
1	0	43	1	0	0	0	0	0	0	0	0	0	0	0	0	1	0	0	1	1	1	0	1	0	1	0	0	0	1	0	0
1	0	60	1	0	0	0	0	0	0	0	0	0	0	1	0	1	0	0	0	0	0	0	1	0	0	0	0	0	0	0	0
1	1	87	1	0	0	0	1	0	0	0	1	0	0	0	0	0	0	0	0	0	0	0	1	0	0	1	0	0	0	0	0
1	1	92	1	0	0	0	1	0	0	0	0	0	0	0	0	0	0	0	0	0	0	0	0	0	0	0	0	0	0	0	0
1	1	83	1	0	0	0	1	0	0	0	1	0	0	0	0	0	0	0	0	0	1	0	0	0	0	1	0	0	0	0	0
1	0	83	1	0	0	0	1	0	0	0	0	0	0	0	0	0	0	0	0	0	1	0	0	1	0	0	0	0	0	0	0
1	1	89	1	0	1	1	1	0	0	0	0	0	0	0	0	0	0	0	1	1	1	1	1	0	0	0	0	0	0	0	0
1	1	90	1	0	1	0	1	0	0	0	1	0	0	0	0	0	0	0	1	1	1	1	0	0	0	1	0	0	0	0	0
1	1	71	1	1	1	0	0	0	0	0	1	0	0	0	0	0	0	0	0	0	0	0	0	0	0	0	0	0	0	0	0
1	1	70	1	1	0	0	0	0	0	1	0	0	0	0	0	0	1	0	0	1	1	0	0	0	0	1	0	0	0	0	0
1	0	74	0	0	0	0	1	0	0	1	0	0	0	0	0	0	0	0	0	0	0	0	0	0	0	0	0	0	0	0	0
1	0	74	1	0	1	0	0	0	0	0	0	0	0	0	0	1	0	0	1	1	1	0	1	1	0	1	0	0	0	0	0
1	0	64	1	0	0	0	1	0	0	0	1	0	0	0	0	0	0	0	0	0	1	1	0	1	0	1	0	0	0	0	0
1	1	67	1	1	0	0	0	0	0	0	0	0	0	0	0	0	1	0	0	1	1	0	0	1	1	0	0	0	0	0	0
1	0	81	1	1	0	0	1	0	0	0	0	0	0	1	0	0	0	1	0	1	1	0	0	0	0	0	0	0	0	0	0
1	1	75	1	1	1	0	0	0	0	0	0	0	0	1	0	0	1	1	0	1	1	1	1	0	0	0	0	0	1	0	0
1	0	74	1	1	1	0	1	0	0	0	1	0	0	0	0	1	0	0	0	0	0	0	0	0	0	0	1	0	0	0	0
1	0	75	1	0	1	0	0	0	0	0	0	0	0	0	0	0	0	0	0	0	0	1	0	0	0	0	1	0	0	0	0
1	1	76	1	1	1	0	0	0	0	1	0	0	1	0	0	0	0	0	1	1	1	1	0	0	1	1	0	0	0	0	0
1	1	80	1	1	1	0	0	0	0	0	0	0	1	0	0	0	0	0	1	1	1	1	1	1	1	1	0	1	1	0	0
1	0	77	1	1	1	0	0	0	0	0	0	0	0	0	0	0	0	0	0	0	0	0	0	0	0	0	0	0	0	0	0
1	0	77	1	1	1	0	1	0	0	0	0	0	0	0	0	1	0	0	1	1	1	0	0	0	1	0	0	0	0	0	0
1	1	81	1	0	1	0	1	0	0	0	0	0	0	0	0	0	0	0	1	1	1	0	1	0	0	0	0	0	0	0	0
1	0	86	1	1	1	0	1	0	0	0	0	0	0	0	0	0	1	0	0	1	1	0	0	0	0	1	0	0	0	0	0
1	1	96	1	1	0	0	1	0	0	0	1	0	1	0	1	0	0	0	0	0	0	1	0	0	0	0	0	0	0	0	0
1	1	82	1	1	0	0	0	0	0	0	0	0	0	1	0	0	1	0	1	1	1	1	0	0	0	1	0	1	0	0	0
1	0	73	1	0	0	0	0	0	0	0	0	0	0	1	0	0	0	0	1	1	1	1	1	1	0	1	0	1	0	0	0
1	1	75	0	0	0	0	0	0	0	0	0	0	0	0	0	0	0	0	0	0	0	0	1	1	0	0	0	0	0	0	0
1	1	75	1	1	1	0	0	0	0	0	1	0	0	0	0	0	0	0	0	0	0	1	1	0	0	0	0	1	0	0	0
1	1	83	1	0	0	0	1	0	0	0	0	0	1	0	0	0	1	0	0	1	1	1	1	0	0	0	0	0	0	0	0
1	1	83	1	1	1	0	1	0	0	0	0	0	0	0	0	1	0	0	0	0	0	0	1	0	0	0	0	0	0	0	0
1	0	72	1	1	1	0	1	0	0	0	0	0	1	1	0	0	0	0	0	0	1	1	1	1	1	0	1	0	0	0	0
1	1	84	1	1	0	1	1	0	0	0	0	0	0	0	0	0	0	0	1	1	1	1	1	0	1	1	1	0	0	0	0
1	1	84	1	0	1	0	0	0	0	0	1	0	0	0	0	0	1	0	0	1	1	0	1	0	1	0	0	0	0	0	0
1	0	76	1	1	1	0	0	0	0	0	0	0	0	1	0	0	0	0	0	0	0	0	1	1	1	1	0	0	0	0	0
1	0	76	1	0	0	0	0	0	0	0	0	0	0	1	0	0	1	0	0	1	1	0	1	0	1	1	1	0	0	0	0
1	1	86	1	1	1	0	1	0	0	0	0	0	0	1	0	0	0	0	0	0	0	0	1	0	0	1	0	0	0	0	0
1	1	86	1	1	0	0	1	0	0	0	0	0	0	0	0	0	0	0	0	0	1	0	0	1	1	1	1	0	0	0	0
1	1	89	1	0	1	0	1	0	1	0	0	0	0	0	0	0	0	0	1	1	1	1	1	1	1	1	0	0	0	0	0
1	0	76	1	1	1	0	1	0	0	0	0	0	0	0	0	0	0	0	0	0	0	0	0	1	1	1	0	0	0	0	0
1	1	76	1	0	1	0	1	0	0	0	0	0	0	0	0	0	0	0	0	0	1	0	0	1	0	0	0	0	0	0	0
1	0	91	1	0	1	0	1	0	0	0	1	0	0	0	0	1	0	0	0	0	1	1	0	1	0	1	0	0	0	0	0
1	0	73	1	1	1	0	1	0	0	0	0	0	1	0	0	1	0	0	1	1	1	0	0	1	0	1	0	0	0	0	0
1	0	59	1	1	0	0	1	0	0	0	0	0	0	0	0	0	0	0	1	1	1	0	0	0	0	1	0	0	0	0	0
1	0	88	0	0	0	0	0	0	0	0	0	0	0	1	0	0	0	0	0	0	0	0	1	0	0	1	0	0	0	0	0
1	0	63	1	1	0	0	0	0	0	0	0	0	0	0	0	0	0	0	1	1	1	0	0	0	0	0	0	0	0	0	0
1	1	79	0	0	1	0	1	1	0	0	1	0	0	0	0	0	1	0	0	1	1	0	0	0	0	1	1	0	0	0	0
1	0	79	1	1	1	0	1	0	0	1	0	0	0	0	0	0	0	0	1	1	1	0	0	0	1	0	1	0	0	0	0
1	1	79	1	1	1	0	0	0	0	0	0	0	0	1	0	0	0	1	0	1	1	0	1	0	0	0	0	0	1	0	0
1	0	81	1	0	0	0	1	0	0	0	0	0	0	0	0	0	0	0	0	0	0	0	1	0	1	0	1	0	0	0	0
1	1	81	1	1	1	0	0	0	0	0	0	0	0	0	1	1	0	0	0	0	0	0	0	0	0	0	0	1	0	0	0
1	0	81	1	1	1	0	1	0	1	0	0	0	0	0	0	0	0	0	1	1	1	0	0	0	0	0	0	0	1	0	0
1	1	81	0	0	0	0	1	1	0	0	0	0	0	0	0	0	0	1	0	1	1	0	1	1	0	0	1	1	0	0	0
1	0	74	1	0	1	0	1	0	0	0	0	0	0	0	0	0	1	1	0	1	1	0	1	1	0	0	0	0	1	0	0
1	0	76	1	0	0	0	0	0	0	0	0	0	0	0	0	0	0	0	0	0	0	0	0	1	0	0	0	0	0	0	0
1	0	76	1	0	0	1	0	0	0	0	0	0	0	0	0	0	0	0	1	1	1	0	0	1	0	1	0	0	0	0	0
1	0	77	1	0	1	0	0	0	0	0	0	0	0	0	0	1	0	0	1	1	1	0	0	1	1	1	0	0	0	0	0
1	1	73	1	0	1	0	0	0	0	0	0	0	0	0	0	0	0	0	0	0	0	0	1	1	0	0	0	0	0	0	0
1	0	72	1	0	0	0	0	0	0	0	0	0	0	0	0	1	0	0	0	0	0	1	0	1	0	0	0	0	0	0	0
1	1	88	1	1	0	0	1	0	0	0	0	0	0	0	0	0	0	0	1	1	1	0	1	1	0	0	1	0	0	0	0
1	0	75	1	1	1	0	0	0	0	0	0	0	0	1	0	1	0	0	0	0	1	1	0	1	0	0	0	1	0	0	0
1	0	80	1	1	1	0	0	0	0	0	0	0	0	0	0	0	0	0	0	0	0	0	0	1	0	0	0	0	0	0	0
1	0	81	1	0	1	0	1	0	0	0	1	0	1	0	0	0	0	0	0	0	1	0	0	1	1	1	1	0	0	0	0
1	0	71	1	0	1	0	0	0	0	0	0	0	0	0	0	0	0	1	0	1	1	1	1	1	1	1	0	0	0	0	0
1	1	60	1	0	0	0	0	0	0	0	0	0	0	0	0	0	0	0	0	0	1	1	1	1	1	1	0	0	1	0	0
1	1	68	1	0	0	0	0	0	0	1	0	1	0	1	0	0	0	0	0	0	1	1	1	0	1	0	1	0	0	0	0
1	0	70	1	1	0	0	1	0	0	0	1	0	1	0	0	1	0	0	0	0	0	1	0	0	1	1	0	0	0	0	0
1	0	62	0	0	0	0	1	0	0	0	0	0	0	0	0	1	0	0	0	0	0	0	0	0	0	0	0	0	0	0	0
1	0	87	1	1	1	0	1	0	0	0	0	0	0	0	0	0	0	0	0	0	1	0	1	1	1	1	0	1	1	1	0
1	0	66	1	0	0	0	0	0	0	0	0	0	0	0	0	0	0	0	0	0	1	0	1	0	0	0	0	0	1	0	0
1	1	87	1	0	1	0	1	0	0	0	1	0	0	0	0	0	0	0	0	0	0	0	1	0	0	0	0	0	0	0	0
1	0	91	1	1	1	1	0	1	0	0	0	0	0	0	0	0	0	0	0	0	0	0	0	1	0	0	0	0	0	0	0
1	0	80	1	1	0	0	0	0	0	0	0	0	0	0	0	0	0	1	0	1	1	0	0	0	0	1	0	0	0	0	0
1	0	84	1	1	0	0	0	0	0	0	1	0	0	0	0	0	0	0	0	0	0	0	0	0	0	0	0	0	0	0	0
1	0	84	1	1	0	0	1	0	0	0	0	0	0	0	0	0	0	0	0	0	0	1	0	0	0	0	1	0	0	0	0
1	1	82	1	1	1	0	1	0	0	0	1	0	1	0	0	1	0	0	1	1	1	1	1	0	0	0	1	0	1	0	0
1	1	82	1	0	0	0	1	0	0	0	0	0	0	0	0	0	0	0	0	0	0	0	0	0	0	0	0	0	0	0	0
1	1	82	1	0	0	0	0	0	0	0	0	0	0	0	0	0	0	0	0	0	0	1	0	1	0	0	1	0	0	0	0
1	1	83	1	1	1	0	1	0	0	0	1	0	0	0	0	0	0	0	1	1	1	0	1	1	0	0	0	0	0	0	0
1	0	70	0	0	0	0	1	0	0	0	0	0	0	0	0	0	0	0	0	0	0	1	0	0	0	0	0	0	0	0	0
1	1	86	1	1	0	0	1	0	0	0	1	0	1	0	0	0	1	0	0	1	1	1	1	0	0	0	0	0	0	0	0
1	0	75	1	1	1	0	0	0	0	0	0	0	0	0	0	0	0	0	0	0	1	1	1	0	1	1	0	0	0	0	0
1	0	76	1	1	0	0	0	0	0	0	0	0	0	0	0	0	1	0	0	1	1	0	1	0	1	0	0	0	1	0	0
1	0	89	1	1	1	0	0	0	0	0	0	0	0	0	0	0	0	0	0	0	0	1	1	0	1	1	0	0	1	0	0
1	0	88	1	1	1	0	1	0	0	0	0	0	0	0	0	1	0	0	0	0	1	0	0	0	1	1	0	0	0	0	0
1	0	72	1	1	1	0	1	0	0	0	0	0	1	1	0	0	0	0	0	0	0	1	0	0	0	0	0	0	0	0	0
1	1	74	1	0	1	0	1	0	0	0	0	0	0	0	0	1	0	0	1	1	1	1	1	1	1	0	0	0	0	0	0
1	1	72	0	0	0	0	0	0	0	0	0	0	0	0	0	0	0	0	1	1	1	0	0	0	0	1	0	0	0	0	0
1	1	72	1	0	0	0	0	0	0	0	0	0	0	0	0	0	0	0	0	0	0	0	1	0	0	1	0	0	0	0	0
1	1	77	1	1	0	0	1	0	0	0	0	0	0	0	1	0	0	0	0	0	0	0	0	0	0	1	0	0	0	0	0
1	0	68	1	0	0	0	0	0	0	0	0	0	0	0	0	0	0	1	0	1	1	0	1	0	0	1	0	0	0	0	0
1	1	69	1	1	0	0	0	0	0	0	0	0	0	0	0	1	0	0	0	0	0	0	0	0	0	0	0	0	0	0	0
1	1	64	1	1	0	0	0	0	0	0	0	0	0	0	0	0	1	0	0	1	1	0	0	1	0	0	0	0	0	0	0
1	0	74	1	0	0	0	1	0	0	0	0	0	0	0	0	0	0	0	1	1	1	0	0	0	0	0	0	0	0	0	0
1	1	73	1	1	0	0	1	0	0	0	1	0	0	0	0	0	0	1	0	1	1	0	1	1	0	0	0	0	0	0	0
1	1	73	1	1	0	0	0	0	0	0	1	0	0	0	0	0	0	0	1	1	1	1	0	0	1	0	0	0	0	0	0
1	0	71	1	1	0	0	1	0	0	0	0	0	0	0	0	0	0	0	1	1	1	0	0	0	1	0	0	0	0	0	0
1	1	72	0	0	0	0	0	0	0	0	0	0	0	0	0	0	0	0	1	1	1	1	0	0	0	0	1	0	0	0	0
1	0	92	1	0	1	0	1	0	0	0	0	0	0	0	0	0	0	0	1	1	1	0	0	0	0	0	0	0	0	0	0
1	0	89	1	0	1	0	1	0	0	0	0	0	0	0	0	0	0	0	1	1	1	1	0	0	0	0	0	0	0	0	0
1	0	66	1	0	1	0	0	0	0	0	0	0	0	0	0	0	1	0	0	1	1	0	1	0	1	0	0	0	0	0	0
1	1	95	1	0	0	0	1	0	0	0	0	0	0	0	0	0	0	0	0	0	0	1	0	0	1	1	0	0	0	0	0
1	1	99	1	1	1	1	1	1	0	0	1	0	1	0	0	0	0	0	0	0	0	1	0	1	1	0	0	0	0	0	0
1	1	94	1	0	1	0	0	0	0	0	1	0	0	0	0	0	0	0	1	1	1	0	0	0	0	0	0	0	0	0	0
1	1	94	1	0	1	0	1	0	0	0	0	0	1	1	0	0	0	0	0	0	1	1	0	0	1	1	0	0	0	0	0
1	0	63	1	0	0	0	0	0	0	0	0	0	0	0	0	0	0	0	0	0	0	0	0	0	0	0	0	0	0	0	0
1	0	65	1	0	0	0	0	0	0	0	0	0	0	0	0	0	0	0	1	1	1	0	0	0	0	0	0	0	0	0	0
1	1	65	1	1	1	0	0	0	0	0	1	0	0	0	0	0	0	0	1	1	1	0	0	0	0	1	0	0	0	0	0
1	1	60	1	0	0	0	0	0	0	0	0	0	0	0	0	0	0	0	1	1	1	0	0	0	0	0	0	0	0	0	0
1	0	92	1	1	1	0	0	0	0	0	0	0	0	0	1	1	0	0	0	0	0	1	0	1	0	0	0	0	0	0	0
1	0	83	1	0	0	0	0	0	0	0	0	0	1	1	1	0	0	0	0	0	0	0	0	1	0	0	0	0	0	0	0
1	1	86	1	1	1	0	0	0	0	0	0	0	0	0	0	1	0	0	0	0	0	1	0	0	0	0	0	0	0	0	0
1	1	71	1	0	1	0	1	0	0	1	0	0	0	0	0	1	0	0	1	1	1	1	1	0	0	0	0	0	0	0	0
1	1	84	1	1	1	0	1	0	0	0	0	0	0	0	0	0	0	0	0	0	0	1	1	0	0	1	0	0	0	0	0
1	1	84	1	1	1	0	1	0	0	0	0	0	0	0	0	0	0	0	0	0	0	0	1	0	0	1	0	0	0	0	0
1	1	70	1	1	0	0	1	0	0	1	0	0	0	1	0	0	0	0	0	0	0	0	1	1	0	1	0	0	0	0	0
1	0	77	1	1	0	0	1	0	0	0	0	0	0	1	0	0	0	0	1	1	1	0	1	1	1	1	0	0	0	0	0
1	0	67	1	1	1	0	0	0	0	0	0	0	0	0	0	0	0	0	1	1	1	1	1	1	1	1	0	0	0	0	0
1	0	68	0	0	0	0	0	0	1	0	0	0	0	0	0	0	0	0	0	0	0	0	1	1	0	1	0	0	0	0	0
1	1	75	1	0	1	0	0	1	0	0	0	0	0	0	0	1	0	0	1	1	1	1	0	1	0	1	0	0	1	0	0
1	1	75	1	1	0	0	0	0	0	0	0	0	0	1	0	0	0	0	0	0	0	0	1	1	1	1	0	0	0	0	0
1	0	77	1	0	0	0	0	0	1	0	0	0	0	0	0	0	0	0	1	1	1	0	1	1	0	0	0	0	0	0	0
1	1	76	1	0	1	0	1	0	0	0	0	0	0	0	0	1	0	0	0	0	0	0	0	1	1	1	0	0	0	0	0
1	0	74	1	1	0	0	1	0	0	0	0	0	0	0	0	0	0	1	0	1	1	0	0	1	0	1	0	0	0	0	0
1	1	74	1	1	1	0	1	0	0	0	1	0	0	0	0	1	0	1	0	1	1	0	0	0	0	0	0	0	0	0	0
1	1	74	1	0	0	0	0	0	0	0	0	0	0	0	0	0	0	0	0	0	0	1	0	0	0	0	0	0	0	0	0
1	0	87	1	1	1	0	1	0	0	0	0	0	0	0	0	1	0	0	0	0	0	0	0	0	0	0	0	0	0	0	0
1	1	87	1	1	1	0	1	0	0	0	0	0	0	0	0	0	0	0	0	0	0	0	0	1	0	0	0	0	0	0	0
1	1	87	1	1	1	0	1	0	1	0	0	0	0	0	0	0	0	0	0	0	0	1	1	1	0	0	0	0	0	0	0
1	0	88	1	1	0	0	0	0	0	0	0	0	0	0	0	0	1	0	0	1	1	0	0	0	0	1	1	0	0	0	0
1	1	86	1	1	0	0	1	0	0	0	0	0	0	0	0	0	0	0	0	0	0	0	0	1	0	1	0	0	1	0	0
1	0	85	1	1	1	0	1	0	0	0	1	0	1	0	0	0	0	0	0	0	0	0	0	0	0	0	0	0	0	0	0
1	1	89	1	0	1	0	1	0	1	0	0	0	0	0	0	0	0	0	0	0	0	1	1	0	0	0	0	0	0	0	0
1	0	79	1	1	1	0	0	0	1	0	0	0	0	0	0	1	0	0	1	1	1	0	0	0	0	0	0	0	0	0	0
1	0	80	1	1	1	0	0	0	0	0	0	0	0	0	0	0	0	0	0	0	1	0	0	0	1	0	0	0	0	0	0
1	1	66	1	1	1	0	1	0	0	0	0	0	0	0	0	0	0	0	0	0	0	0	0	0	0	0	0	0	0	0	0
1	1	65	1	0	0	0	0	0	0	0	0	0	1	0	0	0	0	0	0	0	0	0	0	0	0	0	0	0	0	0	0
1	1	65	1	0	0	0	1	0	0	0	0	0	1	0	0	0	0	0	1	1	1	0	1	1	1	0	0	0	0	0	0
1	0	67	1	0	0	0	1	0	0	0	0	0	0	0	0	1	1	0	0	1	1	0	0	1	1	0	0	0	0	0	0
1	1	66	1	1	0	0	1	0	0	0	1	0	0	0	0	0	0	0	0	0	0	1	1	0	0	0	0	0	0	0	0
1	0	84	1	1	0	0	1	0	0	0	1	0	0	0	0	0	0	0	0	0	1	0	1	0	1	0	1	0	0	0	0
1	1	82	1	1	1	0	1	0	0	0	1	0	1	0	0	1	0	0	1	1	1	0	1	1	0	0	0	0	0	0	0
1	0	58	1	0	0	0	0	0	0	0	0	0	0	0	0	0	0	0	0	0	0	0	0	0	1	1	0	0	0	0	0
1	1	100	1	0	1	0	1	0	0	0	0	0	0	0	0	0	0	0	0	0	0	0	1	0	1	1	0	0	0	0	0
1	0	51	0	0	0	0	0	0	0	0	0	0	0	0	0	0	0	0	0	0	0	0	0	0	1	0	0	0	0	0	0
1	1	102	1	0	1	0	1	0	0	0	1	0	0	0	0	0	0	0	0	0	0	0	0	0	1	1	0	0	0	0	0
1	0	67	1	1	0	0	0	0	0	0	0	0	1	1	0	0	0	0	0	0	0	0	1	1	1	0	0	0	0	0	0
1	1	67	1	1	0	0	1	0	0	0	0	0	0	1	0	0	0	0	0	0	0	1	0	0	0	0	0	0	0	0	0
1	1	67	1	1	0	0	0	0	0	0	0	0	0	0	0	0	0	0	0	0	0	1	0	0	1	1	0	0	0	0	0
1	0	62	1	0	0	0	0	0	0	0	0	0	0	0	0	0	0	1	0	1	1	1	1	0	1	1	0	0	0	0	0
1	0	62	1	0	0	0	0	0	0	0	0	0	0	0	0	0	1	0	0	1	1	0	0	0	0	0	0	0	0	0	0
1	0	62	1	0	0	0	0	0	0	0	0	0	0	0	0	0	0	1	0	1	1	0	0	0	0	0	0	0	0	0	0
1	0	62	1	0	0	0	0	0	0	0	0	0	0	0	0	0	0	0	1	1	1	1	1	0	1	1	0	1	0	0	0
1	1	64	1	0	0	0	0	0	0	0	0	0	0	0	0	0	0	1	0	1	1	1	0	1	1	1	0	0	0	0	0
1	0	64	1	0	1	0	0	0	0	0	0	0	0	0	0	0	0	0	1	1	1	1	0	1	1	1	0	0	0	0	0
1	1	64	1	0	0	0	0	0	0	0	0	0	0	0	0	0	0	0	0	0	1	1	0	1	1	1	0	0	0	0	0
1	0	92	1	0	1	0	1	0	0	0	0	0	0	0	0	0	0	0	0	0	0	0	1	0	1	0	0	0	1	0	0
1	1	93	1	0	1	0	1	0	0	0	1	0	0	0	0	0	0	0	0	0	0	0	0	0	0	0	0	0	0	0	0
1	0	88	1	1	1	0	1	0	0	0	0	0	1	0	0	0	0	0	0	0	0	0	0	0	0	1	0	0	0	0	0
1	1	87	1	1	0	0	1	0	0	0	1	0	0	0	0	1	0	0	0	0	0	0	0	0	0	1	1	0	0	0	0
1	0	87	1	1	1	0	1	0	0	0	1	0	1	0	1	0	0	0	0	0	1	0	1	0	1	1	0	0	1	0	0
1	0	87	1	1	1	0	1	0	0	0	0	0	1	0	0	1	0	1	1	1	1	0	1	0	1	1	1	0	0	0	0
1	0	84	1	1	1	0	1	1	0	0	1	0	0	0	0	0	0	0	0	0	1	1	1	1	1	1	0	0	0	0	0
1	0	80	1	1	0	0	1	0	0	0	0	0	0	0	0	0	0	0	0	0	1	0	0	0	1	1	0	0	0	0	0
1	1	81	1	1	1	0	0	1	0	0	0	0	0	0	0	0	0	0	0	0	1	1	0	1	1	1	0	0	0	0	0
1	1	86	1	1	1	0	0	0	1	0	0	0	0	0	0	0	0	0	0	0	0	1	0	0	1	0	0	0	0	0	0
1	1	86	1	1	1	0	1	0	0	0	0	0	0	0	0	0	0	0	0	0	1	0	0	0	0	0	0	0	0	0	0
1	0	84	1	1	0	0	1	0	0	0	1	0	0	0	0	0	0	0	0	0	1	0	0	1	0	1	0	0	0	0	0
1	0	85	1	1	1	0	1	0	0	0	1	0	1	0	0	0	0	0	0	0	0	0	0	0	0	0	0	0	0	0	0
1	0	59	1	0	0	0	0	0	0	0	0	0	0	0	0	0	0	0	0	0	1	0	0	0	0	0	0	0	0	0	0
1	0	58	1	0	0	0	1	0	0	0	0	0	0	0	0	0	0	0	0	0	0	0	0	0	0	1	0	0	0	0	0
1	0	61	1	1	0	0	0	0	0	0	0	0	0	0	0	0	0	1	0	1	1	0	1	0	0	0	0	0	0	0	0
1	1	60	1	1	1	0	1	0	0	1	0	0	0	0	0	0	0	0	1	1	1	0	0	0	0	1	0	0	0	0	0
1	1	61	1	1	1	0	1	0	0	0	0	0	0	0	0	0	0	0	0	0	0	0	0	0	0	1	0	0	0	0	0
1	1	94	1	1	1	0	0	0	0	0	0	0	0	0	0	1	0	0	1	1	1	1	1	1	1	1	0	0	0	0	0
1	1	96	1	1	1	0	0	0	0	0	0	0	0	1	0	1	0	0	0	0	0	1	0	1	1	1	1	0	0	0	0
1	1	75	1	1	1	0	0	0	0	0	0	0	1	0	0	0	0	0	1	1	1	1	0	0	0	1	0	0	0	0	0
1	1	76	1	0	0	0	1	0	0	0	1	0	0	0	0	0	0	0	1	1	1	1	0	0	1	1	0	1	0	0	0
1	0	76	1	1	1	0	1	0	0	0	0	0	0	0	0	1	1	0	0	1	1	0	0	0	1	1	0	1	0	0	0
1	0	75	1	1	0	0	0	0	0	0	0	0	0	0	0	1	0	0	0	0	0	1	1	0	1	1	0	0	0	0	0
1	0	74	1	1	1	1	1	0	0	0	0	0	0	0	0	1	0	1	0	1	1	1	0	0	1	1	0	0	0	0	0
1	0	75	1	1	0	0	0	0	0	0	0	0	0	0	0	1	0	0	0	0	0	1	0	0	1	1	0	0	0	0	0
1	1	79	1	1	1	0	1	0	0	0	0	0	0	0	0	0	0	0	0	0	0	0	0	0	0	1	0	0	0	0	0
1	0	63	1	1	0	0	0	0	0	0	0	0	0	0	0	0	1	0	1	1	1	0	0	1	1	1	0	0	0	0	0
1	0	68	1	1	0	0	0	0	0	0	0	0	0	0	0	0	0	0	1	1	1	0	0	1	1	0	0	0	0	0	0
1	0	63	1	1	0	0	0	0	0	0	0	0	0	0	0	0	0	0	0	0	0	0	0	1	1	0	0	0	0	0	0
1	0	69	1	1	1	0	0	0	0	0	0	0	0	0	0	1	0	0	1	1	1	0	0	0	0	0	1	1	0	0	0
1	1	64	1	0	0	0	1	0	0	1	0	0	1	0	0	0	0	0	1	1	1	0	0	1	0	0	0	1	0	0	0
1	1	89	1	1	1	0	1	0	0	0	1	0	0	1	0	0	0	0	1	1	1	0	0	1	0	1	0	1	0	0	0
1	0	89	1	0	1	0	0	0	0	0	0	0	0	0	0	0	0	0	1	1	1	0	0	0	0	0	0	0	0	0	0
1	1	84	1	1	0	0	0	0	0	0	0	0	0	0	0	0	0	1	0	1	1	0	0	0	0	0	0	0	1	0	0
1	1	57	1	0	0	0	0	0	0	0	0	0	0	0	0	0	0	0	0	0	0	0	0	0	0	0	0	0	0	0	0
1	1	82	1	0	0	0	1	0	0	0	0	0	0	0	0	0	0	0	1	1	1	0	1	0	0	1	0	0	0	0	0
1	1	86	1	1	1	0	1	0	0	0	1	0	0	0	1	0	0	0	0	0	0	0	0	0	0	0	0	0	0	0	0
1	1	87	1	1	1	0	1	0	0	0	0	0	0	0	0	0	0	0	1	1	1	0	0	0	1	1	0	0	0	0	0
1	1	92	1	0	0	0	1	0	0	0	0	0	0	0	0	0	0	0	0	0	0	0	0	0	0	1	0	0	0	0	0
1	0	88	1	1	1	0	1	0	1	0	0	0	0	0	0	0	0	0	0	0	0	0	0	0	0	0	0	0	0	0	0
1	0	60	1	0	0	0	1	0	0	0	0	0	0	1	0	0	0	0	0	0	0	0	0	0	0	0	1	0	0	0	0
1	0	60	1	0	0	0	1	0	0	0	0	0	0	1	0	0	1	0	0	1	1	1	1	0	0	0	0	0	0	0	1
1	1	59	1	1	0	0	1	0	0	0	1	0	0	1	0	1	0	0	0	0	1	0	1	0	0	1	0	0	0	0	0
1	0	65	1	0	1	0	0	0	0	0	0	0	0	0	0	0	0	0	0	0	1	0	1	1	0	0	0	0	1	0	0
1	1	84	1	1	1	0	1	0	0	0	1	0	0	0	1	1	0	1	0	1	1	0	0	0	0	0	0	0	0	0	0
1	0	69	1	1	0	0	0	0	0	0	0	0	0	0	0	0	0	0	0	0	1	1	1	1	0	0	0	0	0	0	0
1	1	87	1	1	1	0	1	0	0	0	0	0	0	1	0	1	1	0	0	1	1	0	1	0	0	1	0	0	0	0	0
1	1	88	1	0	0	0	1	0	0	0	1	0	0	0	0	0	0	0	0	0	1	0	0	0	0	1	1	0	0	0	0
1	0	86	1	0	1	0	1	0	0	0	1	0	0	0	0	1	0	0	0	0	0	0	1	0	1	1	0	0	0	0	0
1	1	83	1	1	0	0	0	0	0	0	1	0	0	0	0	0	1	1	0	1	1	1	0	0	1	0	1	0	0	0	0
1	1	79	1	1	1	0	1	0	1	0	0	0	0	0	0	0	0	0	0	0	0	0	0	0	0	0	0	0	0	0	0
1	0	79	1	0	1	0	0	0	0	0	0	0	0	0	0	1	0	0	0	0	0	0	0	0	1	0	0	0	0	0	0
1	0	79	1	0	1	0	1	0	0	0	0	0	0	0	0	1	0	0	0	0	0	0	1	1	0	0	0	0	0	0	0
1	0	87	1	0	1	1	1	0	0	0	0	0	0	0	0	0	0	0	0	0	1	1	0	0	1	1	0	0	0	0	0
1	0	71	1	0	0	0	1	0	0	0	0	0	0	0	0	0	0	0	0	0	1	1	0	0	1	0	0	1	0	0	0
1	0	70	1	0	0	0	1	0	0	0	0	0	0	0	0	0	0	0	0	0	1	1	1	1	1	1	1	1	0	0	1
1	1	72	1	1	1	0	1	0	0	0	0	0	0	1	0	0	0	0	0	0	1	1	0	0	1	1	1	0	0	0	0
1	0	82	1	1	1	0	1	0	0	0	1	0	1	0	0	0	0	0	0	0	1	1	0	0	1	1	1	0	0	0	0
1	1	77	1	0	1	0	1	0	0	0	1	0	1	0	0	0	0	0	0	0	0	1	0	0	0	0	0	0	0	0	0
1	0	77	1	1	0	0	1	0	0	0	0	0	1	0	0	0	0	0	0	0	1	1	1	1	1	0	0	0	0	0	0
1	0	77	1	0	1	1	1	0	0	0	1	0	1	0	0	0	0	0	0	0	1	0	0	1	0	0	0	0	0	0	0
1	1	74	1	0	1	0	0	0	0	0	0	0	0	0	0	0	0	0	0	0	1	0	0	1	1	0	0	0	0	0	0
1	0	76	1	1	0	0	1	0	0	0	1	0	0	0	0	0	0	0	0	0	0	1	0	0	0	0	0	0	0	0	0
1	0	76	1	1	0	0	0	0	0	0	0	0	0	0	0	0	0	0	1	1	1	1	1	1	1	1	1	1	0	0	0
1	1	58	1	1	0	0	0	0	0	0	0	0	0	0	0	0	0	0	1	1	1	1	0	1	1	1	0	0	0	0	0
1	1	90	1	1	0	0	0	0	0	0	1	0	0	1	0	0	0	0	0	0	0	0	0	1	1	1	0	0	0	0	0
1	1	64	1	1	0	0	1	0	0	0	1	0	0	0	0	0	0	0	0	0	0	0	1	0	1	0	0	0	0	0	0
1	1	65	0	0	0	0	0	0	0	0	0	0	0	0	0	0	0	0	0	0	1	0	0	0	0	1	0	0	0	0	0
1	0	61	1	1	0	0	0	0	0	0	0	0	0	0	0	1	0	0	0	0	0	0	1	0	1	0	0	0	0	0	0
1	1	61	1	1	0	0	0	0	0	0	0	0	0	0	0	0	0	0	1	1	1	0	1	0	1	1	0	0	1	0	0
1	1	70	1	1	1	0	0	0	0	0	0	0	0	0	0	0	0	0	0	0	0	0	0	0	0	0	0	0	0	0	0
1	0	70	1	0	0	0	0	0	0	0	0	0	0	0	0	0	0	0	0	0	1	1	0	1	1	1	0	0	0	0	0
1	1	70	1	1	1	0	0	0	0	0	0	0	0	0	0	0	0	1	1	1	1	0	1	0	1	1	0	1	0	0	0
1	0	64	1	0	0	0	0	0	0	0	0	0	0	0	0	0	0	0	0	0	0	0	0	0	0	0	0	0	0	0	0
1	1	67	1	1	1	0	0	0	0	0	0	0	0	0	0	0	0	0	0	0	0	0	1	0	0	1	0	0	0	0	0
1	1	67	1	1	1	0	0	0	0	0	0	0	0	0	0	0	0	0	0	0	1	0	0	0	1	1	0	0	0	0	0
1	0	87	1	0	0	0	1	0	0	0	0	0	0	0	0	0	0	0	0	0	0	1	1	0	1	1	0	0	0	0	0
1	0	74	1	1	1	0	0	0	0	0	1	0	1	0	0	0	0	0	0	0	0	0	1	1	0	0	0	0	0	0	0
1	0	74	1	1	1	0	1	0	0	0	0	0	1	0	0	1	0	0	0	0	1	1	0	1	1	1	0	0	0	0	0
1	0	74	1	1	1	0	1	0	0	0	0	0	0	0	0	0	0	0	1	1	1	0	0	0	1	1	0	0	0	0	0
1	1	74	0	1	0	0	0	0	0	0	0	0	0	0	0	0	0	0	0	0	0	0	1	1	1	1	0	0	0	0	0
1	0	75	1	1	1	0	1	0	0	0	0	0	0	1	0	1	1	0	0	1	1	0	0	1	0	1	0	0	0	0	0
1	1	74	1	1	1	0	0	0	0	0	1	0	0	0	0	1	0	0	1	1	1	1	0	0	1	0	0	0	0	0	0
1	1	78	1	1	1	0	1	0	0	0	1	0	0	0	0	0	0	0	0	0	0	1	0	1	1	1	0	0	0	0	0
1	0	59	1	1	1	0	0	0	0	0	0	0	0	0	0	0	0	0	0	0	0	1	0	1	1	1	0	0	0	0	0
1	1	67	0	0	0	0	0	0	0	0	0	0	0	0	0	0	0	0	0	0	0	1	0	1	1	1	0	0	0	0	0
1	1	68	1	1	1	0	0	0	0	0	0	0	0	0	0	0	1	0	0	1	1	1	0	1	1	1	0	0	0	0	0
1	0	72	0	0	1	0	0	0	0	0	0	0	0	0	0	0	0	0	1	1	1	1	1	1	1	1	0	0	0	0	0
1	0	72	1	1	0	0	1	0	0	0	1	0	1	1	0	0	0	0	0	0	0	0	0	1	0	1	0	0	0	0	0
1	1	72	1	1	1	0	1	0	0	0	0	0	1	0	0	1	0	0	0	0	0	1	0	1	1	1	0	0	0	0	0
1	1	72	1	1	1	0	0	0	0	0	1	0	0	0	0	0	0	0	0	0	0	0	0	1	0	1	0	0	0	0	0
1	0	68	1	1	0	0	0	0	0	0	0	0	0	0	0	0	0	0	0	0	0	1	1	0	1	1	0	1	1	0	0
1	1	70	1	0	1	0	0	0	0	0	0	0	0	0	1	1	0	0	0	0	1	1	1	1	1	1	0	0	0	0	0
1	1	70	1	0	0	0	0	0	0	0	0	0	0	0	0	1	0	0	0	0	1	0	0	1	0	0	0	0	0	0	0
1	1	70	1	1	1	0	1	0	0	0	0	0	0	1	1	0	0	0	0	0	1	1	0	0	1	1	0	0	0	0	0
1	0	73	1	0	0	0	0	0	0	0	0	0	0	0	0	1	0	0	1	1	1	0	1	0	1	1	0	0	0	0	0
1	1	72	1	1	0	0	0	0	0	0	0	0	0	0	0	0	0	0	0	0	1	0	1	1	1	1	0	0	1	0	0
1	0	71	1	0	1	1	0	0	0	0	0	0	0	0	0	0	0	0	0	0	1	0	1	0	1	1	0	0	0	0	0
1	0	73	1	1	0	0	1	0	0	0	1	0	0	0	0	0	0	0	0	0	1	1	1	1	1	1	0	0	0	0	0
1	0	78	1	0	1	0	1	0	0	0	1	0	0	0	0	0	0	0	0	0	0	0	1	0	1	1	0	0	0	0	0
1	0	77	1	1	1	0	1	0	0	0	1	0	1	0	0	1	0	0	0	0	0	1	1	1	1	1	0	0	1	0	0
1	0	77	1	0	1	0	1	0	0	0	0	0	0	0	0	0	0	0	1	1	1	1	1	1	1	1	0	0	0	0	1
1	1	76	1	0	1	0	0	0	0	0	0	0	0	0	0	0	0	1	0	1	1	1	1	0	1	1	1	1	1	0	0
1	1	76	1	0	1	0	1	0	0	0	0	0	0	0	0	0	0	0	0	0	0	0	1	0	0	0	0	1	0	0	0
1	1	76	1	0	1	0	1	0	0	0	0	0	0	0	0	0	0	0	1	1	1	0	1	0	0	0	0	0	0	0	0
1	0	76	1	0	1	0	0	0	0	0	0	0	0	0	0	0	0	0	1	1	1	1	1	0	1	1	0	1	0	0	0
1	0	76	1	1	1	0	1	0	0	0	0	0	0	0	0	1	0	0	1	1	1	0	1	0	1	0	0	0	1	0	0
1	1	78	1	0	1	0	1	0	0	1	0	0	0	0	0	0	0	0	0	0	1	1	1	0	1	1	0	0	0	0	0
1	1	78	1	0	1	0	0	0	0	0	0	0	0	0	0	0	0	1	0	1	1	1	1	0	1	1	0	1	0	0	0
1	0	75	1	1	0	0	0	0	0	0	0	0	0	0	0	0	0	0	0	0	0	1	0	1	0	1	0	0	0	0	0
1	1	77	1	0	1	0	0	0	0	0	0	0	1	1	0	0	0	0	0	0	1	0	1	0	1	0	0	0	0	0	0
1	0	77	1	0	1	0	0	0	0	0	0	0	0	0	0	0	0	0	0	0	0	0	0	1	1	1	0	0	0	0	0
1	0	68	1	1	1	0	1	0	0	0	0	0	0	0	0	0	0	0	0	0	0	0	1	0	1	0	0	0	0	0	0
1	0	68	1	1	1	0	0	0	0	0	0	1	0	0	0	0	0	0	0	0	0	0	0	0	0	0	0	0	0	0	0
1	0	68	1	1	0	0	0	0	0	0	0	0	0	0	0	0	0	0	0	0	0	0	0	0	0	1	1	0	0	0	0
1	0	70	1	0	0	0	0	0	0	0	1	0	0	0	0	0	0	0	1	1	1	0	1	0	1	0	0	0	0	0	0
1	1	68	1	1	1	0	1	0	0	0	0	0	0	0	0	0	0	0	0	0	1	1	0	0	1	1	0	0	0	0	0
1	1	81	1	1	1	0	1	0	0	0	1	0	0	0	0	0	0	0	0	0	0	0	0	0	0	0	0	0	0	0	0
1	1	81	1	1	0	0	1	0	0	0	0	0	0	0	0	0	0	1	1	1	1	0	0	0	1	1	0	0	0	0	0
1	0	46	1	0	0	0	1	0	0	0	0	0	0	0	0	0	0	0	0	0	0	0	1	0	0	0	0	0	0	0	0
1	1	60	1	1	0	0	1	0	0	0	0	0	0	0	0	0	0	1	1	1	1	0	1	0	0	1	0	0	0	0	0
1	1	80	1	0	1	0	0	0	0	0	0	0	0	0	0	0	0	1	0	1	1	0	0	1	0	0	0	0	1	1	0
1	1	80	1	0	1	0	1	0	0	0	0	0	0	0	0	0	1	0	0	1	1	0	0	0	0	0	0	0	0	0	0
1	0	83	0	1	1	0	0	0	0	0	0	0	0	0	0	0	0	0	1	1	1	0	0	1	0	1	0	0	0	0	0
1	1	80	1	0	1	0	1	0	0	0	0	0	0	0	0	0	0	0	0	0	0	0	1	0	0	0	0	0	0	0	0
1	1	80	1	1	1	0	1	0	0	0	0	0	0	1	0	0	0	0	0	0	0	0	1	1	0	0	1	0	0	0	0
1	1	82	1	1	1	0	0	0	0	0	1	0	0	0	0	0	0	0	0	0	0	0	0	1	0	1	0	0	1	0	0
1	1	81	1	1	1	0	0	0	0	0	0	0	0	0	0	0	1	0	1	1	1	0	0	0	0	1	0	0	0	0	0
1	0	80	1	1	1	0	1	0	0	0	0	0	0	1	0	0	0	0	0	0	0	0	0	1	0	0	0	0	0	0	0
1	1	88	1	1	0	0	0	0	0	0	0	0	0	0	0	0	0	0	1	1	1	0	0	1	0	1	0	0	0	0	0
1	1	82	1	0	0	0	0	0	0	0	0	0	0	0	0	0	0	0	1	1	1	0	1	0	0	0	0	0	0	0	0
1	1	87	1	0	1	0	1	0	0	0	0	0	1	0	0	0	0	0	1	1	1	1	0	0	1	0	0	0	0	0	0
1	1	69	1	1	0	0	1	0	0	0	0	0	0	0	0	1	0	0	1	1	1	1	1	0	0	0	0	0	1	0	0
1	1	83	0	1	0	0	1	0	0	0	0	0	0	0	0	0	0	0	1	1	1	0	0	0	1	0	0	0	0	0	0
1	0	83	1	0	1	0	1	0	0	0	1	0	0	0	0	0	0	0	1	1	1	0	0	0	0	1	0	0	1	0	0
1	1	83	1	0	0	0	0	0	0	0	1	0	0	0	0	0	0	0	1	1	1	0	1	0	1	0	0	0	0	0	0
1	1	85	1	1	1	0	1	0	0	0	1	0	0	0	0	0	0	0	0	0	0	0	1	1	0	0	0	0	1	0	0
1	1	85	1	1	1	0	0	0	0	0	1	0	0	0	0	0	0	0	1	1	1	0	1	1	0	0	0	0	0	0	0
1	1	85	1	1	1	0	0	0	0	0	1	0	0	0	0	0	0	0	0	0	0	0	1	1	1	1	0	0	0	0	0
1	1	82	1	1	0	0	1	0	0	0	0	0	0	0	1	1	0	0	0	0	1	0	1	1	0	1	0	0	0	0	0
1	0	82	1	0	0	0	1	0	0	0	1	0	0	0	0	0	0	0	0	0	0	0	0	1	0	1	0	0	0	0	0
1	1	79	1	1	1	1	0	0	0	0	0	0	0	0	0	0	0	0	0	0	0	0	0	0	0	0	0	0	0	0	0
1	0	79	1	1	1	0	1	0	0	0	0	0	0	0	1	0	0	0	0	0	0	0	0	0	0	1	0	0	0	0	0
1	1	71	1	1	1	0	0	0	0	1	1	0	1	0	0	0	0	1	0	1	1	0	0	1	0	1	0	0	0	0	0
1	0	65	0	1	0	0	0	0	0	0	0	0	0	0	0	1	0	0	0	0	1	0	0	1	0	1	0	0	0	0	0
1	1	78	1	1	1	0	1	0	0	0	1	0	0	0	0	1	0	0	0	0	1	0	1	1	0	1	1	0	0	0	0
1	0	78	1	0	1	0	1	0	0	0	1	0	0	0	0	0	0	0	0	0	0	0	0	0	0	0	0	0	0	0	0
1	0	77	1	1	0	0	1	0	0	0	0	0	0	0	1	0	0	0	0	0	1	0	1	0	0	1	0	0	0	0	0
1	1	78	1	1	1	0	1	0	0	0	1	0	0	0	0	0	0	1	0	1	1	1	1	0	1	1	1	0	0	0	0
1	1	74	1	1	1	0	1	0	0	0	1	0	0	0	0	1	0	0	1	1	1	0	1	0	0	0	0	0	0	0	0
1	0	74	1	0	1	0	0	0	0	0	0	0	0	0	0	0	0	0	0	0	0	0	0	1	0	1	0	0	0	0	0
1	0	74	1	1	1	0	1	0	0	0	1	0	0	0	0	1	0	0	0	0	1	0	1	1	0	1	1	0	0	0	0
1	0	76	1	1	1	0	1	0	0	0	0	0	0	0	1	1	0	0	0	0	1	1	0	0	1	1	1	0	0	0	0
1	0	80	1	1	0	0	1	0	0	0	0	0	0	0	0	0	0	0	0	0	0	0	1	0	0	1	0	0	0	0	0
1	1	76	1	1	1	0	1	0	0	0	0	0	0	0	0	0	0	0	0	0	0	0	1	0	0	0	0	0	0	0	0
1	1	73	1	1	0	0	0	0	0	0	0	0	0	0	0	0	0	0	0	0	0	0	0	0	0	1	0	0	0	0	0
1	0	72	1	0	0	0	1	0	0	0	0	0	0	0	0	0	0	1	0	1	1	0	1	0	0	1	0	0	1	0	0
1	1	72	1	1	1	0	1	0	0	0	0	0	1	0	0	1	0	0	0	0	0	1	1	1	0	1	0	0	0	0	0
1	0	72	1	1	0	0	1	0	0	0	0	0	0	0	1	0	0	0	0	0	0	0	1	0	0	0	0	0	0	0	0
1	0	72	1	0	1	0	1	0	0	0	0	0	0	0	0	0	0	0	1	1	1	1	0	1	0	0	1	0	0	0	0
1	0	72	1	1	1	0	1	0	0	0	0	0	1	1	0	0	1	0	1	1	1	0	1	1	0	0	1	0	0	0	0
1	1	74	1	0	0	0	0	0	0	0	0	0	0	0	0	0	0	0	1	1	1	0	0	0	1	0	0	0	0	0	0
1	0	74	1	1	0	0	0	0	0	0	0	0	0	0	0	1	0	0	0	0	1	0	0	0	0	0	1	0	0	0	0
1	0	74	1	0	1	0	1	0	0	0	0	0	0	0	0	0	0	0	0	0	0	0	0	0	1	0	0	1	0	0	0
1	0	70	1	1	0	0	1	0	0	0	0	0	0	0	1	1	0	0	1	1	1	0	0	0	1	0	0	0	0	0	0
1	0	69	1	0	0	0	0	0	0	0	0	0	0	1	0	1	0	0	0	0	1	0	1	0	1	0	0	0	1	0	0
1	0	71	1	1	1	0	1	0	0	0	0	0	0	0	0	0	0	0	0	0	0	1	1	0	1	0	0	0	1	0	0
1	1	70	1	1	1	0	1	0	0	1	0	0	0	0	0	0	0	0	0	0	0	0	0	0	0	0	0	0	0	0	0
1	1	79	1	0	0	0	1	0	0	0	1	0	0	0	0	0	0	0	0	0	0	1	0	1	0	0	0	0	0	0	0
1	0	76	1	1	0	0	1	0	0	0	0	0	0	0	0	0	0	0	0	0	0	1	1	1	0	0	0	0	0	0	0
1	0	76	1	1	1	1	1	0	0	0	0	0	0	0	0	0	0	0	0	0	0	0	1	0	0	1	0	0	0	0	0
1	0	46	1	0	0	0	0	0	1	0	0	0	0	0	0	0	0	0	0	0	1	1	1	1	0	1	0	0	0	0	0
1	1	92	1	0	0	1	1	0	0	0	1	0	0	0	0	0	0	0	1	1	1	0	0	0	0	0	0	0	0	0	0
1	1	91	1	1	1	0	0	0	0	0	0	0	0	0	0	0	0	0	0	0	0	1	0	0	0	0	0	0	0	0	0
1	1	91	1	1	1	0	0	0	0	0	0	0	0	0	0	0	0	0	0	0	0	1	1	0	0	0	0	0	0	0	0
1	1	66	1	1	1	0	0	0	0	0	0	0	0	0	0	0	0	0	0	0	0	1	1	0	1	1	0	0	0	0	0
1	0	66	0	0	0	0	0	0	0	0	0	0	0	0	0	0	0	0	0	0	1	1	0	0	0	0	0	0	0	0	0
1	1	66	1	0	0	0	0	0	0	0	0	0	0	0	0	0	0	0	0	0	1	0	1	1	0	0	0	0	0	0	0
1	0	78	0	0	0	0	1	0	0	0	0	0	0	0	0	0	0	0	0	0	0	0	0	0	1	0	0	0	0	0	0
1	0	67	1	0	0	0	1	0	0	0	0	0	0	0	0	0	0	0	1	1	1	1	0	1	1	1	0	0	0	0	0
1	0	61	1	1	0	0	1	0	0	0	0	0	0	0	0	1	0	0	1	1	1	0	0	0	1	1	0	0	0	0	0
1	0	68	0	1	0	0	0	0	0	0	0	0	0	0	0	0	0	1	1	1	1	1	1	0	1	0	0	0	0	0	0
1	1	71	1	0	0	0	0	0	0	0	0	0	0	0	0	0	0	0	0	0	1	0	0	0	1	1	0	0	0	0	0
1	1	71	1	0	0	0	0	0	0	0	0	0	0	0	0	0	0	0	0	0	0	1	1	0	1	1	0	0	0	0	0
1	1	70	1	1	0	0	1	0	0	1	0	0	0	0	0	0	0	0	0	0	1	1	0	0	1	0	0	0	0	0	0
1	1	77	1	0	1	0	1	0	0	0	0	0	1	0	0	0	0	0	0	0	0	1	0	0	1	1	0	0	0	0	0
1	0	80	1	0	0	0	1	0	0	0	0	0	0	0	0	0	0	0	1	1	1	1	0	1	0	1	0	0	0	0	0
1	0	80	1	0	0	0	1	0	0	0	0	0	0	0	0	0	0	0	1	1	1	0	0	0	0	1	0	0	0	0	0
1	1	79	1	1	1	0	1	0	0	0	0	0	0	0	0	0	0	0	0	0	0	0	0	0	0	1	0	0	0	0	0
1	1	79	1	0	0	0	0	0	0	0	0	0	1	1	0	0	1	1	0	1	1	0	1	1	1	1	0	0	0	0	0
1	0	76	1	0	0	0	1	0	0	0	0	0	0	0	0	1	1	0	1	1	1	0	0	0	1	1	0	0	0	0	0
1	0	76	1	1	0	0	1	0	0	0	0	0	0	1	0	0	0	0	0	0	0	0	0	0	0	1	0	0	0	0	0
1	0	77	1	0	0	0	0	0	1	0	0	0	0	0	0	0	0	0	1	1	1	0	1	0	1	1	0	0	0	0	0
1	0	76	1	1	1	0	1	0	0	0	0	0	0	0	1	1	0	0	0	0	0	0	1	1	0	1	0	0	0	0	0
1	1	80	1	0	1	0	1	0	1	0	0	0	0	0	0	0	0	0	1	1	1	1	1	1	1	1	0	0	0	0	0
1	0	81	1	1	1	1	1	0	0	0	0	0	0	0	0	0	0	0	0	0	1	1	0	1	1	1	1	0	0	0	0
1	0	83	1	0	0	0	1	0	0	0	0	0	0	0	0	1	0	0	1	1	1	0	0	1	0	1	0	0	0	0	0
1	0	64	1	1	1	1	1	0	0	0	0	0	0	0	0	0	0	0	1	1	1	0	1	0	0	1	0	0	0	0	0
1	0	64	1	1	1	0	0	0	0	0	1	0	0	0	0	1	0	0	1	1	1	0	1	0	0	1	0	0	0	0	0
1	0	63	1	0	1	0	1	0	0	1	0	0	0	0	0	0	0	0	1	1	1	1	0	0	1	0	0	0	0	0	0
1	0	67	1	0	0	0	0	0	0	0	0	0	0	0	0	1	0	0	0	0	0	0	1	0	0	1	1	0	0	0	0
1	0	58	1	1	0	0	1	0	0	0	0	0	0	0	0	0	1	1	1	1	1	1	1	1	0	1	0	1	0	0	0
1	0	58	1	1	0	0	0	0	0	0	0	0	0	0	0	0	0	1	1	1	1	1	1	1	0	0	0	1	1	0	0
1	0	62	1	0	1	0	0	0	0	0	0	0	0	1	0	0	0	0	1	1	1	0	1	0	0	1	1	0	0	0	0
1	1	92	1	0	0	0	1	0	0	0	1	0	1	1	0	1	0	1	1	1	1	0	1	0	0	1	1	0	1	0	0
1	0	59	1	1	0	0	1	0	0	0	0	0	0	0	0	0	1	0	0	1	1	0	1	0	0	1	0	0	0	0	0
1	0	65	1	0	0	0	0	0	0	0	0	0	0	0	0	0	0	0	0	0	0	0	1	1	0	0	0	0	0	0	0
1	1	58	1	1	0	0	0	0	0	0	0	0	0	0	0	0	0	0	0	0	0	1	0	0	0	0	0	0	0	0	0
1	1	81	1	1	1	0	0	0	0	0	0	0	0	0	0	0	0	0	0	0	0	0	0	1	0	0	0	0	0	0	0
1	0	84	1	0	1	0	1	0	0	0	0	0	0	0	0	0	0	0	0	0	0	1	0	0	0	1	0	0	0	0	0
1	0	82	0	0	0	0	0	0	0	0	0	0	0	0	0	0	0	0	0	0	1	0	0	0	0	1	0	0	0	0	0
1	0	81	1	1	1	0	1	0	0	0	1	0	0	0	0	0	0	0	0	0	1	1	0	0	0	1	0	0	0	0	0
1	0	81	1	0	0	0	0	0	0	0	0	0	0	0	0	0	0	0	0	0	0	1	1	0	0	1	0	0	0	0	0
1	0	83	1	0	0	0	1	0	0	0	0	0	0	0	0	1	0	0	0	0	0	0	0	0	0	0	0	0	0	0	0
1	0	88	1	1	1	0	0	0	0	0	0	0	1	0	0	0	0	0	0	0	0	0	0	0	0	1	0	0	1	0	0
1	0	84	1	0	1	0	1	0	0	0	0	0	0	0	0	0	0	0	0	0	0	0	0	1	0	0	0	0	0	0	0
1	0	85	1	1	1	0	1	0	1	0	0	0	0	1	0	0	0	0	0	0	1	0	1	1	1	1	0	0	0	0	0
1	1	70	1	1	0	0	0	0	0	0	0	0	0	0	0	0	0	0	0	0	1	0	0	1	0	0	0	0	0	0	0
1	0	83	1	0	0	0	0	0	0	0	0	0	1	0	0	0	0	0	0	0	1	0	0	1	0	0	0	0	0	0	0
1	1	83	1	0	0	0	0	0	0	0	0	0	0	0	0	0	0	0	0	0	0	0	0	0	0	0	0	0	0	0	0
1	0	83	1	0	1	0	1	0	0	0	0	0	1	0	0	1	0	0	0	0	0	0	0	0	0	0	0	0	0	0	0
1	0	87	1	0	0	0	0	0	0	0	0	0	0	0	0	0	0	0	1	1	1	1	0	0	1	1	0	0	1	0	0
1	0	87	1	0	1	0	0	0	0	0	0	0	0	0	0	0	0	0	0	0	1	1	0	1	1	0	0	0	0	0	0
1	0	87	1	1	1	0	1	0	0	0	0	0	0	0	0	0	0	0	0	0	1	1	0	1	1	1	0	0	0	0	0
1	1	62	1	1	1	0	1	0	0	0	0	0	0	0	0	0	1	0	0	1	1	1	1	0	0	0	0	0	0	0	0
1	1	81	1	0	0	0	0	0	0	0	0	0	0	0	0	0	0	0	0	0	1	1	0	0	0	0	1	0	0	0	0
1	0	66	1	0	1	0	0	0	1	0	0	0	0	0	0	0	0	0	0	0	1	0	0	0	1	0	0	0	0	0	0
1	0	66	1	0	1	0	0	0	1	0	0	0	0	0	0	0	0	0	0	0	1	1	0	1	1	1	0	0	0	0	0
1	1	78	1	1	0	0	0	0	0	0	0	0	0	0	0	0	0	0	0	0	1	0	0	0	1	1	0	0	0	0	0
1	1	88	1	1	1	0	1	0	0	1	0	0	0	0	0	0	0	0	0	0	0	1	0	1	1	1	0	0	0	0	0
1	0	62	0	0	0	0	0	0	0	0	0	0	0	0	0	1	0	1	1	1	1	0	1	1	1	1	0	0	1	1	0
1	1	61	1	1	1	0	0	0	0	0	0	0	0	0	0	0	1	0	0	1	1	0	0	1	0	1	0	0	0	0	0
1	0	61	1	1	1	0	0	0	0	0	0	0	0	0	0	1	0	0	0	0	0	0	0	0	0	1	0	0	0	0	0
1	0	89	1	0	1	0	1	0	0	0	1	0	0	1	0	0	1	1	1	1	1	1	1	1	1	1	1	0	0	0	0
1	0	88	1	1	1	0	1	0	1	0	0	0	0	0	0	0	0	0	0	0	0	1	1	1	1	1	0	0	0	0	0
1	0	88	1	1	1	0	1	1	0	0	0	0	1	1	1	0	0	0	0	0	0	1	0	0	0	0	0	0	0	0	0
1	1	91	1	1	1	0	1	0	0	0	0	0	0	0	1	0	0	0	1	1	1	0	0	0	0	0	0	0	0	0	0
1	0	85	1	0	0	1	1	0	0	0	0	0	0	0	0	0	1	0	0	1	1	1	1	1	1	1	0	0	0	0	0
1	1	86	1	1	0	0	1	0	0	0	0	0	0	0	0	0	0	0	1	1	1	1	0	0	1	0	0	0	0	0	0
1	1	86	1	1	1	0	0	0	0	0	0	0	0	0	0	0	0	0	0	0	0	0	0	0	1	1	0	0	0	0	0
1	0	86	1	1	0	0	0	0	0	0	0	0	0	0	0	0	0	0	0	0	0	0	0	0	1	0	0	0	0	0	0
1	0	86	1	1	0	0	1	0	0	0	0	0	0	0	0	0	0	0	0	0	0	0	0	0	1	1	0	0	0	0	0
1	0	88	1	0	0	0	1	0	0	0	1	0	1	0	0	0	0	0	1	1	1	0	0	1	1	1	0	0	0	0	0
1	1	88	1	0	0	0	1	0	0	0	1	0	0	0	0	0	1	0	0	1	1	0	0	1	1	1	0	0	0	0	0
1	1	88	1	1	1	0	0	0	0	0	0	0	0	0	0	1	0	0	0	0	0	0	1	1	1	0	1	0	0	0	0
1	0	86	1	0	0	0	1	0	0	0	1	0	0	0	0	0	0	1	0	1	1	0	0	0	0	0	1	0	0	0	0
1	1	88	1	1	1	0	1	0	0	0	0	0	0	0	0	1	0	0	0	0	0	1	0	0	1	0	0	0	0	0	0
1	0	87	1	0	1	0	1	0	0	0	0	0	1	0	0	0	0	0	0	0	0	1	1	0	1	0	0	0	1	0	0
1	1	77	1	1	1	0	1	0	1	0	0	0	0	0	0	0	0	0	0	0	0	0	0	0	0	0	1	0	0	0	0
1	1	76	0	0	0	0	0	0	0	0	0	0	0	0	0	1	0	1	0	1	1	0	1	0	0	1	1	0	1	0	1
1	0	77	1	0	0	0	0	0	0	0	0	0	0	0	0	0	0	0	0	0	0	0	0	0	0	0	0	0	0	0	0
1	1	74	1	0	0	0	1	0	0	0	0	0	0	0	0	0	0	0	1	1	1	0	0	0	0	1	1	0	0	0	0
[truncated: 6,734 more rows]

## Sheet: Table 2
Table 2. Source data
UC=1; ADHM=0
Groups	Medical cost
UC/ADHM	Outpatient of CHCs	Outpaitnt of hospitals	Inpatient or ER of CHCs	Inpatitnt or ER of hospitals
1	3615.57	42973	6267.34	89846.8
1	481.9	3057.33	0	10325.1
1	2390.85	7764.31	0	122822
1	28.6	14228.9	0	7023.9
1	2223	108651	0	241954
1	0	927.91	0	40887.9
1	56117.3	45990.6	50927.3	329422
1	41776.6	1927.78	0	20271.4
1	0	106	0	160850
1	0	34019.3	0	316638
1	18472.5	11020	0	13898.8
1	7220.37	500.28	0	182993
1	134139	7022.81	0	20222.4
1	5353.41	9855.32	0	284625
1	9602.83	2574.63	0	247687
1	137197	1476.75	12083.8	0
1	54679.4	86136.9	0	27746.6
1	0	111	0	202076
1	60828.9	1756.79	0	12609.2
1	19130.3	46723.8	0	362434
1	0	108	0	23157.2
1	11287.9	0	0	0
1	1028.07	1614.26	0	0
1	9152.61	120.62	0	40267.8
1	76279	33138.9	0	123151
1	42363.2	132	976.7	60412.3
1	323601	3529.12	0	43629.6
1	54825.4	41636.3	0	167237
1	26350.2	32380.7	237751	240539
1	91689.1	4058.21	4401.21	225518
1	585.96	22919.2	0	0
1	3433.48	77574.2	0	99679.7
1	0	0	0	17608.7
1	8910.64	5101.98	14603.5	62974.6
1	14670.7	16240.1	0	322426
1	1430.93	4014.66	0	0
1	4988.66	41.25	0	11032.5
1	40240.5	13557.5	0	0
1	0	0	0	17956.4
1	16458.6	3357.34	8616.5	10980.9
1	0	0	10887.9	61166.5
1	117.45	260040	0	217656
1	835.3	148548	0	69749.6
1	41007.2	203897	0	133437
1	0	49682.8	0	19093.3
1	1692.79	17959.3	0	214685
1	0	0	0	8456.99
1	43.2	10367.9	10345.7	91523.2
1	75181.5	23541.8	7493.16	161835
1	1389.14	4057.94	0	0
1	0	144	0	26010.9
1	0	151	0	10689.8
1	62023.6	43783.7	0	204904
1	2001.51	26144.7	0	0
1	29916.3	70174	0	25366.6
1	1428.83	5974.35	0	37951.1
1	0	162	0	486391
1	0	0	0	49857.4
1	36445.7	85291.4	0	137177
1	11201.1	15734.5	310310	23047.2
1	1919.48	111992	0	214396
1	0	0	10589.8	66976.8
1	0	0	0	44100.2
1	1109	5349.53	0	107693
1	672.01	651.34	0	0
1	0	0	0	0
1	0	10157.5	0	10774.9
1	3807.66	38205	0	78844.3
1	5880.14	20679.9	0	215599
1	0	8214.26	0	0
1	417.29	3874.66	0	31887.5
1	172.04	23659.3	0	97849
1	20331.9	7832.5	0	20841.8
1	8446.56	2611.75	0	97775.1
1	0	69952.7	0	65857.4
1	1812.83	13724.4	0	0
1	270.99	49211.3	0	109947
1	32299.4	12734.8	8478.46	0
1	0	0	60783.3	67174
1	1558.04	11279.6	0	7371.07
1	0	173	115637	782088
1	0	184	0	45110
1	0	112	13519.6	127932
1	356.72	29985.7	4594.28	53602.4
1	0	20	0	130862
1	16614.5	37055.3	8227.82	43800.7
1	18626.1	51486.5	0	68046
1	10542.9	25	9899.42	0
1	60462.7	41260.3	0	195467
1	0	0	0	198285
1	55906.3	34365.7	0	80573
1	353654	0	0	22326.4
1	65426.1	14859.6	0	54842.6
1	407518	40078.2	0	248058
1	164981	17412.1	0	200834
1	0	30	49758.1	59074.2
1	0	0	0	165751
1	351231	46659.2	0	19487.1
1	0	35	0	118556
1	4447.62	4357.6	0	159827
1	14344.4	27837.7	0	133044
1	2875.23	24987.7	0	5816.33
1	15033.1	12025.4	23193.2	180373
1	0	0	0	24466
1	11044	293437	0	144406
1	5818.74	42	0	10496.1
1	0	0	0	197270
1	28456.1	15787.9	4148.1	37164.6
1	0	33	18927	65911.3
1	18290.1	14954.9	0	173006
1	0	2183.78	0	449375
1	0	0	2862.71	0
1	0	0	46286.8	36953.5
1	-340.66	13659.5	0	170808
1	9491.8	29196	0	308208
1	3293.2	21309.1	0	16110.1
1	4569.4	11493.1	0	45574.4
1	0	0	0	752.71
1	14715.9	13151.4	17189.8	49976.7
1	0	0	18320.7	49968.7
1	3348.75	3607.81	0	70182.7
1	0	0	26395.9	160802
1	2336.17	81.08	0	0
1	0	0	0	103961
1	0	19478.4	0	116442
1	0	24856.3	0	336324
1	7818.53	4773.53	10925.6	177820
1	0	4330.39	9306.69	94684.6
1	7064.42	16612.3	0	218509
1	0	0	99981	90074.2
1	45841	18380.1	0	135580
1	10682.7	26481	0	193675
1	0	46057.8	0	304647
1	2459.39	1882.2	0	113516
1	830.12	140640	127613	286701
1	2815.22	46017.7	0	2120.8
1	168.79	34029.8	0	26218.4
1	52893.9	49623.7	0	17934.1
1	4186.68	73907.6	0	138062
1	14716	109712	0	261761
1	7738.92	20777.9	5823.77	289587
1	6680.73	27661.7	0	120555
1	5990.81	38709.2	0	17927.2
1	3806.78	24023.5	0	107080
1	14.4	6017.27	0	9963.26
1	12302.4	29719.7	3295.79	136275
1	2636.78	20738.5	61246.7	254521
1	3626.32	17686.7	0	0
1	0	1679.82	0	7670.1
1	0	0	0	664590
1	3194.02	3428.42	0	110144
1	0	8051.62	0	0
1	0	0	964.27	54528.1
1	3912.79	18283.5	0	9393.72
1	0	0	0	38311.6
1	0	1084.96	0	0
1	8250.03	19645.7	0	16967
1	314.78	2585.55	0	27864.9
1	3661.2	14421.5	0	13102.6
1	4353.98	41.25	0	92109.2
1	70068.1	2662.56	0	4649.86
1	0	20	6512.66	130329
1	0	25	0	56555.4
1	0	113	76171.7	185042
1	0	122	0	58743.3
1	0	144	0	71618.1
1	0	954.97	8383.67	214484
1	0	0	154341	247896
1	6642.03	3099.34	0	184800
1	1.03651e+06	152310	0	33166.4
1	132213	75575	0	86451.3
1	0	0	65854.2	113923
1	25492.6	23025.3	0	139229
1	3749.19	1051.84	0	0
1	0	0	0	37272.1
1	203554	10397.9	428159	123558
1	1384.38	18726.7	110718	170907
1	0	0	0	16758.9
1	39526.4	124387	0	59819
1	10465.2	32842.3	0	12968.8
1	0	0	0	30019.6
1	18190	13106.1	8023.7	0
1	24520.1	70050.3	0	499989
1	446.63	18800.2	0	63892.3
1	432.81	19525.5	0	161235
1	3122.69	17067.2	0	130073
1	22250.4	21036.6	0	48184.1
1	4614.3	19509.6	0	170062
1	31250.7	23555.3	0	22490.4
1	1113.58	47960.8	0	104241
1	30813.8	29603.1	0	145838
1	0	133	0	40772.6
1	0	132	0	390440
1	56.88	6271.09	12785.5	63717.7
1	0	0	0	118972
1	2371.39	20287	24825.4	60146.7
1	8344.36	2983.89	0	103917
1	185.4	8906.68	0	19383.1
1	0	155	0	108669
1	0	154	7158.11	29766.2
1	11744	68044.7	0	50293.3
1	16374	1212.82	0	116274
1	13532.8	9300.51	0	81645.6
1	1623.76	2631.75	1911.03	35642
1	58599.9	88143.7	0	17187.9
1	5815.59	23462.4	9169.66	150313
1	4461.39	23839.8	0	155640
1	8106.16	25816	0	88777.8
1	1263.38	15524.3	0	114512
1	0	0	0	59203.6
1	0	0	0	86579.8
1	15504.2	29824.9	0	27766.9
1	0	0	0	0
1	13794.1	20079	2584.83	187011
1	12578.3	6422.81	0	184859
1	11242.5	3578.64	17922.2	216621
1	13853.2	8338.7	0	60995.8
1	2029.98	44236.2	11185.5	4326.89
1	9723.92	72891.5	0	166338
1	2076	0	0	385136
1	2132.1	0	2484.35	102646
1	4239.95	4813.86	0	30904.6
1	271396	263758	17114	444545
1	9461.13	5261.82	0	0
1	0	0	0	239517
1	10291.6	5536.48	0	30874.1
1	20787.3	54825.5	0	0
1	4107.38	8108.69	24632	116886
1	45	6212.84	0	14130.7
1	0	17643.7	146386	683373
1	2602.08	8946.27	0	0
1	21435.2	70.11	0	31929.3
1	0	20	0	18573.8
1	0	332	0	323207
1	0	56	256939	162755
1	5542.79	6625.69	0	105825
1	17559.2	16306.7	0	11321.4
1	1694.23	18001	0	64054.1
1	0	23369.5	0	0
1	4295.48	12372.4	17386.5	240725
1	0	0	0	34328.8
1	6820.7	2989.78	0	75346.6
1	6926.36	2560.42	0	50645.5
1	19331.1	119.33	0	70869.5
1	37116.9	16405	55207.7	308337
1	20924.9	69457.3	0	194912
1	22347.6	8932.59	0	84009.7
1	1594.76	385.11	0	101594
1	55948.4	38793.7	0	78659.4
1	0	787464	0	74294.8
1	0	0	0	62739.5
1	0	4459.22	316177	0
1	0	0	0	453604
1	4423.98	5771.17	0	0
1	13710	15174.4	0	0
1	0	0	0	179856
1	0	43501.8	0	16262.6
1	9589.33	36794	0	166708
1	6044.18	70222.1	0	84472.4
1	0	132	0	25101.4
1	0	144	0	95432.1
1	13901.9	9526.47	0	3878.18
1	0	150	5573.81	110911
1	0	16914.7	0	109529
1	787.56	14499.9	0	0
1	0	228	0	248168
1	1923.04	24299.5	0	299198
1	3964.6	3433.83	0	0
1	13153.4	23517	0	56024.3
1	91.42	5419.34	0	1721.9
1	15645.8	2414.23	0	55028.2
1	15813.7	23302.8	0	0
1	0	0	0	10844.8
1	9	6668.11	0	9259.17
1	0	115	11503.7	28327
1	0	131	125869	273695
1	0	142	0	29478
1	0	0	66773.5	270916
1	1118.06	14238.6	0	10504.5
1	2962.21	2245.65	0	32899.4
1	6484.65	25849.5	0	185945
1	0	0	0	263034
1	16737.1	68788.8	0	108837
1	18137.8	15972	0	141445
1	4460.62	5226.39	12738.3	384041
1	3631.36	911.03	0	53162.2
1	1148.46	617776	421162	96163.4
1	3555.18	1315.59	0	98600.8
1	10151.4	12318.4	0	357995
1	2530.6	25501.9	0	256727
1	2219.9	51602.1	0	47578.7
1	20526.2	25890.4	0	41899.4
1	7685.97	233.48	0	0
1	37227.7	31050.3	0	135975
1	0	0	55427.4	111211
1	2438.8	482.92	22143.1	29336.3
1	54391.1	11778.9	0	0
1	5924.53	18184.8	0	123073
1	1040.66	15851.9	0	93919.2
1	22979.8	3740.32	0	79560
1	8497.37	1653.99	0	18480.7
1	1710.94	2049.4	0	78043.2
1	0	0	0	113179
1	3877.61	13913.7	0	86289.9
1	2746.62	5055.12	0	26063.7
1	0	0	7417.49	108734
1	185.33	11965.5	12925.3	125314
1	5636.36	14313	6368.43	243731
1	3241.48	14656.9	0	84169.4
1	1526.54	5359.7	0	0
1	25961.3	18188.3	0	62801.4
1	1395.83	14453.7	0	109884
1	17014.1	5781.29	0	48003.4
1	0	0	0	139437
1	5109.39	6282.13	0	639342
1	7989.94	45429.4	0	368641
1	0	0	0	46500.4
1	1084.55	13993.8	0	33882.7
1	14622.8	1531.81	0	23383.8
1	0	125	10459.8	115053
1	0	25	0	47619.6
1	8243.91	17323.9	0	0
1	10073.1	26396.2	0	0
1	0	133	45944.2	57037.1
1	3412.81	523.64	7898.76	104736
1	21418.1	20471.5	18102.5	7895.45
1	0	0	18256.4	10655.7
1	32424.2	48006.3	0	19991.4
1	1403.28	7207.89	0	70458.6
1	3440.75	18236	0	392283
1	3831.84	12562	0	96668
1	17932.2	24597.2	0	156953
1	0	0	0	0
1	0	0	95086.1	19136.8
1	0	0	0	112647
1	0	6089.56	0	0
1	0	0	145342	59177.7
1	886.01	5890.1	0	180108
1	3383.43	14957.6	0	6487.08
1	0	150	136390	45696.1
1	0	25	0	59294.2
1	0	20	0	596179
1	7106.54	33559.8	36296	16852.3
1	0	20	210542	8077.62
1	0	238	26431.6	10974.1
1	0	116	0	131023
1	1560.55	9315.88	0	0
1	7309.31	1426.99	0	111427
1	2488.2	24078.6	0	209535
1	13495.2	53417.6	0	74197.4
1	9136.23	7416.96	0	33438.9
1	7449.95	2076.62	0	35111.3
1	27247.8	19635.1	0	80263.8
1	0	0	0	31561.7
1	13123.8	14939	7569.35	198771
1	296.36	24594.2	0	2841
1	2765.84	10034.6	0	114856
1	37149.7	49576.1	29854	40390.8
1	0	25	66185.6	106905
1	3040.35	25	0	26455.1
1	90.25	28517.3	0	237116
1	17152.4	18001.3	0	45864.9
1	7008.61	31226.9	26334.4	185513
1	0	52	38670	190095
1	0	56	109381	0
1	9244.63	411103	0	313690
1	0	0	0	14331.4
1	0	38968.7	0	111546
1	960.24	11696.3	0	8763.47
1	792.48	113349	0	363703
1	0	567	0	105748
1	447	11478.2	0	234760
1	0	324	0	107635
1	0	24616.5	0	110101
1	0	0	0	120519
1	2047.18	618.35	0	56828.6
1	10627.2	5645.46	9172.34	61522.1
1	27249.5	31693	0	140396
1	0	0	0	32343
1	33605.5	32668.5	0	128347
1	5152.08	3885.39	18526.7	57584.1
1	0	0	0	315393
1	7551.86	6449.39	0	82362.5
1	0	0	0	60091.9
1	2444.41	12696.8	0	21528.6
1	10307.3	6674.51	0	6551.42
1	6496.1	96602.2	0	138409
1	8868.2	5046.76	237359	159044
1	6308.27	38475.9	0	116054
1	0	0	0	306684
1	29980.5	11346.4	0	59667.1
1	21834.1	12267.6	0	118784
1	0	0	5322.35	177162
1	12575.3	38688.8	5113.66	149024
1	26195	20343.1	0	18404.1
1	0	12478.7	0	200537
1	1205.98	3650.01	0	3861.2
1	158.4	12852.9	0	9442.18
1	1153.4	23229.5	0	0
1	0	0	0	33439.3
1	7722.57	54417.2	0	12936.7
1	303.68	0	0	0
1	626.93	8634.04	0	0
1	7572.21	8751.02	0	299625
1	21911.1	54467.3	10344	172384
1	0	0	4723.18	8732.53
1	881.2	62443.7	0	522317
1	0	0	0	0
1	7810.24	64815	9759.36	177240
1	0	0	0	0
1	0	15157.7	0	110085
1	0	0	0	35222.5
1	54	1434.28	0	2428.26
1	939.18	4372.8	0	51782.8
1	0	224	18338.1	122043
1	3210.71	1800.88	8530.98	330082
1	0	0	0	42757.2
1	4811.99	13098.8	0	86205.8
1	19485.8	3508.48	15765.6	103228
1	17053	949.05	0	113020
1	405346	10549.2	0	264993
1	38587	39175.8	0	258364
1	142.56	44.07	8066.43	89303.9
1	0	0	0	306426
1	5985.5	14655	0	86024
1	1144.71	361.35	0	0
1	67841.1	46144.1	4784.83	50222.6
1	0	23	0	21412.6
1	2592.5	5118.4	47768.7	136934
1	0	38623.9	10735.8	79358.5
1	7392.8	3566.72	0	146822
1	0	22	0	33135.3
1	290.93	4773.62	8064.34	133806
1	39757.9	33110.6	0	117598
1	30378.2	24968.4	6796.9	81179
1	0	42473.4	0	0
1	14158.1	26014.3	21476.7	17199.5
1	0	20	0	86823.4
1	3110.88	15600.4	0	78336.4
1	5929.4	6651.51	13108.8	187190
1	5875.08	34570.5	18959.5	92742.7
1	16181.6	7672.76	5828.26	51784.6
1	0	0	0	0
1	3206.08	7729.87	2913.33	42960.3
1	6899.18	18539.2	0	112825
1	0	0	11538	32195.5
1	1944.69	697.31	0	0
1	3163.58	223.64	9977.88	0
1	16567.2	9119.81	0	46651.9
1	0	25	0	612267
1	0	25	2829.77	0
1	3183.8	25	0	90432.3
1	5667.52	25	0	0
1	56925.6	6888.68	20990.5	66730.2
1	5742.14	12852.1	6451.58	69714.1
1	230.35	6733.3	0	20006.6
1	6142.77	0	0	5582
1	1855.22	12878.3	0	155930
1	21546.7	8857.88	0	260687
1	6352.92	22861	0	402106
1	329.9	21967.8	14774.5	237104
1	36213.2	9139.61	0	59953.4
1	10737.8	12305.3	0	0
1	7293.22	13791.6	0	18478.5
1	4033.59	38778.9	0	458424
1	4309.47	7959.24	21201.9	55710.1
1	0	13679.9	0	92230.8
1	9412.69	31030.3	0	65931.9
1	16246.3	9283.35	0	193577
1	8229.02	1.06603e+06	0	29396.5
1	27599.9	25612	0	129251
1	4896.83	4771.01	0	38831.3
1	4027.75	19294.1	0	65505
1	8634.92	159333	0	299005
1	10312.6	66314.1	0	281778
1	0	0	0	152656
1	2562.34	414431	0	285663
1	3051.78	33972.4	0	464867
1	0	26	0	0
1	255.37	824.11	0	26582.2
1	0	0	0	217233
1	10960.7	47123.2	0	97333.6
1	14811	29.7	64418.3	32141.7
1	2679.18	20739.6	33914.6	76279.7
1	16101.9	8092.03	0	19697.5
1	0	145	0	92960.2
1	12848	13617.8	5748.6	35628.2
1	0	0	0	97405.5
1	224.48	8560.17	0	28009.6
1	0	0	0	29424.2
1	1147.14	3104.66	21048.2	125324
1	0	0	0	107593
1	27745.6	20173.8	0	203764
1	0	0	0	242802
1	369.36	2970.31	0	18218.7
1	3766.1	29778	0	170254
1	9061.16	6729.97	5525.3	152101
1	11562.7	34879.4	74588.8	454680
1	0	67	30363.2	62315.1
1	0	345	4803.01	70815.2
1	172.61	9843.6	0	71239.5
1	177.98	20065.4	0	53670.6
1	0	662	784.58	269935
1	0	34	0	491649
1	8564.07	1205.77	15772.5	43378.7
1	0	25	0	51256.1
1	25196.6	83809.9	0	28348
1	0	34	341089	7896.82
1	0	77	0	35546.6
1	126.62	21574.5	0	7806.43
1	3170.09	561	0	80507.3
1	0	672.33	187639	12051.1
1	0	134	116717	177955
1	12488.6	2885.9	0	84607.8
1	10138	10279	15229.6	61547.2
1	0	221	2053.23	2984
1	7283.31	6255.91	0	41739.7
1	7535.87	5213.01	0	117146
1	0	324	254.23	108503
1	19447.7	9113.05	4067.01	8211.31
1	21509.7	2887.7	0	0
1	4897.27	448.8	0	0
1	5897.94	26853.8	53169.5	289361
1	0	55	14631.5	87268.8
1	0	55	0	46732.9
1	16925.5	59073.3	16770.5	82832.7
1	1848.83	131	16338.2	32022.4
1	0	126	0	27667.7
1	8195.86	5383.06	0	25317.6
1	6678.3	2159.88	0	17255
1	1470.56	13123.7	0	99226.1
1	0	131	0	4436.27
1	1701.64	1442.53	0	254127
1	7405.83	5554.49	0	0
1	17859.9	112536	0	385943
1	1411.21	4768.37	32.5	95635
1	0	65	0	94880.1
1	7736.78	3168.46	0	69747.9
1	4833.57	38390.5	0	38536.6
1	15271.8	19712.6	6200.97	0
1	25500.2	4881.2	3256.48	123219
1	18001.6	6107.43	0	85857.9
1	0	0	0	5342.29
1	2850.08	846.88	48881.2	45607.2
1	5898.65	15393.4	0	87363.9
1	2775.71	10883	0	0
1	5418.88	17852.4	0	71429.4
1	1322.71	23788	0	62182.1
1	2016.7	7052.6	6330.06	73462.3
1	0	0	0	115928
1	0	37141.4	0	12897.7
1	6020.5	602.75	0	91299.2
1	4479.46	22516.4	0	110391
1	29397.5	13917	0	239228
1	0	0	0	0
1	19339.7	105769	69361	475957
1	27458.3	5958.05	0	7144.25
1	0	0	0	47067.3
1	1053	11760.7	0	10941.5
1	5557.91	1174.73	0	14993.1
1	766.91	11197	0	0
1	3259.67	9285.46	17388.5	87616.5
1	160921	8225.99	15483.6	87856.6
1	39964.1	3480.69	0	0
1	0	54964	0	159485
1	3162.33	3236.71	0	12981.6
1	573826	11806.7	0	18884
1	2357.64	45145.3	0	79479.1
1	83364.6	42932.1	21308	326080
1	6535.62	26942.4	0	157016
1	173.05	2726.64	0	0
1	94866.3	200921	0	129215
1	3738.74	63971.2	0	63486.6
1	0	25	7536.72	64155.5
1	0	25	0	8629.25
1	391636	28050.9	0	38993.3
1	14600.5	26	0	7637.45
1	0	30	0	146566
1	0	155	0	6574.97
1	0	135	0	52379.6
1	64606.6	25	0	0
1	11219.4	19395.2	0	226577
1	199749	0	0	5696.25
1	6920.56	4924.52	0	0
1	0	25	127878	67181.8
1	0	20	0	340643
1	162	2415.3	4552.38	74558.4
1	0	25	0	45424.7
1	0	0	0	0
1	20281.4	11340.2	0	118324
1	0	235077	0	279472
1	18877.7	28197	0	4604.41
1	22613.5	14840.8	95690.9	763655
1	137446	11756.2	0	9209.26
1	367.06	5003	63595.8	318184
1	284077	41001.5	0	173855
1	37068.7	42109.3	0	83802.5
1	0	5146.43	0	303099
1	7713.93	4022.25	59930.7	127738
1	13842.9	3126.59	0	0
1	94033.4	7971.33	0	71093.6
1	0	25	4608.35	8920.57
1	0	24	4283.52	28563.9
1	0	25	0	42264.2
1	30746.7	7984.7	0	202334
1	26679.9	13228.3	0	40951.1
1	0	0	1636.26	122025
1	0	623.37	403420	198057
1	2243.13	1601.9	7923.46	175721
1	0	30	0	0
1	0	0	0	94599.2
1	4510.22	19689	0	87459.2
1	0	0	0	242106
1	0	0	0	33722.9
1	13909.1	52533.2	0	67063.9
1	9184.11	17972.2	0	13128.8
1	0	0	0	61549.1
1	105834	88362.3	0	125994
1	7391.34	11463.2	0	38617.1
1	10430.9	8772.74	78496.9	115460
1	22284.2	32508	67491.2	11257.6
1	26594.6	35591.9	0	172579
1	13075	75417.4	0	62183.2
1	6604.75	35447.4	0	135748
1	62.05	2459.01	0	130816
1	7121.77	8678.44	0	13149.3
1	1740.38	18	0	19429
1	0	25	0	187668
1	0	25	0	96922.8
1	0	20	108816	203066
1	23763.9	16561.2	0	144857
1	0	0	37932.1	37320.6
1	3347.93	11259.6	0	0
1	0	0	50297.3	0
1	17366.9	19706.7	54117.7	237965
1	11170.6	40345.7	0	118487
1	4097.77	31.35	0	2308.91
1	11072.7	18550.9	0	11929.8
1	0	0	0	87431.5
1	5955.65	7092.92	4867.72	16281.8
1	3818.46	2647.67	0	23832.2
1	3227.14	7368.29	0	130720
1	1393.09	54731.9	1973	89156.7
1	0	0	0	72087.1
1	15239.2	30906.7	0	19892.5
1	0	0	0	64828.7
1	82493.3	39203.9	0	19060.5
1	0	0	27466.1	42974.1
1	14416.9	4084.43	0	77723.5
1	614.14	13649.5	0	38925.1
1	0	0	0	0
1	377.17	31430.3	0	367677
1	0	0	0	55904
1	0	0	0	69015.6
1	4486.91	17489	0	169762
1	0	0	0	53545.7
1	938.36	97282.6	0	373745
1	0	0	0	171193
1	18509.3	22281.3	8872.3	208283
1	0	0	0	107778
1	4663.84	34751.2	0	30827.9
1	0	29367	0	165774
1	6330.75	7666.16	0	27707.9
1	28451.3	39180	0	0
1	3929.72	2030.42	0	123322
1	4616.49	15948.6	0	96995.7
1	0	129827	0	60175.6
1	38896.2	19907.3	0	0
1	0	0	0	52154.6
1	2787.7	2196.3	0	0
1	8491.52	1959.23	0	33303.2
1	5809.42	5550.57	0	37900.1
1	0	65433.5	0	293423
1	10362.5	2529.19	8146.58	56923.7
1	59218.5	42223.6	0	72393.3
1	397.85	61682.8	0	104735
1	6523.09	11222.4	0	8167.44
1	8016.39	6124.78	0	27115.4
1	10026	20990.4	2955.59	20777
1	5434.85	8154.1	0	237884
1	851.56	649.54	0	0
1	262.21	23049.2	0	72427.3
1	0	0	0	381720
1	4699.62	37891.4	0	83592.4
1	0	0	0	24836
1	3632.71	619.82	0	12576
1	27156.3	7970.64	0	68821.6
1	265.76	3861.79	0	0
1	1895.65	16461.8	0	11803.9
1	0	25	0	411482
1	2866.15	1616.85	0	0
1	0	25	0	173290
1	6113.07	13975.6	16804.6	55890.3
1	747.83	25	0	0
1	3152.83	6403.17	0	72763.6
1	2379.83	56595.7	0	143539
1	0	25	0	0
1	0	4336.78	0	42312.8
1	3434.76	29471.6	6504.82	286101
1	0	25	13609	158767
1	3452.45	442.2	0	16336.8
1	3092.82	14545.9	0	103375
1	12906.6	7829.13	0	104898
1	4710.2	21606.7	0	288.95
1	27454.2	30314.8	0	160078
1	2899.4	214.5	13304.9	59904.9
1	26471.2	25181.7	0	33559.5
1	3790.47	5464.88	0	127008
1	1793.61	5260.3	0	124020
1	0	0	0	71207.8
1	1590.42	19424.4	0	6722.12
1	0	0	3627.62	106008
1	7368.71	6050.93	7290.94	79558.1
1	16235.3	29108	0	40663.3
1	920.13	10591.8	8147.87	274187
1	0	0	0	51193
1	58082.1	1363.18	0	13342.4
1	4755.37	11433	0	44506.9
1	0	1135.38	0	338222
1	0	0	0	325187
1	21553	2996.66	6424.76	20953.4
1	11025.3	15287.9	0	130798
1	15655.7	41087.7	15094	267088
1	8631.08	17837	0	19414.8
1	3811.17	1262.58	0	0
1	19371.7	8458	0	194263
1	20341.6	20120.1	3625.11	47759.6
1	6774.01	11153.1	0	62231
1	6251.41	5204.23	0	137425
1	0	8890.22	0	45451.8
1	127926	24517.2	0	87709.1
1	19073.9	32790.1	0	269126
1	862.18	0	190639	16413.6
1	9262.39	33940.3	0	162987
1	7996.36	1452.36	9892.77	93376.6
1	4866.57	35482.8	0	297094
1	0	25	0	119327
1	0	25	11335.9	447679
1	0	25	41091.9	21068
1	0	20	0	97315.4
1	0	0	65920	133737
1	1757.83	29.7	0	204111
1	0	0	0	88015
1	10529.4	3340.41	14314.6	82665
1	106954	9167.37	0	278052
1	8003.65	22639.2	4781.9	43416.5
1	32696.6	1889.65	24383	101485
1	19364.8	5703.98	0	55532.2
1	22417.3	2952.86	55308.4	100312
1	23650.3	0	7503.05	166314
1	19522.2	8709.18	21823.1	17400.8
1	0	0	38863.2	29041
1	5669.07	6574.28	0	32391.9
1	420.91	25	0	0
1	0	25	293109	196642
1	10043.5	12510.9	0	129807
1	6000.17	5695.78	27172.1	174069
1	29128	15975	0	189543
1	0	25	0	57565.1
1	0	20	11122.9	124101
1	0	30	24904	71387.6
1	903.65	3876.77	0	49735.5
1	5962.02	32713.3	0	58155.1
1	1189.22	3298.71	136893	3951.55
1	0	25	0	130834
1	7718.65	9779.91	0	115051
1	13127.2	11230.9	0	13096.2
1	17274.4	2816.22	0	35018.5
1	1065.63	20797.3	0	102298
1	0	0	0	263583
1	9151.05	508.2	0	0
1	2581.95	9679.28	0	60637.9
1	0	25	0	54649.3
1	0	25	0	58832.6
1	11812	0	0	40061.7
1	0	0	34830	3826.3
1	4444.04	28886.6	0	24731.2
1	1011.34	105234	0	68813.1
1	0	0	59138.6	56194.1
1	553.76	8967.85	0	102116
1	29924.6	5992.17	0	31226.8
1	0	0	5620.25	103984
1	1463.17	5981.1	0	0
1	4977.58	4273.98	0	0
1	4466.97	2207.6	0	40627.2
1	18246.6	8762.33	0	35221.8
1	9572.54	27693.8	0	238608
1	184437	1827.54	0	97863.6
1	0	0	0	458103
1	4440.88	1695.47	0	74339.3
1	0	0	43822.1	38480.2
1	17357.9	9043.24	15764.5	43829.8
1	3379.45	40132.9	0	177935
1	4138.5	15626.7	0	99162.1
1	9738.62	20989.7	0	98468.8
1	30033.4	19220	0	9231.04
1	0	25	0	230084
1	9183.91	25	1687	43226.1
1	1566.28	25	0	13937.7
1	0	829.26	19659.6	113344
1	2928.65	1541.1	0	223091
1	4912.5	10528.3	0	0
1	3302.5	12147.8	0	169061
1	296.69	17676.8	0	0
1	2836.77	242.55	0	41479.6
1	15223.4	5955.1	0	93342.6
1	10411.8	4216.92	0	127094
1	2459.07	598.16	0	0
1	424.15	18285.8	0	132491
1	10626.9	17964.4	0	66134.5
1	3445.52	0	0	16484.4
1	247.86	7806.88	0	9616.29
1	2389.33	15957.2	0	132144
1	386.08	60768.6	0	155204
1	14976	37025.1	0	122660
1	49.19	21837.8	0	0
1	11759.6	20983	0	78949.6
1	1463.42	1520.51	0	8572.79
1	0	43	0	78166.2
1	0	55	0	297905
1	0	67	0	146605
1	8999.43	6698.87	0	33455.2
1	7417.78	13291.7	4996.52	168588
1	3170.72	84374.2	0	236165
1	0	77	0	170651
1	0	87	0	92739.2
1	41706.6	14932.8	0	27136.9
1	0	0	82004.1	22898.6
1	4083.43	38452.1	18605.8	40655.7
1	13155.6	12416	0	183137
1	7700.95	21802.8	0	952321
1	17089.9	37295.4	0	68411.2
1	1818.93	26345.6	0	264924
1	12643.7	2769.48	0	62835.1
1	67.76	802.86	7399.84	100485
1	11777.9	108001	0	24875.6
1	676.84	20567	23991.4	49508.6
1	0	25	1951.36	91598.9
1	0	25	7302.95	0
1	0	25	0	0
1	24506.5	12870	7589.69	15159.7
1	0	21602.5	0	41374.3
1	47897.4	15114.4	16249.6	68054.7
1	4375.53	17282.9	0	67289.3
1	0	0	0	38748.1
1	12668.3	20719.5	0	213275
1	0	0	0	116328
1	0	0	169982	120453
1	6621.69	44492.1	108434	451821
1	1776.45	9297.4	56254.7	220167
1	11532.4	21804	0	169325
1	0	0	0	125491
1	2449.1	20857.6	0	0
1	14160.9	36290.2	0	229719
1	438.18	0	0	0
1	1724.12	9238.3	0	43137.3
1	68.77	59003.3	0	515979
1	0	0	12099.5	10441.5
1	6575.8	89754.3	338299	156958
1	5341.41	10646.8	0	146466
1	9198.18	26951.6	0	70709
1	12433.9	90.57	0	14257.1
1	7686.82	8023.03	0	0
1	0	25	0	98141.8
1	0	25	0	32961.3
1	11278.9	21618.6	0	10677.7
1	0	20	0	103844
1	0	25	0	29196.4
1	7980.09	37568.4	0	126620
1	12378.4	48473.1	11683.7	61449.6
1	8818.06	20	0	274417
1	0	20	0	27184.6
1	0	45556.6	0	0
1	0	25	0	93815.4
1	0	25	0	124411
1	14272.5	41802.2	0	84115.5
1	401.26	871.33	0	12875.7
1	4192.1	20581.6	0	3351.07
1	871.23	6476.65	0	56184.4
1	51007.8	4269.56	20927.2	104201
1	0	25	11544	0
1	0	4298.65	54826.1	16577.1
1	1241.72	12660.4	0	28153.7
1	0	0	15877.8	51479.6
1	122.99	133.65	56366.5	47124.5
1	0	0	0	106064
1	0	0	7604.22	214477
1	3029.05	66221.5	2387.4	80831.4
1	6191.42	59892.7	0	155250
1	0	0	10310.9	32519.3
1	9259.67	7358.44	0	94417.4
1	241.18	32563.1	0	44085.7
1	757.78	17074.5	7234.58	252977
1	5972.46	18413.1	0	78642.7
1	14214	129890	0	185000
1	3549.44	0	11415.2	22348.5
1	21978.8	4516.91	0	452093
1	9060.37	57161	3835.32	299067
1	13563.1	7427.16	15421	25487.6
1	770.06	419.69	0	11462.5
1	0	0	0	197011
1	3209.54	66927.9	27168.1	61083.3
1	0	0	88824.4	76841.3
1	3417.36	1865.8	138650	51572.8
1	3561.71	203483	49792.7	312652
1	408.53	25	0	31920.9
1	0	25	9015.24	39329.9
1	12716.7	3342.98	0	0
1	1424.51	23345.3	0	0
1	0	0	0	76062.7
1	6016.81	4112.64	0	0
1	16153.7	47644.5	0	147963
1	1128.24	31843.8	0	222048
1	5156.94	10965.6	0	123278
1	4259.17	27384.4	8236.28	302788
1	6835.37	7358.31	0	71715.3
1	16300.9	13802.1	0	71651.6
1	0	11514.1	3888.29	189049
1	14420.6	62858.4	25849.3	133664
1	6006.74	4564.58	0	109500
1	0	20	0	114004
1	0	20	0	61803.6
1	0	61308.2	0	496474
1	556.45	36272.8	0	238704
1	16091.3	19954.4	0	20882.1
1	0	0	0	621138
1	3222.41	9194.84	0	9869.77
1	15565.1	8779.75	0	300541
1	4230.08	9421.81	0	56550.4
1	5585.4	18068.2	28498.9	124269
1	876.26	61540.5	0	52759.8
1	25473	137301	0	167829
1	14855.5	21579.4	0	7713.85
1	0	1830.59	0	0
1	75762.6	118207	0	27365.2
1	18366.2	15837.8	0	0
1	2269.88	223.38	12179	102404
1	2444.86	9434.67	0	33622.7
1	514.83	5140.87	0	0
1	11446.9	52548.1	0	12769.2
1	1310.67	8630.75	0	2138.29
1	0	14006.5	0	314339
1	29428.7	57759.7	0	68728.1
1	92784.5	43225	0	180032
1	9980.49	4649.88	0	8279.55
1	0	0	0	49596.7
1	35490.3	764.96	0	7871.66
1	133.08	6428.55	0	200745
1	0	25	0	191949
1	8702.03	25	13390.9	10644.2
1	2214.51	62577	0	84922.2
1	0	0	0	220293
1	17725.1	58887.8	0	251176
1	0	74375.8	11441.2	189267
1	39302.2	23722.3	0	277806
1	13596.4	62730.2	0	141156
1	40.5	1825.21	0	0
1	12662.2	4952.85	25373.3	19969.6
1	17542	21782.9	0	40477.4
1	2160.41	3342.49	0	44075.3
1	6345.74	22528.5	0	13741
1	0	2213.29	0	0
1	524.18	11647.2	0	34374.2
1	7048.95	933.75	1796.56	0
1	36014.2	52421.2	0	144600
1	13649.8	16435.2	0	0
1	2756.24	8900.46	0	0
1	13528.8	42511.8	2987.71	632465
1	10995.5	21676.3	15604.5	462958
1	22533.7	86868.3	0	0
1	2038.82	117632	20397.4	87360
1	0	0	0	7464.37
1	5307.71	28581	0	191433
1	411.67	8878.62	0	0
1	0	25	12886.1	67610.6
1	0	25	16661.7	678711
1	10419	11205	8143.99	0
1	0	0	0	56739.8
1	3506.5	1247.17	0	95651.9
1	3385.71	47057.9	0	93774
1	628.67	3814.55	0	0
1	0	144894	0	125634
1	4427.79	40726.5	0	361331
1	1417.75	12888.2	0	73307.1
1	0	2143.75	0	102050
1	1054.11	12294.7	0	14900.6
1	0	1577.42	8882	106500
1	1113.51	89045.2	0	118002
1	0	0	13574.7	25083
1	0	446.49	0	0
1	7214.49	7610.77	0	165637
1	0	0	0	58851.2
1	20827.3	50919.4	0	26132.5
1	0	0	74803.7	114911
1	1175.34	97516.3	0	230332
1	0	1798.38	0	0
1	0	0	0	51739.6
1	0	0	0	228248
1	3368.57	92712.9	0	177017
1	109.64	23760.2	0	71956.1
1	90.53	1577.88	0	0
1	0	20	0	168352
1	0	20	0	83223.2
1	0	20	31001.9	0
1	0	29318.2	0	176086
1	0	25	0	346717
1	0	0	0	241478
1	2758.76	0	0	0
1	8109.97	4707.8	8892.48	84336.7
1	33842.9	18525.1	14110.8	87367.2
1	7989.07	1291.36	0	69433.7
1	974.61	7653.97	0	9253.35
1	0	0	0	29372.1
1	7228.3	5446.91	0	11107
1	3519.06	86818.5	0	184457
1	0	16700.3	0	141143
1	8675.18	11679	0	0
1	250.97	66669.4	0	217739
1	5315.9	0	35502.2	103822
1	37528.4	4359.63	48889.4	110401
1	1135.04	7051.16	0	102189
1	2421.14	25619.3	0	170261
1	0	0	0	166790
1	24416.1	145346	0	189911
1	890.41	6803.87	0	63541.6
1	28173.6	11100	0	61716.8
1	758.2	8358.11	0	44401.5
1	15028	64204.5	0	87685.2
1	0	0	0	183890
1	2566.02	12580.4	0	201133
1	7620.89	27584.3	20962.1	138487
1	1459.49	29184	0	0
1	924.72	9973.1	0	691
1	45637.2	58422.6	0	135772
1	35508.2	58242.5	0	59548.8
1	20526.7	13773.1	24732.1	172540
1	27073.7	62356.8	0	45375.6
1	30185.6	5268.71	0	11919
1	0	0	487045	481762
1	15864.6	18010.4	0	21930.6
1	2288.81	54929	0	22808.8
1	8893.44	88071.8	57998	182936
1	0	2752.2	0	57574.2
1	0	3219.86	0	7819.53
1	4061.93	317.25	0	0
1	7598.01	44135.3	9499.29	71296.6
1	1192.63	16157.2	0	19177.6
1	51070.1	14760.7	0	125159
1	6857.29	26736.1	0	18951.3
1	5980.38	5694.41	0	75891.1
1	32713.2	12021.7	0	127007
1	8353.33	8107.61	0	48052.6
1	3313.78	54717.7	0	71523.7
1	9463.38	13469.1	15682.7	125627
1	3933.04	27258.5	40563.6	133750
1	17455.8	15756.6	0	6187.95
1	0	3250.5	0	247075
1	5186.83	66889.4	6840.53	136837
1	2683.96	54102.7	0	346749
1	3151.79	3384.66	26710.3	24928
1	2173.56	6564.03	15817.2	153857
1	26125.5	15139.6	0	60364.7
1	426.77	6251.45	247409	36851.9
1	30501.3	14708.3	132484	308756
1	2477.7	48835.3	0	115614
1	0	0	62080.2	205958
1	0	0	0	125146
1	0	6423.3	299548	75967.3
1	3569.18	952.26	0	20953.8
1	0	0	54457.9	55714.3
1	2383.69	298.65	6578.04	184471
1	5280.79	9920.87	0	273525
1	50304.4	28456.2	0	150762
1	2272.59	126192	0	0
1	1328.91	6550.14	0	82538.8
1	2411.11	21382.7	0	38117.2
1	9049.96	503105	0	107130
1	9123.14	31761.3	0	111643
1	899.5	18038.6	0	79186.2
1	0	18963.8	0	39978.2
1	63331	1529.57	8951.38	97800.8
1	219.56	2482.67	0	76834.6
1	0	20	0	4667.79
1	188037	7156.96	0	17672.7
1	136696	988.35	0	163205
1	45670.3	19979.3	0	257342
1	15526.5	32344.9	0	1.12309e+06
1	20422.4	2901.92	3395.35	0
1	0	288570	0	152607
1	4342.14	0	0	0
1	0	0	0	53046.5
1	696.64	16290.3	24819	71068.9
1	234074	28846.8	0	161677
1	32845.6	130783	0	277804
1	34899.2	1699.5	0	18427.4
1	623391	20037.5	0	0
1	59743.1	0	0	156926
1	38005.4	35075.3	0	66317.7
1	5639.47	8303.77	0	56173
1	4423.01	14076.4	6820.05	116311
1	0	0	0	31320.2
1	1476.35	4394.41	0	26176.6
1	0	0	172269	318893
1	9934.4	27442.1	0	4700.73
1	605.67	0	0	74310.9
1	26840	191247	0	112231
1	0	25	0	0
1	0	25	0	192041
1	24638.9	20640.8	0	48527.4
1	11325	17502.9	7474.52	48695.2
1	0	25	0	28239.9
1	0	25	44536.1	206358
1	0	25	0	37098.6
1	9729.89	8622.12	0	7361.05
1	2003.17	8722.86	0	53258.2
1	0	0	31923.5	132467
1	3411.95	2878.46	0	31390.4
1	25654.5	68388.8	0	161654
1	1867.91	118.6	0	156359
1	4171.52	5074.36	0	13283.6
1	2324.59	87913.8	0	29731.8
1	8240.1	2185.28	34984.5	35099.2
1	0	0	0	60315.6
1	3033.48	11990.1	0	49987.6
1	0	12538.8	0	321207
1	326.65	17016	0	18660.2
1	3799.01	14976.1	0	0
1	40201.2	14893.5	121936	33242.5
1	0	0	0	98072
1	7559.92	41517.2	0	35511.7
1	0	25	0	28457.5
1	0	25	0	284272
1	0	15	177936	50237.1
1	21356.4	28538.8	0	133674
1	0	0	0	15815
1	6767.51	4750.63	0	60578.4
1	30543.5	84036.7	22018.1	1.0637e+06
1	1399.23	16947	15061.2	91277.6
1	38785.1	7506.28	0	13319.7
1	0	0	0	154104
1	8686.95	8150.84	0	130764
1	12027.6	10486.9	0	302932
1	0	0	0	179101
1	14866.7	0	31091.1	35213.3
1	24262.7	2230.21	0	39230.9
1	2452.9	53742.3	0	169095
1	0	0	0	597566
1	2462.62	2498.97	0	0
1	77613.1	1948.29	0	0
1	200.52	7322.16	0	150433
1	443.18	998.25	0	407485
1	14433.8	1354.65	0	0
1	3095.67	256475	0	96044.5
1	1540.93	139344	0	94368.4
1	3742.92	62361.9	0	68308.7
1	699.68	8746.77	0	409998
1	2238.2	66352.6	0	87588.5
1	2145.89	224747	0	48857.4
1	4153.09	152758	0	224618
1	19443.2	6089.72	0	0
1	0	861.38	0	104062
1	1612.2	193.12	0	24835.3
1	0	6545.37	0	192885
1	530.91	3459.62	17699.2	122486
1	21702.4	16053	0	109460
1	2688.64	9712.13	9493.9	257115
1	0	0	6619.9	154873
1	0	9455.95	0	1524.41
1	3991.35	6908.52	0	112749
1	30108.4	4486.48	0	76153.5
1	556.7	13097.9	5224.63	83552.6
1	0	0	7773.79	49794.3
1	77.29	13466.4	0	95928.2
1	15258.6	1595.14	0	38791.8
1	9860.42	5735.78	0	62230
1	7496.39	38663.1	23358.3	125992
1	14013.2	30549.1	932.38	157849
1	16648.6	75751.1	0	202822
1	3498.85	4851.59	0	0
1	0	1828.05	0	0
1	0	0	0	42085.7
1	18755	37783.8	72479.5	91300.9
1	1511.79	126509	38460.7	55077.7
1	0	25	0	83718
1	4912.53	456	0	0
1	616.54	23	33899.5	29592.4
1	5552.47	8088.47	0	49658.6
1	535.63	5728.5	185841	241788
1	51628.3	71674.9	0	756715
1	8212.04	15213.1	0	44246.4
1	0	3850.82	116659	305908
1	396.81	11407.4	10302.6	205810
1	1700.66	15113.7	36201.6	80892.5
1	6724.64	31.35	11357.2	54528.6
1	0	55963.8	0	110937
1	106825	942.15	0	0
1	0	35883.2	125618	530030
1	695.68	8270.72	78852.7	56205.1
1	5566.29	6325.42	0	38526.7
1	5397.74	25525	0	0
1	11697	20713.1	0	208545
1	2144.65	1535.23	0	14585.7
1	63686.5	1533.05	0	23988.6
1	0	0	51607.2	195995
1	8854.05	45791.5	0	114693
1	502.43	9407.31	30479.5	34981.2
1	6852.73	29383.7	16667.1	232672
1	0	0	0	154338
1	0	38625.6	0	326896
1	0	9260.84	0	104590
1	0	9447.44	0	155693
1	89428.1	39963.2	0	72561.5
1	55803.2	2153.12	0	0
1	0	45380.7	0	117665
1	17743.7	26946.4	0	156297
1	8897.8	455.76	0	18947.2
1	0	0	9663.71	133699
1	4096.59	3504.6	0	23027.2
1	0	0	15382.2	54660.4
1	0	6013.62	10896	251751
1	0	25	0	33360.6
1	0	132	48071.6	68605.8
1	0	24	93895.2	0
1	0	52	0	72945.4
1	3996.31	2836.05	12825.6	13688
1	11149.5	5015.95	0	358018
1	14.53	4069.23	0	532749
1	1759.39	20818.6	0	126883
1	11183.1	6404.36	0	23608.2
1	22736.3	30809.3	0	137620
1	0	0	0	187390
1	406.66	4736.01	118028	183158
1	2877.38	0	0	27364.6
1	6436.23	21220.6	0	65153.7
1	90	3791.04	0	105042
1	0	0	0	20055.9
1	899.49	59031.3	0	391460
1	6808.19	29611.3	0	22202
1	0	226	599536	26695.5
1	0	76	0	299590
1	0	6748.76	0	0
1	6578.06	1003.3	0	47740.5
1	6899.91	89	0	0
1	1344.84	5355.01	0	19812.9
1	0	33	68946.2	233249
1	12145.7	23804.7	0	105918
1	978824	9437.92	0	72945.8
1	0	0	5133.17	108979
1	4500.72	1445.73	8471.52	161409
1	0	0	0	115854
1	67620.5	27789.4	20673.4	219433
1	0	27	37599.6	29452.8
1	0	34	0	11167
1	6102.85	15247.4	0	136584
1	9925.31	5206.28	0	302119
1	21645.6	15848.2	0	267869
1	61.2	9749.07	0	19891.1
1	3776.55	6682.05	0	18109.3
1	0	260.7	66390.3	480890
1	1387.07	39028.3	0	109124
1	5477.08	0	0	14737.2
1	7152.09	4691.41	0	154809
1	14124.9	77331.6	0	8835.62
1	8183.7	9769.32	16144.9	13063.6
1	14276.8	137463	0	2937.22
1	2649.32	22807.5	0	0
1	7286.22	193480	0	248660
1	12487.3	13251.1	0	33298.4
1	16962.4	17547.9	0	22063.3
1	2554.29	6895.55	0	64764.6
1	502.61	6263	0	0
1	103.82	12086.1	0	71755.2
1	3335.38	22814.6	0	162480
1	5871.69	9954.29	13182.2	8122.36
1	4189.23	4393.32	1873.33	0
1	6371.19	39821.1	9798.7	330434
1	4837.27	85023.7	0	236159
1	13711.4	27632.2	25834.8	143669
1	4635.28	47878.4	0	0
1	106.83	6591.63	0	0
1	1945.71	0	0	128258
1	11434.3	13400.2	0	42868.8
1	2563.83	861.17	0	8515.24
1	11107.7	158221	28381.2	44405.5
1	0	0	0	290413
1	35041.4	9868.52	0	93687.7
1	19451.3	15578	0	17549.6
1	2729.39	0	0	15318.1
1	23096.8	11859.5	3985.11	62091.6
1	0	25	0	935714
1	0	15	0	334763
1	7885.21	52275.1	0	41527.2
1	5935.2	6500.18	0	7486.8
1	0	25	0	93836.3
1	6725.66	8829.66	0	8065.93
1	5099.61	184.8	0	120138
1	0	0	0	117730
1	3464.48	0	0	20005.5
1	0	0	0	40978
1	0	24557.3	0	0
1	0	0	0	10576.1
1	1230.08	6953.27	0	7766.96
1	4354.93	1422.3	0	15878.6
1	6468.31	3995.01	0	16701.8
1	0	445	0	21419.3
1	0	54	21427.8	101495
1	27914.4	21440.5	3770.56	41411.7
1	0	678	0	249926
1	0	434	0	253499
1	24324.7	77.06	0	97974.9
1	21343.4	18172	0	338622
1	21015	18730.8	0	312446
1	4109.71	10673.3	16267.7	9871.04
1	576.57	25404.4	0	148440
1	0	343	0	117944
1	0	28010.7	701376	68951.7
1	30279.1	6078.83	0	154166
1	3193.43	34294.6	0	31102.5
1	0	343	0	58768.8
1	4276.44	7215.15	0	92634.6
1	0	34	0	31217.4
1	10085.1	53088.3	0	270114
1	0	345	261558	253708
1	2830.34	18660.3	0	48865.1
1	896.4	45050.1	81748.6	28945.6
1	11867.1	22383.6	0	22651.2
1	1626.71	3323.96	18195.8	85206.4
1	1488.97	27141	0	19060.7
1	3100.37	21163.9	12305.9	18355
1	14302.3	7770.56	0	34398.4
1	16971.3	442.2	0	0
1	9332.65	103450	0	119023
1	4935.15	9754.04	0	65370.6
1	2274.06	5553.22	5381.53	85331.8
1	18039.6	41090.9	12387.7	84620.7
1	7293.4	23818.8	0	40208.8
1	0	0	0	15045.8
1	8037.19	10834.4	22154.5	15583.3
1	4353.04	401.02	11636.3	221840
1	1945.13	7002.14	0	8994.5
1	51853.2	4358.05	5324.74	7535.39
1	1846.58	21605.1	0	181314
1	240.2	9750.21	0	36117.8
1	8773.88	68836.8	0	134802
1	3232.15	877.8	0	75305.4
1	1624.06	7433.28	0	150204
1	0	0	0	219507
1	10945.8	11240.8	0	206659
1	6167.4	9567.61	0	108375
1	503.86	18448.8	10873	99104.4
1	321.73	3732.58	0	64426.4
1	6609.04	19601.2	4910.39	291218
1	702.19	16401.5	0	33075.9
1	310.43	10102.9	0	52336.4
1	1910.31	3149.69	0	117887
1	3072.38	5591.21	0	342840
1	0	0	0	75571.7
1	2238.12	386.25	0	7604.75
1	567.13	0	0	33037.1
1	21414	48863.8	26346.8	233326
1	8451.2	38302	0	40794.1
1	19999.8	54575.4	14310.2	384154
1	0	435	0	105581
1	36410.9	24459.5	0	24490.2
1	0	677	0	119690
1	6468.35	1351.05	8923.53	21966.2
1	1697.47	10046.1	0	116767
1	0	56680.1	0	122032
1	5430.29	56169.1	0	121820
1	2070.11	932.25	0	0
1	13201.4	15045.5	30131.5	152071
1	0	77268.5	0	147248
1	11133.1	63710.5	0	334815
1	6150.05	11807.5	0	126240
1	778.25	13984.4	382477	293475
1	8375.21	13348.2	12713.8	39397.9
1	475.36	35334.8	0	120085
1	0	22	7137.58	42781
1	4305.85	2541.69	0	168013
1	9426.97	2264.59	0	48372.4
1	5405.44	21448.6	0	226019
1	2847.1	905.54	5476	33247.8
1	14572.5	16315.5	18561	161336
1	9434.4	34878.5	0	6960.42
1	21776.9	1440.29	0	106352
1	13267	23533.3	0	147536
1	0	25	17231.2	380770
1	0	25	0	0
1	21757.2	123939	0	0
1	0	6328.33	0	11592.9
1	10575.2	41125.2	128295	142919
1	591.34	615.57	0	98951.4
1	1368.62	23430.5	0	245644
1	0	0	203593	11226.6
1	2187.44	30047.4	0	27583.4
1	8532.95	4981.89	0	65207.6
1	19938.2	83734.2	0	75691.5
1	0	25	0	123040
1	0	25	0	36198.6
1	5746.82	0	0	73986.7
1	44404.8	6180.57	3716.42	108909
1	9673.18	0	0	33703.1
1	16364	2831.48	0	63128.1
1	365676	24659.7	8638.02	53083.4
1	108330	66388.4	0	52732.7
1	0	0	0	26022.8
1	0	45.54	15217.9	9087.48
1	0	0	51563.5	30034.6
1	0	0	10189.9	27432.9
1	10435.8	6081.22	0	0
1	7102.49	9082.31	10414.1	48159.1
1	4037.09	3366.07	0	0
1	0	0	0	58313.6
1	14431	1720.85	0	1016.85
1	397.16	18153.7	0	63679.3
1	0	0	0	423361
1	14219	15254.4	7299.99	36309.2
1	6953.22	13993.9	10648.9	36343.6
1	3157.36	4974.39	0	41044.4
1	0	0	79657.8	82267.4
1	1464.06	18168.8	13564.2	129852
1	9370.92	7321.68	0	61348.8
1	0	940.12	0	171483
1	0	0	0	46356.1
1	3930.14	24572.4	0	39236.4
1	84648.5	28787.8	0	253438
1	62305.8	147066	0	263449
1	0	0	0	33274
1	17091.1	3509.1	0	0
1	0	0	9601.73	120388
1	1787.14	39271.4	0	218536
1	7117.54	10016.6	0	89417.8
1	3371.98	5409.82	0	429599
1	7721.69	16362.1	0	309197
1	0	25	174453	22581.9
1	0	25	53528.2	270963
1	0	32	0	28694
1	0	30148.7	0	392213
1	3958.38	11039.7	0	225557
1	0	0	0	136610
1	1671.7	11195.2	0	43129.1
1	0	0	34070.2	16430.9
1	6032.39	2046.92	2007.33	0
1	10141.5	0	36932.5	37436.2
1	7986.38	11065.1	21873.5	41243.8
1	20421.3	35099.4	0	92049.9
1	76544.5	46935	0	5976.48
1	110204	4687.53	0	254673
1	23470	3934.56	23511.7	8723.01
1	515552	13794.1	0	64317.3
1	145371	2678.74	11348.3	180473
1	209261	34710.4	0	151508
1	38147.6	3391.15	8648.72	31094.8
1	21139	0	0	0
1	83938.1	31607.3	0	258497
1	28548.8	47045.7	0	122927
1	0	0	0	118803
1	56652.2	18469.8	14800.8	248273
1	119092	22144.1	0	117085
1	0	40210.3	0	40963
1	38706.7	10121	0	107738
1	1031.52	0	15883.1	29166.8
1	26182.4	4714.5	0	24629.5
1	1647.23	20858.5	11869.7	195135
1	13517.8	22087	0	14441.8
1	0	0	150792	50754.8
1	16403	20151.9	0	0
1	21584.6	51059.6	0	104652
1	0	94236.1	0	570944
1	2833.83	16605.8	0	20836.6
1	18959.5	16502.7	0	31213.6
1	2416.64	8043.52	0	4506.67
1	0	0	0	15661.6
1	9702.92	1498.07	0	164032
1	21827.2	12021.5	0	22632.8
1	4014.61	6967.85	37326.8	96777.3
1	4657.73	4790.05	0	9500.4
1	1980.54	35833.6	0	0
1	6211.3	29246.4	0	49068.3
1	51.75	103116	0	195623
1	0	25	0	53796.9
1	5709.34	52505.5	0	315454
1	0	25	94188.1	73188.6
1	4241.65	35572.7	62027.6	134088
1	2634.4	56488.3	0	65452.9
1	7978.74	4105.02	0	238386
1	20127.2	13937.5	0	118685
1	47708.1	4552.09	0	155265
1	7915.97	71015.3	0	127113
1	0	0	0	266435
1	1408.63	2526.4	0	84749.9
1	0	25	0	243578
1	0	15	0	16746.5
1	0	324	0	65422
1	0	256	6349.26	62841.2
1	795.16	155	0	9632.09
1	0	33	0	22033.6
1	282964	8989.83	0	12311.5
1	0	12851.9	80949.9	107840
1	0	0	85717.4	0
1	0	0	0	55113.2
1	84016.7	4532.75	0	0
1	5300.6	30471.4	0	0
1	467423	39552.5	17375.1	66661
1	188407	27101.6	0	38201.2
1	0	0	430308	68064.7
1	349274	1660.89	0	31965.1
1	24779.8	34961.3	0	205993
1	13325.3	38269.3	25479.5	6443.36
1	40142.1	16394.4	0	63417.7
1	1939.85	26983.3	0	237508
1	5217.64	3510.75	95527.9	49423.1
1	0	0	27789	26853.9
1	2281.76	46712.2	0	358958
1	8438.72	8081.21	0	175515
1	333.9	11887.7	15469.3	110790
1	8719.17	25218.2	6066.48	59553.8
1	1346.71	12091.9	841.73	214681
1	12170.8	13214.6	0	308299
1	0	25	0	391682
1	1207.6	0	0	250858
1	3758.91	8625.85	0	36840.9
1	12421.9	4428.17	0	23351.5
1	15476.3	56626.6	0	17866.3
1	3315.99	12917.2	0	77888.3
1	15384.9	40812.1	0	13828.6
1	0	3232	10502	186803
1	22774.6	82709.4	12468.5	767033
1	0	546	26840.2	82164.7
1	4013.84	56622.2	10267.6	20712.5
1	3449.66	0	20808.1	115457
1	10458.5	35068.1	7164.4	28080.5
1	9502.34	51724.1	0	16119.1
1	0	778	0	48847.7
1	15808.2	0	0	0
1	2423.87	9410.41	0	0
1	156358	42381.5	0	198018
1	1793.18	7097.23	0	71911.7
1	2575.49	16721.6	0	207739
1	4167.49	37728.9	0	192075
1	0	546	0	115604
1	7080.35	3996.45	0	255339
1	660.5	1337.11	0	0
1	5017.54	112692	0	230433
1	1894.48	11701.1	0	45180.5
1	17923.2	21196	67553.4	68899.5
1	6344.77	2076.69	0	25410
1	694.83	5842.57	117954	196620
1	3101.94	156.75	0	0
1	7031.84	2623.48	0	0
1	9803.92	47872.7	8707.78	44674.9
1	7558.79	24269.7	4658.44	36881.7
1	0	25	0	31467.3
1	0	25	0	40871.6
1	0	6799.49	21648.5	240060
1	0	0	22089.5	43884.2
1	405.23	14082	0	3808.21
1	1097.22	6253.6	0	0
1	59831.8	0	0	0
1	20314.5	38636.6	5266.69	422863
1	12.33	7462.37	0	48020.8
1	2221.2	6505.19	0	87401.1
1	16063.3	3855.59	0	33350.8
1	7750.7	43304.4	0	141323
1	53489.8	10072.5	0	62500.1
1	153290	1629.08	0	15299.5
1	8815.14	5642.47	0	256301
1	0	0	0	55253.6
1	12819.9	47895.7	0	101182
1	0	10999.9	0	17377.6
1	1452.83	12679.7	7224.08	0
1	1264.63	5593.09	0	7061.29
1	3214.72	7991.94	0	0
1	29590.6	14707.9	69630.6	4971.99
1	1150.43	7184.79	23202.2	90145.9
1	3366.85	8909.49	0	45339.1
1	72140.6	11586.9	0	109469
1	41.09	16685.3	13009.4	87780
1	852.53	2248.26	0	0
1	1278.54	16797	0	143650
1	7975.57	39361.6	20660.6	124507
1	41571.7	5362.24	0	59028.4
1	6926.41	36189.9	0	172350
1	6558.71	3361.94	0	89474.7
1	384.3	21053.9	0	23528.9
1	0	11358.2	0	58315.6
1	5631.04	9238.43	0	46713.7
1	0	545	9914.64	0
1	733.01	21936.6	0	63496.6
1	1016.17	25	0	0
1	0	25	0	5276.56
1	24088.9	24033.1	43625.1	132153
1	1064.18	3760.14	0	0
1	0	0	225128	45011
1	941.72	1633.9	3577.18	57960.9
1	5954.52	23551.9	0	21512.2
1	7730.07	15223	0	152888
1	768.44	4912.15	0	149342
1	6333.83	33853.6	0	0
1	588.6	29309.7	0	18422
1	2948.18	12331.5	0	148923
1	529.61	28683.1	0	214014
1	728.43	13406.8	7066.85	96329.5
1	3836.17	65846	0	367961
1	0	22083.9	0	36053.4
1	0	0	0	26421.2
1	29530	16696.7	0	97672.5
1	12854.5	16758.5	0	0
1	11410.8	13390.3	17639.7	170116
1	5.69	4351.28	8543.28	97335.3
1	1801.15	6537.1	0	132870
1	0	25	0	93455.4
1	0	20	0	123240
1	0	32	0	305927
1	12063.1	5078.01	0	0
1	23038.1	17058.6	0	0
1	0	0	105260	0
1	20695.5	15626.9	113576	73465.2
1	175612	33108.2	8258.4	111506
1	22631.2	2196.2	0	81570.1
1	0	0	0	59692.3
1	12244.4	27646.7	0	51962.8
1	10064.8	12700.8	0	24424.9
1	0	0	0	57616.8
1	174112	8276.94	13875	44818
1	0	0	0	103866
1	7333.96	34038.1	0	24112.4
1	0	61370.8	0	22419.3
1	0	320.1	11643.3	2.17005e+06
1	17847.1	21076.4	0	75310.1
1	656.5	11356.7	0	18397.4
1	0	5942.11	0	0
1	0	32947.7	0	0
1	6696.74	37401.1	0	44802.7
1	4380.26	16344.1	17440	293514
1	10302.3	3498.1	19270.9	137506
1	26483.6	5197.4	0	8637.8
1	5666.29	14409	0	155906
1	0	0	0	55821.4
1	0	11494.7	0	32045.2
1	4314.25	17435.2	0	48371.4
1	236.34	15146.4	0	53423.6
1	0	25	0	388633
1	0	25	18396.6	25207.3
1	466.27	21072.1	0	13595.1
1	4081.01	1442.64	0	39261.9
1	0	25	0	52635.6
1	3682.93	4957.77	0	2013.38
1	0	25	0	11545.4
1	0	25	396467	24072.1
1	6796.87	6297.77	0	14472.7
1	230752	15916.7	0	208731
1	18197.2	52471.2	0	49310.4
1	90548	3958.05	3814.58	95850.4
1	45502.6	22046.1	0	181829
1	0	2474.03	222042	207711
1	45179.2	1613.98	0	0
1	0	3245	4781.55	172305
1	0	545	6322.7	230390
1	3842.24	8507.53	0	139816
1	0	878	0	136281
1	0	323	8797.21	25737.8
1	519772	24006.3	0	76191.9
1	0	232	10495.4	97717.5
1	11286.7	2232.6	0	4674.71
1	117170	21786.8	2547.76	145374
1	1713.87	494.31	0	177761
1	0	435	5074.82	16673.7
1	205872	19472.3	0	193705
1	6977.09	4856.02	6711.37	178105
1	0	545	0	11774.8
1	9686.35	18983.6	15376.6	49533.5
1	2920.32	34965.9	0	332126
1	0	657	427.01	59180.4
1	1721.44	16320.7	0	0
1	355.55	6669.4	0	48476.9
1	3117.15	3550.75	19527.6	91827.2
1	163904	104.82	0	0
1	13055.9	15426.3	14145.8	49668.2
1	14751.5	15513.3	0	117148
1	18589.2	83968.1	0	407933
1	90832.3	84927.6	6874.66	210705
1	97189.1	68414.7	0	198659
1	1617.64	7782.49	0	12287.6
1	25454.2	6036.61	0	41251.9
1	0	29.7	0	49336.5
1	153629	30891.7	8518.48	83217.1
1	1869.22	2854.7	0	37662.6
1	0	25	73222.8	3686
1	0	25	31067	173929
1	0	25	22873.7	0
1	0	25	0	258240
1	0	25	0	0
1	282.24	4137.21	0	101231
1	3948.56	58074.7	0	231802
1	996.09	7895.15	0	22757.7
1	0	11292.8	632310	197285
1	0	0	0	61364.2
1	56359.2	52059.5	0	70342.8
1	37798.9	27204	0	0
1	0	0	22749.4	207551
1	0	0	0	69979.8
1	8292.87	7963.36	0	139019
1	1015.49	10320.6	0	50563.3
1	4004.65	22216.8	0	152153
1	114.09	5362.62	0	41754.7
1	25988.1	13725.7	0	134890
1	2537.37	10887.2	22564.9	13273
1	419.47	48853.3	0	199327
1	135377	46486.5	48555.8	106390
1	1318.57	29780.2	0	254892
1	52215.7	23554.1	0	41915.8
1	12462.6	17870.2	0	0
1	0	566	42569.7	407669
1	22922.1	23803.1	0	134132
1	26312.1	10181.8	4274.65	135184
1	0	232	0	5861.51
1	0	415	423081	24295.9
1	11952.5	39387.8	16395.2	163785
1	0	656	7476.96	77050.7
1	2152.96	29320	0	225161
1	0	23	0	47807.4
1	22442.7	31008.3	0	199964
1	4356.86	38686.1	0	101292
1	0	343	0	95815.5
1	0	4117.61	0	144175
1	3078.89	36613.3	0	97519.1
1	0	15586.3	0	37795.9
1	91490.8	13263.4	0	103323
1	5656.96	7933.46	0	50141.2
1	0	0	476273	0
1	0	1520.26	0	0
1	0	0	0	0
1	1806.9	73864	0	628419
1	0	0	0	213009
1	1565.42	2075.57	0	0
1	814.63	0	0	140705
1	6700.92	2355.44	0	236897
1	0	0	0	0
1	0	0	0	20663.6
1	0	4981.85	0	90388.8
1	17828	18412	0	21152.1
1	108	146.85	0	196757
1	0	0	0	92460
1	0	0	12557.6	40269.4
1	0	592.35	119263	248845
1	31028.2	13318.5	0	172670
1	0	0	2678.35	131228
1	11166.8	20287.4	12115.1	115312
1	0	0	10912.8	187496
1	4761.23	0	0	20985.6
1	2100.08	9644.1	0	111046
1	17187	6915.41	13949.1	155920
1	0	25	0	81208.5
1	0	25	733194	51859.7
1	0	25	0	39808.4
1	274.62	1699.5	0	9251.52
1	8943	203.15	0	7111.51
1	5066.6	26.4	0	12636.6
1	15765.6	9694.29	0	82890.2
1	2696.51	152.1	0	0
1	0	25	31450.6	22659.2
1	0	25	0	36629.6
1	0	25	72596	166061
1	11624.5	54242.6	0	385984
1	775.47	1610.42	0	329694
1	10933.8	69276.2	0	67375.1
1	5947.03	88782	19699	406304
1	3898.28	3496.89	0	23859.8
1	13413.9	79270.2	0	40176.8
1	13227.1	18658.3	17513.2	110026
1	2964.24	21477.1	0	149124
1	16.2	3433.83	0	9487.32
1	16858.8	46534.2	0	77012.9
1	4217.62	9650.04	0	48683.1
1	27740.3	905.14	15655.1	106533
1	0	0	0	31937.4
1	2067.8	7277.7	158183	262930
1	2098.72	12255.6	0	0
1	608.4	12215	0	107435
1	12722.9	28537.9	0	99185.6
1	4460.92	9981.13	0	36966.4
1	0	0	0	57428.9
1	13761.1	10618.9	0	361858
1	2809.35	4997.6	0	14708.5
1	897.19	31087.9	0	127731
1	7382.05	61064.9	8322.22	63504.5
1	3124.27	6819.98	0	154493
1	0	0	18118.7	79851.4
1	0	21564.2	0	15267.4
1	19243.2	4412.55	15453.9	100637
1	0	0	1487.88	17139.2
1	4870.62	22664.2	0	24008.9
1	26228.6	15981.6	0	7055.71
1	0	65640.5	0	236398
1	1620.77	50068.3	0	88559
1	0	0	0	29418.9
1	0	0	0	127265
1	2335.99	6600.26	0	247685
1	2122.14	3717.75	3650.13	59043.8
1	0	20931.5	110137	152883
1	0	41963.4	0	457627
1	0	0	18967.9	6226.65
1	37056.3	17903.6	0	6346.24
1	9928.58	4844.99	0	136959
1	7239.04	10834.1	0	116395
1	15515	15385.1	0	204725
1	14937.2	28714.5	0	0
1	0	30907.4	0	86448.8
1	0	0	0	60484.2
1	17278.7	65402.3	0	0
1	1365.74	60118.4	0	0
1	5238.17	11443	0	9225.42
1	0	40805.3	0	5328.89
1	27681.2	12780	54284.1	148867
1	265.93	11582.8	0	0
1	23729.2	24388.3	0	11016.9
1	954.29	3830.97	0	0
1	0	74046.3	0	254298
1	0	0	0	95462.1
1	2966.11	0	0	22448
1	11328.8	45439.6	0	24967.1
1	0	0	24328	413058
1	0	0	23869.2	0
1	17410.8	14442.5	0	60918.1
1	1841.12	1485.79	29270.3	166588
1	35987.3	121228	0	72857.9
1	0	0	192872	110842
1	361315	5128.18	0	7913.41
1	640.4	53754.8	0	92740.1
1	134634	25757.3	132307	252742
1	831.87	5381.87	0	0
1	369	877.8	80986.4	206685
1	34799.6	62245.8	11330.3	145519
1	47746.5	47840.7	0	59324.9
1	31602.6	7303.02	0	258429
1	7545.12	18271.7	0	42429
1	4028.97	2972.41	0	5205.3
1	0	0	34892.2	87818.3
1	2423.2	0	0	16232.1
1	30426.6	5254.99	0	0
1	7773.48	0	0	23748
1	6063.85	31438.8	0	68971.2
1	0	0	2447.36	60940
1	206566	50616.2	34373.7	293017
1	10576.3	18936.1	46828.8	58107.3
1	0	0	125990	199668
1	9288.06	0	4363.36	36386.4
1	4268.69	797.68	0	70171.1
1	3061.84	2213.49	21360.9	56549.7
1	9280	61478.6	0	236352
1	23551.7	34228.7	0	58180.3
1	0	25	0	89447.6
1	30837.4	25	70355.3	0
1	0	32	167041	140417
1	0	15	0	18777.7
1	17324.1	28004.4	17984	156437
1	26062.5	0	0	80720.4
1	2133.68	6674.78	0	120155
1	17712.7	22378	0	19817.7
1	51937.7	22973.5	12598	4895.25
1	537.41	8084.27	0	168312
1	6477.43	2907.8	0	316443
1	8163.18	13893.3	0	49447.8
1	4140.1	1369.14	0	4697.78
1	2416.82	882.75	4066.57	98273.1
1	3735.67	1146.07	0	126717
1	0	11757.2	0	19936
1	0	0	0	89248.6
1	2594.32	6411.95	0	268917
1	0	0	32010.8	141199
1	3468.76	5138.89	0	152847
1	2487.56	2232.27	9686.24	273280
1	7673.08	0	0	9122.37
1	3791	829.67	0	0
1	0	0	141954	12758.3
1	846.89	9557.43	0	110455
1	3229.26	562.25	1797.61	64949.5
1	7182.22	7722.99	0	14013.3
1	3401.8	7816.3	9101.56	32313.3
1	2421.07	8939.44	0	0
1	0	0	0	40378.8
1	0	0	0	79404.3
1	6638.36	27909.1	17230.7	66387.2
1	2828.51	24017	0	0
1	9880.09	9635.42	0	14598.2
1	1814.12	18515.1	6942.87	29167.3
1	2876.16	876.02	0	148231
1	927.05	52382.3	12553.6	183553
1	45741.4	23427	0	260431
1	4306.07	3629.64	6809.48	0
1	18212	143797	11917.3	43853.8
1	0	0	0	176460
1	4587.55	16245.3	12793.5	221056
1	395.22	7956.43	0	189081
1	0	0	0	138680
1	246.88	73041.6	7944.46	476673
1	0	0	318268	75071.6
1	5664.26	4082.03	0	84973.5
1	3420.14	12580.5	0	19972.3
1	0	0	15407.3	33453
1	0	0	19838.8	28529
1	0	0	0	22925.1
1	7193.84	1020.79	0	73916.5
1	0	0	0	95523
1	36.83	9487.6	0	80191.2
1	13705.9	3217.81	0	71292.7
1	121.73	20984.2	407624	28997.9
1	125.23	131640	0	490228
1	2335.64	22085.6	0	73853.9
1	7305.69	1420.6	19428	37063.2
1	5902.87	19521.1	0	342800
1	0	0	9517.17	36878.4
1	3557.12	20579.3	9555.32	51761.1
1	0	0	0	16436.7
1	1475.5	28818.8	0	49423.4
1	0	25	0	56045
1	0	65	0	1452.05
1	0	26	10053.7	0
1	846.95	12827.3	0	18015.5
1	24.68	1405.26	9051.1	16768.7
1	1555.14	0	0	0
1	0	0	0	0
1	2468.83	6505.04	9323.86	12442.8
1	10342.7	33374.1	6674.37	197575
1	2515.01	481.31	0	0
1	3363.43	58566.2	11368	0
1	2041.29	3417.61	5653.5	0
1	151.08	11132	0	249552
1	0	0	142907	395430
1	24062.8	1909.33	0	106979
1	68.9	19066.6	0	102024
1	15634.8	5991.07	0	0
1	11119	17786.6	0	0
1	7217.69	13791.4	0	3347.71
1	0	0	0	79653.5
1	4530.74	4146.85	7775.3	41732.3
1	2015.41	506251	8049.14	319172
1	0	0	30503	323072
1	7758.21	2859.45	0	336981
1	7468.58	47899.7	70764.1	128174
1	0	0	0	272975
1	13140.2	17476.5	0	16836
1	2845.93	87.14	0	71159.5
1	18334.8	0	0	0
1	360.14	23047.8	0	0
1	3206.07	3403.88	0	16301.9
1	319.07	11811.6	0	54196.6
1	0	0	0	7734.47
1	19526.5	50685.2	0	382665
1	780.33	1235.55	0	1261
1	6089.44	15448.8	0	14509.9
1	4735.04	43587.1	0	116498
1	0	0	0	33393.1
1	270.85	183.15	0	58635.6
1	19038.1	14932	7242.49	31295.1
1	1695.41	3433.95	24246	39111
1	0	0	9019.57	23176.8
1	0	0	146459	34968.3
1	3569.66	6520.54	0	111387
1	0	0	0	19964.4
1	35480.5	1321.65	0	0
1	1530.25	235.65	0	118798
1	11434.8	2039.55	0	0
1	91.71	0	0	117096
1	12048.2	7693.22	12159.5	28367
1	11.2	0	0	0
1	0	0	0	56411.2
1	11442.8	34917.3	0	123440
1	7418.53	7514.56	0	0
1	445.39	4462.29	0	90797.5
1	3024.1	768.21	0	280039
1	32454.7	57194.9	0	0
1	903.42	131.93	5000	227020
1	1516.86	6613.76	0	5340.56
1	20766.9	24357.3	22407.3	0
1	5173.44	59168.8	0	89451.9
1	0	0	0	92191.5
1	9452.94	5617	0	172743
1	0	25	10699.7	311226
1	0	25	0	42899.5
1	0	0	29145.7	284124
1	0	3285.88	0	17012.7
1	0	0	0	18847.9
1	2508.85	0	0	113031
1	39779.8	7699.76	0	240483
1	11009.9	29473.2	0	35151.3
1	0	0	0	47417.2
1	6601.89	26949.8	0	243437
1	9106.4	0	0	113102
1	0	0	0	45029.4
1	0	0	0	22569.8
1	4048.34	66874.2	9967.81	262511
1	1285.34	14753.3	59848.8	2278.92
1	14735.3	14703.2	0	212222
1	101021	20234.1	0	72929.9
[truncated: 6,734 more rows]

## Sheet: Figure 2
Figure 2. Source data
UC=1; ADHM=0
Groups	Visit to CHCs within 12 months before enrollment			Times of visit to hospitals within 12 months before enrollment	Visit to CHCs within 12 months after enrollment
UC/ADHM	Never	1-3 times	≥4 times	Times of visit to hospitals within 12 months before enrollment	Never	1-3 times	≥4 times	Times of visit to hospitals within 12 months after enrollment
1	0	0	1	1	0	1	0	5
1	0	0	1	1	0	1	0	2
1	0	0	1	2	0	1	0	2
1	1	0	0	1	0	0	1	2
1	0	0	1	6	0	0	1	0
1	1	0	0	3	1	0	0	5
1	1	0	0	1	0	0	1	5
1	0	1	0	6	0	1	0	8
1	0	0	0	3	1	0	0	4
1	0	0	1	2	1	0	0	3
1	0	0	1	3	0	0	1	2
1	0	0	1	0	0	0	1	0
1	1	0	1	3	0	0	1	6
1	0	0	1	0	0	0	1	6
1	1	0	0	2	0	1	0	6
1	1	0	0	2	0	0	1	3
1	0	1	0	3	0	1	0	5
1	0	1	0	2	1	0	0	6
1	0	0	1	6	0	0	1	6
1	0	0	1	3	0	0	1	2
1	0	1	0	1	1	0	0	1
1	1	0	0	2	0	0	1	2
1	0	0	1	4	0	0	1	6
1	0	1	0	2	0	0	1	4
1	0	1	0	6	0	0	1	3
1	0	1	0	2	0	0	1	2
1	0	1	0	1	0	0	1	4
1	0	1	0	6	0	1	0	5
1	0	0	1	0	0	0	1	2
1	1	0	0	6	0	0	1	2
1	0	0	1	6	0	0	1	0
1	0	1	0	3	0	1	0	3
1	0	1	0	4	1	0	0	4
1	0	0	1	2	0	0	1	4
1	0	0	1	6	0	0	1	1
1	1	0	0	2	0	0	1	5
1	1	0	0	1	0	0	1	8
1	0	0	1	3	0	0	1	1
1	0	0	1	2	1	0	0	2
1	0	1	0	1	0	1	0	2
1	0	0	1	1	1	0	0	1
1	1	0	0	6	0	0	1	4
1	0	1	0	0	0	1	0	4
1	0	0	1	1	0	0	1	1
1	0	1	0	6	1	0	0	6
1	0	0	1	6	0	0	1	0
1	0	0	1	1	1	0	0	6
1	0	0	1	5	0	1	0	2
1	0	0	1	0	0	0	1	2
1	0	1	0	2	0	1	0	6
1	0	0	1	4	1	0	0	1
1	0	0	1	3	1	0	0	6
1	0	0	1	2	0	0	1	1
1	1	0	0	10	0	0	1	6
1	0	0	1	2	0	0	1	5
1	0	0	1	1	0	1	0	3
1	0	0	1	1	1	0	0	2
1	0	0	1	2	1	0	0	2
1	0	0	1	4	0	0	1	3
1	1	0	0	3	0	0	1	0
1	0	0	1	5	0	1	0	1
1	0	0	1	1	1	0	0	2
1	0	1	0	1	1	0	0	6
1	0	1	0	2	0	1	0	3
1	1	0	0	2	0	0	1	6
1	0	0	1	5	1	0	0	5
1	1	0	0	6	1	0	0	2
1	1	0	0	6	0	0	1	0
1	0	0	1	2	0	0	1	0
1	1	0	0	2	1	0	0	0
1	1	0	0	6	0	1	0	4
1	1	0	0	1	0	1	0	5
1	0	0	1	6	0	1	0	4
1	0	0	1	1	0	1	0	2
1	0	0	1	2	1	0	0	4
1	0	0	1	3	0	0	1	0
1	0	1	0	6	0	1	0	2
1	0	0	1	2	0	0	1	6
1	0	1	0	0	1	0	0	4
1	0	0	1	6	0	0	1	4
1	0	1	0	0	1	0	0	1
1	0	0	1	0	1	0	0	6
1	0	0	1	5	1	0	0	2
1	0	0	1	3	0	0	1	2
1	0	0	1	0	1	0	0	2
1	0	0	1	0	0	0	1	6
1	0	0	1	6	0	0	1	5
1	0	1	0	7	0	0	1	2
1	0	1	0	1	0	0	1	2
1	0	1	0	6	1	0	0	2
1	0	0	1	6	0	0	1	3
1	0	1	0	6	0	1	0	4
1	0	0	1	5	0	0	1	2
1	0	0	1	1	0	0	1	2
1	1	0	0	2	0	0	1	2
1	0	0	1	6	1	0	0	5
1	0	1	0	6	1	0	0	6
1	1	0	0	2	0	0	1	6
1	0	0	1	2	1	0	0	6
1	0	1	0	2	0	1	0	3
1	0	0	1	2	0	0	1	0
1	1	0	0	3	0	0	1	1
1	1	0	0	6	0	0	1	0
1	0	0	1	5	1	0	0	2
1	0	0	1	2	0	0	1	4
1	0	0	1	1	0	0	1	6
1	0	0	1	0	1	0	0	2
1	0	0	1	6	0	0	1	6
1	0	0	1	3	1	0	0	3
1	1	0	0	6	0	0	1	2
1	1	0	0	6	1	0	0	4
1	0	0	1	1	1	0	0	4
1	0	0	1	6	1	0	0	2
1	0	0	1	4	0	0	1	5
1	0	0	1	3	0	0	1	6
1	0	0	1	2	0	0	1	5
1	1	0	0	5	0	0	1	6
1	0	1	0	3	1	0	0	0
1	1	0	0	4	0	0	1	2
1	1	0	0	3	1	0	0	4
1	1	0	0	3	0	0	1	4
1	1	0	0	2	1	0	0	4
1	0	1	0	2	0	1	0	1
1	0	1	0	6	1	0	0	3
1	0	1	0	0	1	0	0	2
1	0	0	1	3	1	0	0	2
1	1	0	0	2	0	0	1	2
1	0	0	1	1	1	0	0	2
1	1	0	0	6	0	0	1	4
1	0	1	0	2	1	0	0	2
1	1	0	0	0	0	0	1	3
1	0	0	1	4	0	0	1	6
1	0	0	1	3	1	0	0	2
1	1	0	0	5	0	1	0	2
1	1	0	0	0	0	1	0	3
1	1	0	0	1	0	0	1	6
1	0	1	0	6	0	1	0	6
1	0	0	1	2	0	0	1	5
1	1	0	0	5	0	0	1	2
1	1	0	0	4	0	0	1	2
1	0	0	1	1	0	0	1	6
1	0	1	0	2	0	1	0	6
1	0	0	1	3	0	0	1	5
1	0	0	1	1	0	0	1	4
1	0	0	1	3	0	0	1	6
1	1	0	0	2	0	0	1	4
1	1	0	0	1	0	0	1	1
1	0	1	0	6	0	1	0	5
1	0	0	1	1	1	0	0	2
1	0	0	1	2	1	0	0	5
1	0	0	1	2	0	0	1	0
1	0	1	0	2	1	0	0	3
1	0	0	1	2	1	0	0	1
1	0	0	1	3	0	0	1	5
1	0	0	1	2	1	0	0	6
1	0	0	1	6	1	0	0	1
1	0	0	1	0	0	0	1	4
1	0	1	0	4	0	1	0	2
1	1	0	0	2	0	0	1	4
1	0	1	0	5	0	1	0	6
1	0	1	0	3	0	1	0	1
1	0	1	0	1	1	0	0	4
1	0	1	0	5	1	0	0	1
1	0	1	0	1	1	0	0	2
1	0	0	1	0	1	0	0	4
1	0	0	1	5	1	0	0	6
1	0	0	1	1	1	0	0	4
1	0	0	1	4	1	0	0	2
1	0	0	1	6	0	0	1	5
1	0	1	0	4	0	1	0	3
1	0	1	0	2	0	1	0	6
1	0	0	1	6	1	0	0	4
1	0	0	1	5	0	0	1	0
1	0	0	1	0	0	0	1	6
1	0	0	1	5	1	0	0	5
1	0	0	1	2	0	1	0	6
1	0	0	1	4	0	1	0	6
1	0	0	1	2	1	0	0	2
1	0	0	1	4	0	1	0	1
1	0	0	1	6	0	1	0	1
1	0	0	1	2	1	0	0	6
1	0	0	1	5	0	1	0	0
1	1	0	0	2	0	0	1	2
1	0	0	1	6	0	0	1	6
1	0	0	1	6	0	0	1	2
1	0	0	1	5	0	0	1	2
1	1	0	0	1	0	0	1	1
1	0	0	1	2	0	0	1	2
1	0	1	0	3	0	1	0	4
1	0	0	1	2	0	0	1	1
1	1	0	0	3	0	0	1	6
1	0	0	1	5	1	0	0	3
1	0	1	0	2	1	0	0	1
1	0	0	1	3	0	0	1	2
1	0	1	0	6	1	0	0	6
1	1	0	0	7	0	0	1	6
1	0	0	1	4	0	0	1	3
1	1	0	0	1	0	0	1	1
1	0	1	0	2	1	0	0	1
1	0	1	0	1	1	0	0	5
1	1	0	0	2	0	0	1	6
1	0	1	0	0	0	1	0	1
1	1	0	0	2	0	0	1	3
1	0	0	1	6	0	0	1	6
1	0	0	1	3	0	0	1	5
1	0	1	0	3	0	1	0	5
1	1	0	0	2	0	1	0	2
1	0	0	1	0	0	1	0	5
1	1	0	0	3	0	1	0	2
1	0	0	1	1	1	0	0	6
1	1	0	0	5	1	0	0	2
1	1	0	0	2	0	0	1	2
1	0	0	1	6	1	0	0	6
1	1	0	0	0	0	0	1	2
1	1	0	0	6	0	0	1	2
1	0	1	0	0	0	1	0	6
1	0	0	1	4	0	0	1	5
1	0	0	1	6	0	0	1	4
1	0	0	1	0	0	0	1	1
1	0	1	0	5	0	1	0	2
1	1	0	0	0	0	1	0	5
1	1	0	0	6	0	1	0	1
1	1	0	0	5	0	1	0	2
1	0	0	1	5	0	1	0	5
1	1	0	0	1	1	0	0	0
1	0	1	0	6	0	1	0	1
1	1	0	0	3	0	1	0	4
1	1	0	0	6	0	1	0	2
1	1	0	0	6	0	1	0	5
1	1	0	0	0	1	0	0	1
1	0	0	1	4	0	0	1	6
1	1	0	0	5	0	0	1	2
1	0	0	1	5	1	0	0	6
1	0	0	1	4	1	0	0	0
1	1	0	0	2	1	0	0	2
1	1	0	0	2	0	0	1	2
1	0	1	0	6	0	1	0	1
1	1	0	0	2	0	0	1	4
1	1	0	0	2	1	0	0	6
1	0	1	0	4	0	1	0	1
1	0	0	1	2	1	0	0	5
1	0	0	1	3	0	0	1	4
1	0	0	1	2	0	1	0	2
1	0	0	1	2	0	1	0	5
1	0	0	1	0	0	1	0	4
1	0	0	1	2	0	1	0	3
1	0	0	1	3	0	1	0	6
1	0	0	1	2	0	1	0	5
1	0	0	1	0	0	1	0	3
1	0	0	1	2	1	0	0	2
1	1	0	0	5	1	0	0	3
1	0	0	1	2	1	0	0	4
1	0	1	0	4	1	0	0	4
1	0	0	1	6	0	0	1	2
1	1	0	0	6	0	0	1	4
1	0	1	0	6	1	0	0	1
1	0	1	0	2	1	0	0	2
1	0	1	0	3	0	0	1	1
1	0	1	0	3	0	0	1	6
1	0	1	0	2	1	0	0	4
1	1	0	0	4	1	0	0	6
1	1	0	0	2	0	0	1	6
1	0	0	1	3	1	0	0	3
1	0	1	0	2	1	0	0	5
1	0	1	0	4	0	1	0	3
1	1	0	0	1	1	0	0	5
1	0	1	0	2	0	1	0	2
1	0	0	1	1	0	0	1	2
1	0	0	1	6	0	0	1	5
1	0	0	1	2	0	0	1	6
1	0	0	1	2	0	0	1	2
1	0	0	1	5	0	0	1	2
1	0	0	1	1	1	0	0	3
1	0	1	0	4	0	1	0	1
1	1	0	0	2	1	0	0	2
1	0	1	0	2	1	0	0	2
1	1	0	0	5	1	0	0	1
1	1	0	0	5	1	0	0	6
1	1	0	0	2	0	0	1	1
1	1	0	0	5	0	0	1	1
1	1	0	0	0	0	0	1	4
1	0	0	1	2	1	0	0	5
1	1	0	0	5	0	0	1	2
1	1	0	0	2	0	0	1	2
1	1	0	0	6	0	0	1	3
1	0	1	0	0	0	1	0	2
1	1	0	0	0	0	0	1	6
1	0	0	1	5	0	0	1	2
1	0	0	1	1	0	0	1	2
1	1	0	0	5	0	0	1	2
1	1	0	0	1	0	0	1	2
1	1	0	0	3	0	0	1	4
1	1	0	0	6	0	0	1	6
1	1	0	0	1	0	0	1	1
1	1	0	0	0	1	0	0	2
1	1	0	0	0	0	0	1	2
1	0	0	1	5	0	0	1	5
1	0	0	1	4	0	0	1	2
1	0	0	1	5	0	0	1	1
1	0	0	1	1	0	0	1	2
1	0	0	1	2	0	0	1	5
1	0	1	0	6	0	1	0	2
1	0	0	1	6	1	0	0	3
1	0	1	0	6	0	1	0	0
1	0	0	1	2	0	0	1	6
1	1	0	0	4	1	0	0	4
1	1	0	0	3	0	0	1	6
1	1	0	0	3	0	0	1	2
1	0	1	0	0	0	1	0	2
1	1	0	0	0	0	0	1	6
1	0	0	1	3	0	0	1	2
1	0	0	1	2	0	0	1	0
1	1	0	0	6	0	0	1	4
1	1	0	0	6	1	0	0	6
1	0	0	1	4	0	0	1	2
1	0	0	1	2	0	0	1	1
1	1	0	0	0	1	0	0	2
1	1	0	0	4	0	0	1	2
1	1	0	0	4	0	0	1	1
1	1	0	0	4	1	0	0	6
1	0	1	0	1	1	0	0	1
1	1	0	0	6	0	0	1	3
1	0	0	1	6	0	0	1	5
1	0	1	0	2	1	0	0	5
1	0	1	0	6	0	1	0	0
1	1	0	0	2	0	0	1	0
1	1	0	0	3	1	0	0	4
1	0	0	1	2	0	0	1	6
1	1	0	0	6	0	0	1	5
1	0	0	1	6	0	0	1	2
1	1	0	0	2	0	0	1	3
1	0	0	1	5	0	0	1	6
1	1	0	0	0	1	0	0	0
1	0	0	1	6	1	0	0	3
1	0	1	0	2	1	0	0	6
1	0	1	0	4	1	0	0	5
1	0	1	0	2	1	0	0	2
1	0	0	1	0	0	0	1	2
1	1	0	0	1	0	0	1	2
1	0	0	1	5	1	0	0	2
1	0	0	1	0	1	0	0	6
1	0	0	1	1	1	0	0	0
1	0	1	0	0	0	1	0	2
1	0	1	0	4	1	0	0	3
1	0	1	0	6	1	0	0	2
1	0	0	1	5	1	0	0	0
1	0	1	0	4	0	1	0	3
1	0	0	1	2	0	0	1	8
1	1	0	0	2	0	0	1	2
1	0	1	0	2	0	1	0	4
1	0	0	1	0	0	0	1	1
1	1	0	0	0	0	0	1	5
1	0	1	0	1	0	1	0	2
1	0	1	0	6	1	0	0	5
1	0	1	0	2	0	1	0	2
1	0	1	0	6	0	0	1	6
1	0	1	0	3	0	1	0	6
1	0	0	1	5	0	0	1	6
1	1	0	0	2	1	0	0	2
1	1	0	0	5	0	0	1	2
1	0	1	0	2	0	1	0	6
1	0	0	1	0	0	0	1	0
1	1	0	0	0	0	0	1	2
1	1	0	0	2	1	0	0	2
1	0	1	0	5	1	0	0	6
1	0	0	1	2	0	0	1	6
1	1	0	0	4	1	0	0	2
1	1	0	0	3	1	0	0	6
1	1	0	0	6	0	0	1	5
1	1	0	0	0	0	0	1	2
1	1	0	0	3	1	0	0	1
1	1	0	0	2	0	0	1	5
1	1	0	0	1	1	0	0	5
1	0	0	1	6	1	0	0	2
1	0	0	1	1	1	0	0	6
1	0	0	1	6	0	0	1	1
1	1	0	0	0	0	0	1	4
1	0	1	0	2	0	1	0	3
1	1	0	0	5	1	0	0	2
1	0	0	1	2	0	0	1	0
1	0	1	0	2	0	1	0	1
1	1	0	0	6	1	0	0	2
1	0	1	0	4	0	1	0	3
1	1	0	0	2	1	0	0	0
1	0	0	1	4	0	0	1	4
1	1	0	0	3	0	0	1	3
1	1	0	0	2	0	0	1	2
1	1	0	0	3	0	0	1	2
1	1	0	0	0	0	0	1	6
1	0	1	0	4	1	0	0	4
1	1	0	0	1	0	0	1	6
1	0	1	0	2	0	1	0	2
1	1	0	0	6	1	0	0	2
1	0	0	1	5	0	0	1	1
1	0	0	1	5	0	0	1	4
1	0	0	1	6	1	0	0	6
1	0	1	0	2	0	1	0	5
1	0	1	0	5	0	1	0	3
1	0	1	0	3	0	1	0	2
1	1	0	0	1	1	0	0	6
1	0	0	1	2	0	0	1	5
1	1	0	0	3	0	0	1	2
1	0	0	1	6	0	0	1	10
1	1	0	0	0	0	0	1	1
1	0	1	0	4	0	1	0	6
1	1	0	0	6	1	0	0	2
1	1	0	0	1	0	1	0	3
1	1	0	0	0	1	0	0	4
1	0	0	1	1	0	1	0	6
1	0	0	1	6	1	0	0	6
1	0	1	0	2	1	0	0	6
1	0	1	0	2	1	0	0	2
1	0	1	0	2	0	1	0	6
1	0	0	1	4	0	0	1	2
1	1	0	0	0	1	0	0	2
1	1	0	0	0	0	0	1	2
1	0	1	0	6	1	0	0	3
1	0	1	0	0	0	1	0	2
1	1	0	0	5	0	0	1	10
1	0	1	0	2	0	1	0	6
1	0	0	1	4	0	0	1	3
1	0	0	1	0	0	0	1	3
1	1	0	0	6	0	0	1	4
1	0	1	0	6	1	0	0	6
1	0	0	1	6	0	0	1	2
1	0	1	0	2	0	1	0	6
1	1	0	0	5	0	0	1	6
1	0	1	0	6	1	0	0	0
1	0	1	0	3	0	1	0	6
1	1	0	0	6	1	0	0	1
1	1	0	0	3	0	1	0	2
1	1	0	0	0	1	0	0	4
1	0	0	1	0	0	0	1	2
1	1	0	0	5	0	0	1	4
1	1	0	0	0	0	0	1	6
1	0	1	0	5	1	0	0	6
1	1	0	0	2	0	0	1	3
1	1	0	0	1	1	0	0	3
1	0	0	1	2	0	0	1	0
1	1	0	0	6	0	0	1	5
1	0	1	0	2	0	1	0	0
1	1	0	0	2	0	0	1	3
1	1	0	0	2	1	0	0	4
1	1	0	0	2	0	0	1	5
1	0	0	1	3	0	0	1	4
1	0	0	1	4	1	0	0	2
1	0	0	1	3	0	0	1	0
1	0	0	1	2	0	0	1	4
1	0	0	1	0	0	0	1	0
1	1	0	0	2	1	0	0	5
1	0	1	0	4	1	0	0	10
1	0	0	1	3	0	0	1	2
1	0	0	1	6	0	0	1	0
1	1	0	0	2	0	0	1	5
1	1	0	0	2	0	0	1	6
1	0	0	1	6	0	0	1	2
1	1	0	0	3	0	0	1	2
1	1	0	0	4	0	0	1	2
1	0	1	0	6	0	1	0	5
1	1	0	0	5	0	0	1	2
1	1	0	0	1	0	0	1	6
1	1	0	0	1	0	0	1	2
1	1	0	0	4	0	0	1	0
1	1	0	0	6	0	0	1	6
1	0	1	0	4	0	1	0	2
1	1	0	0	4	0	0	1	1
1	1	0	0	1	1	0	0	7
1	1	0	0	4	0	0	1	8
1	0	0	1	2	0	1	0	0
1	0	1	0	3	0	1	0	4
1	0	1	0	4	0	1	0	4
1	0	1	0	0	0	1	0	2
1	0	1	0	5	0	1	0	5
1	0	1	0	0	0	1	0	6
1	0	1	0	2	0	1	0	2
1	0	0	1	1	1	0	0	4
1	1	0	0	6	0	0	1	6
1	0	1	0	1	0	1	0	1
1	0	0	1	1	1	0	0	0
1	1	0	0	2	0	0	1	2
1	0	1	0	1	1	0	0	0
1	0	1	0	3	0	1	0	1
1	0	0	1	5	0	0	1	3
1	0	1	0	6	0	1	0	3
1	0	0	1	2	0	0	1	2
1	0	0	1	4	1	0	0	1
1	0	0	1	3	0	0	1	4
1	1	0	0	6	1	0	0	6
1	1	0	0	6	0	0	1	4
1	0	0	1	5	1	0	0	1
1	0	0	1	3	0	0	1	6
1	0	0	1	6	1	0	0	6
1	0	0	1	3	0	0	1	4
1	1	0	0	4	1	0	0	4
1	0	0	1	0	0	0	1	3
1	0	1	0	6	0	1	0	6
1	0	0	1	6	0	0	1	6
1	0	0	1	1	0	0	1	6
1	0	0	1	5	1	0	0	6
1	0	0	1	1	1	0	0	6
1	0	1	0	0	0	1	0	6
1	1	0	0	3	0	0	1	2
1	1	0	0	2	1	0	0	6
1	1	0	0	4	1	0	0	3
1	1	0	0	6	0	0	1	4
1	0	1	0	1	1	0	0	6
1	0	1	0	4	0	1	0	6
1	0	1	0	3	1	0	0	6
1	0	0	1	1	1	0	0	6
1	0	1	0	1	0	1	0	2
1	0	0	1	1	0	0	1	0
1	0	0	1	4	1	0	0	2
1	0	0	1	0	1	0	0	1
1	0	1	0	6	0	1	0	6
1	1	0	0	5	0	0	1	1
1	1	0	0	0	1	0	0	4
1	1	0	0	0	0	0	1	1
1	1	0	0	3	0	0	1	6
1	0	1	0	6	1	0	0	5
1	0	1	0	3	0	0	1	2
1	0	1	0	5	0	0	1	3
1	0	1	0	6	0	0	1	6
1	0	1	0	0	0	0	1	6
1	0	0	1	6	1	0	0	6
1	1	0	0	2	1	0	0	6
1	0	0	1	2	0	0	1	5
1	1	0	0	3	0	0	1	0
1	1	0	0	3	1	0	0	5
1	0	0	1	2	0	0	1	2
1	0	0	1	2	0	0	1	2
1	0	0	1	4	0	1	0	2
1	0	0	1	4	1	0	0	5
1	1	0	0	6	0	1	0	3
1	1	0	0	0	0	1	0	2
1	1	0	0	6	0	1	0	4
1	1	0	0	4	0	0	1	2
1	0	0	1	2	1	0	0	2
1	1	0	0	0	0	0	1	5
1	0	0	1	3	0	0	1	4
1	1	0	0	5	0	0	1	4
1	1	0	0	4	0	0	1	2
1	1	0	0	1	0	0	1	3
1	1	0	0	6	1	0	0	1
1	0	0	1	2	0	0	1	1
1	0	1	0	6	0	1	0	6
1	0	0	1	6	0	0	1	3
1	0	0	1	1	0	0	1	5
1	0	0	1	3	0	0	1	6
1	0	0	1	6	0	0	1	4
1	1	0	0	1	1	0	0	1
1	1	0	0	5	1	0	0	2
1	0	0	1	1	0	0	1	5
1	1	0	0	2	0	0	1	3
1	0	0	1	2	0	0	1	5
1	0	1	0	2	1	0	0	2
1	1	0	0	3	0	0	1	6
1	0	0	1	3	0	0	1	0
1	1	0	0	4	1	0	0	4
1	1	0	0	0	0	0	1	5
1	1	0	0	1	0	0	1	0
1	0	0	1	6	0	0	1	2
1	1	0	0	5	0	0	1	4
1	1	0	0	2	0	0	1	4
1	1	0	0	1	0	0	1	2
1	1	0	0	1	1	0	0	0
1	0	0	1	3	0	0	1	6
1	1	0	0	2	0	1	0	1
1	0	0	1	4	0	1	0	1
1	1	0	0	2	0	1	0	1
1	0	0	1	5	0	1	0	4
1	0	0	1	6	0	1	0	2
1	1	0	0	5	0	0	1	1
1	1	0	0	6	0	0	1	6
1	0	0	1	3	1	0	0	3
1	1	0	0	4	1	0	0	4
1	0	1	0	1	0	1	0	0
1	0	0	1	0	0	0	1	2
1	1	0	0	3	1	0	0	2
1	1	0	0	2	1	0	0	2
1	0	0	1	5	1	0	0	2
1	0	1	0	1	0	0	1	5
1	0	0	1	6	0	0	1	0
1	0	1	0	5	0	1	0	1
1	0	0	1	2	0	0	1	5
1	1	0	0	5	1	0	0	2
1	0	0	1	6	1	0	0	1
1	1	0	0	3	0	0	1	6
1	0	1	0	5	1	0	0	3
1	0	1	0	5	1	0	0	3
1	0	0	1	6	0	0	1	5
1	1	0	0	3	1	0	0	4
1	0	0	1	3	0	0	1	0
1	0	0	1	5	0	0	1	3
1	0	0	1	3	0	0	1	3
1	0	0	1	6	0	0	1	2
1	1	0	0	6	0	0	1	4
1	1	0	0	5	0	0	1	2
1	1	0	0	4	1	0	0	1
1	0	0	1	3	0	0	1	0
1	1	0	0	5	0	0	1	4
1	0	1	0	3	0	1	0	2
1	1	0	0	6	1	0	0	1
1	0	0	1	1	1	0	0	6
1	0	0	1	4	1	0	0	3
1	0	0	1	2	0	1	0	1
1	0	0	1	5	0	1	0	6
1	0	0	1	6	1	0	0	6
1	0	0	1	2	1	0	0	5
1	0	1	0	0	0	1	0	0
1	1	0	0	6	1	0	0	1
1	0	0	1	6	1	0	0	5
1	0	1	0	1	0	1	0	1
1	0	0	1	3	1	0	0	2
1	0	1	0	3	1	0	0	4
1	0	1	0	1	0	1	0	6
1	0	0	1	2	0	0	1	0
1	1	0	0	2	1	0	0	1
1	1	0	0	2	0	0	1	6
1	0	0	1	3	0	0	1	1
1	1	0	0	0	0	0	1	5
1	0	0	1	2	0	0	1	5
1	0	0	1	0	0	0	1	4
1	0	0	1	5	0	0	1	3
1	0	0	1	6	0	0	1	6
1	1	0	0	6	0	0	1	6
1	0	1	0	6	0	1	0	6
1	0	1	0	3	0	1	0	4
1	1	0	0	2	1	0	0	5
1	0	1	0	5	1	0	0	2
1	0	0	1	6	1	0	0	2
1	0	1	0	5	0	1	0	5
1	0	0	1	6	1	0	0	6
1	1	0	0	4	0	0	1	3
1	0	0	1	3	1	0	0	5
1	0	1	0	4	0	1	0	7
1	0	0	1	6	0	0	1	6
1	0	0	1	6	0	0	1	3
1	0	0	1	1	0	0	1	1
1	1	0	0	6	1	0	0	2
1	1	0	0	3	0	0	1	5
1	1	0	0	1	0	0	1	4
1	1	0	0	6	0	0	1	6
1	0	1	0	3	0	1	0	6
1	0	1	0	4	1	0	0	4
1	0	0	1	2	0	0	1	4
1	0	0	1	6	1	0	0	6
1	0	0	1	1	0	0	1	6
1	0	0	1	6	1	0	0	2
1	0	1	0	2	0	1	0	2
1	1	0	0	3	0	0	1	0
1	0	0	1	3	1	0	0	5
1	1	0	0	4	0	0	1	6
1	0	1	0	6	1	0	0	6
1	0	0	1	6	1	0	0	6
1	1	0	0	1	0	0	1	5
1	0	0	1	2	1	0	0	0
1	1	0	0	2	0	0	1	3
1	1	0	0	0	1	0	0	1
1	1	0	0	4	0	0	1	2
1	0	0	1	3	1	0	0	7
1	1	0	0	6	0	0	1	4
1	0	0	1	6	1	0	0	0
1	1	0	0	6	0	0	1	6
1	1	0	0	6	0	0	1	1
1	0	0	1	4	0	0	1	0
1	0	0	1	5	0	0	1	3
1	0	0	1	5	1	0	0	2
1	0	1	0	6	0	1	0	3
1	1	0	0	4	1	0	0	6
1	1	0	0	5	0	0	1	5
1	0	1	0	2	0	1	0	0
1	1	0	0	6	0	0	1	1
1	1	0	0	2	1	0	0	3
1	0	0	1	3	0	0	1	0
1	1	0	0	6	0	0	1	6
1	0	1	0	4	0	1	0	2
1	0	1	0	6	0	1	0	1
1	1	0	0	1	0	0	1	1
1	1	0	0	6	0	0	1	0
1	1	0	0	3	0	0	1	6
1	1	0	0	1	0	0	1	6
1	0	0	1	2	0	0	1	2
1	0	0	1	5	1	0	0	0
1	0	1	0	0	0	1	0	6
1	1	0	0	0	1	0	0	5
1	0	1	0	4	0	1	0	3
1	1	0	0	5	0	0	1	5
1	1	0	0	3	0	0	1	2
1	0	0	1	1	0	0	1	2
1	1	0	0	3	1	0	0	1
1	0	1	0	1	0	1	0	6
1	1	0	0	2	1	0	0	2
1	1	0	0	4	0	0	1	0
1	1	0	0	3	0	0	1	3
1	0	0	1	2	0	1	0	0
1	1	0	0	3	0	1	0	6
1	1	0	0	6	1	0	0	2
1	1	0	0	6	1	0	0	0
1	1	0	0	6	0	1	0	1
1	0	1	0	2	1	0	0	6
1	1	0	0	5	0	0	1	6
1	1	0	0	0	0	0	1	3
1	0	0	1	1	0	0	1	6
1	0	1	0	1	0	1	0	0
1	0	0	1	6	0	0	1	6
1	0	0	1	6	0	0	1	6
1	0	1	0	1	0	1	0	2
1	1	0	0	1	0	0	1	1
1	0	0	1	1	0	0	1	4
1	1	0	0	1	1	0	0	0
1	0	1	0	1	0	1	0	2
1	0	0	1	2	1	0	0	3
1	1	0	0	6	0	0	1	4
1	1	0	0	2	0	0	1	6
1	0	1	0	2	0	1	0	2
1	1	0	0	2	1	0	0	3
1	1	0	0	6	0	0	1	1
1	0	0	1	6	0	0	1	5
1	0	1	0	6	1	0	0	5
1	0	1	0	2	1	0	0	4
1	0	0	1	3	0	0	1	6
1	0	1	0	4	0	1	0	6
1	0	1	0	4	0	1	0	5
1	0	0	1	5	0	0	1	2
1	0	0	1	5	0	0	1	1
1	1	0	0	2	0	0	1	4
1	1	0	0	0	0	0	1	2
1	0	0	1	1	0	0	1	6
1	1	0	0	6	0	0	1	4
1	1	0	0	4	1	0	0	0
1	1	0	0	3	0	0	1	6
1	0	0	1	1	0	0	1	4
1	0	1	0	0	0	1	0	4
1	0	1	0	6	0	1	0	5
1	1	0	0	2	0	0	1	3
1	0	0	1	2	0	0	1	0
1	1	0	0	2	1	0	0	2
1	0	1	0	6	1	0	0	1
1	0	1	0	2	1	0	0	2
1	1	0	0	6	1	0	0	0
1	0	0	1	3	1	0	0	2
1	0	0	1	6	0	0	1	2
1	1	0	0	0	1	0	0	3
1	0	1	0	1	0	1	0	0
1	0	0	1	4	0	0	1	0
1	1	0	0	4	0	0	1	3
1	1	0	0	2	0	0	1	1
1	0	1	0	6	0	1	0	1
1	0	1	0	2	0	1	0	1
1	0	1	0	3	0	1	0	2
1	0	1	0	6	0	1	0	2
1	0	1	0	2	1	0	0	2
1	0	1	0	2	0	1	0	2
1	0	1	0	3	0	1	0	0
1	0	1	0	2	1	0	0	1
1	0	1	0	5	0	1	0	2
1	1	0	0	2	0	0	1	1
1	0	0	1	4	0	0	1	2
1	0	0	1	1	1	0	0	0
1	0	0	1	6	1	0	0	3
1	0	0	1	6	1	0	0	1
1	0	1	0	2	0	1	0	2
1	0	0	1	0	0	0	1	2
1	0	1	0	6	0	1	0	2
1	0	1	0	4	1	0	0	2
1	1	0	0	2	0	0	1	0
1	1	0	0	3	0	0	1	1
1	0	1	0	1	0	1	0	6
1	0	1	0	3	0	1	0	5
1	0	0	1	6	1	0	0	6
1	1	0	0	3	0	0	1	6
1	0	1	0	3	0	1	0	2
1	0	1	0	2	1	0	0	2
1	1	0	0	1	1	0	0	2
1	1	0	0	6	0	0	1	6
1	0	0	1	6	1	0	0	4
1	1	0	0	2	0	0	1	1
1	0	0	1	3	0	0	1	6
1	0	0	1	1	1	0	0	3
1	1	0	0	2	0	0	1	6
1	0	0	1	5	0	0	1	6
1	0	0	1	6	1	0	0	2
1	1	0	0	2	0	0	1	2
1	1	0	0	5	0	0	1	0
1	1	0	0	1	0	0	1	2
1	1	0	0	6	0	0	1	2
1	0	0	1	5	0	0	1	2
1	1	0	0	2	0	0	1	2
1	0	0	1	2	1	0	0	0
1	1	0	0	4	0	0	1	2
1	1	0	0	4	1	0	0	2
1	0	0	1	5	0	0	1	3
1	1	0	0	1	0	0	1	2
1	0	0	1	6	0	0	1	1
1	0	0	1	0	0	0	1	2
1	0	0	1	4	0	0	1	2
1	1	0	0	6	1	0	0	3
1	0	0	1	5	0	0	1	2
1	0	1	0	4	0	1	0	2
1	0	1	0	2	1	0	0	2
1	1	0	0	1	0	0	1	1
1	0	1	0	6	0	1	0	0
1	1	0	0	3	0	0	1	2
1	0	0	1	3	0	1	0	2
1	0	0	1	2	0	1	0	3
1	0	0	1	0	0	1	0	0
1	1	0	0	0	0	0	1	2
1	1	0	0	6	0	0	1	2
1	0	0	1	5	0	0	1	2
1	0	0	1	6	0	0	1	0
1	0	1	0	0	0	1	0	3
1	1	0	0	3	0	0	1	0
1	0	0	1	0	0	0	1	1
1	1	0	0	2	0	0	1	3
1	0	0	1	6	0	0	1	6
1	0	0	1	6	0	0	1	2
1	0	0	1	6	0	0	1	6
1	0	0	1	6	0	0	1	6
1	1	0	0	5	1	0	0	3
1	0	0	1	6	1	0	0	5
1	0	1	0	2	1	0	0	1
1	0	1	0	5	0	1	0	2
1	0	1	0	6	0	1	0	2
1	0	0	1	3	0	0	1	2
1	1	0	0	5	1	0	0	3
1	1	0	0	3	1	0	0	3
1	1	0	0	2	0	0	1	6
1	0	0	1	6	1	0	0	4
1	0	1	0	5	0	1	0	6
1	0	0	1	4	0	0	1	6
1	0	0	1	6	0	0	1	5
1	0	1	0	6	0	1	0	6
1	1	0	0	3	0	0	1	6
1	1	0	0	2	0	0	1	0
1	0	0	1	2	0	0	1	1
1	1	0	0	2	0	0	1	4
1	0	0	1	1	0	0	1	6
1	1	0	0	2	1	0	0	1
1	0	1	0	0	1	0	0	2
1	0	1	0	5	1	0	0	2
1	0	0	1	2	0	0	1	3
1	0	0	1	2	1	0	0	4
1	1	0	0	2	0	1	0	4
1	1	0	0	6	0	1	0	6
1	1	0	0	2	1	0	0	2
1	0	0	1	1	0	1	0	0
1	1	0	0	3	1	0	0	6
1	1	0	0	4	1	0	0	0
1	1	0	0	0	0	1	0	5
1	1	0	0	2	0	1	0	6
1	1	0	0	6	0	1	0	2
1	1	0	0	0	1	0	0	3
1	1	0	0	6	0	1	0	5
1	0	0	1	6	0	1	0	4
1	0	0	1	6	0	1	0	6
1	0	0	1	6	0	0	1	6
1	1	0	0	5	0	0	1	2
1	0	1	0	6	1	0	0	5
1	0	0	1	2	0	0	1	0
1	0	1	0	1	0	1	0	1
1	0	1	0	1	0	1	0	2
1	0	0	1	4	0	0	1	1
1	0	0	1	6	0	0	1	5
1	0	0	1	2	1	0	0	0
1	0	0	1	4	1	0	0	0
1	0	0	1	6	0	0	1	0
1	0	1	0	5	1	0	0	2
1	0	0	1	3	1	0	0	1
1	0	1	0	3	0	1	0	2
1	0	1	0	5	0	1	0	1
1	0	1	0	4	0	1	0	2
1	1	0	0	3	1	0	0	1
1	0	0	1	3	1	0	0	3
1	0	0	1	4	1	0	0	2
1	1	0	0	7	1	0	0	3
1	1	0	0	1	0	0	1	1
1	1	0	0	2	0	0	1	2
1	0	0	1	0	0	0	1	0
1	1	0	0	0	0	0	1	0
1	0	0	1	5	0	0	1	2
1	0	0	1	6	1	0	0	0
1	0	0	1	5	1	0	0	3
1	0	0	1	0	0	0	1	3
1	1	0	0	6	1	0	0	1
1	1	0	0	1	0	0	1	0
1	1	0	0	1	1	0	0	2
1	0	0	1	6	1	0	0	2
1	0	0	1	0	0	0	1	0
1	0	1	0	0	0	1	0	0
1	0	0	1	2	1	0	0	0
1	1	0	0	2	0	0	1	0
1	1	0	0	6	0	0	1	2
1	1	0	0	6	0	0	1	2
1	0	0	1	6	0	0	1	2
1	0	0	1	6	0	0	1	2
1	0	1	0	4	0	1	0	2
1	1	0	0	1	0	0	1	0
1	0	0	1	2	0	0	1	1
1	0	0	1	2	0	0	1	0
1	1	0	0	2	0	0	1	2
1	1	0	0	2	1	0	0	2
1	0	0	1	0	0	0	1	3
1	0	1	0	1	1	0	0	4
1	0	1	0	3	0	1	0	6
1	1	0	0	2	0	0	1	4
1	1	0	0	4	0	0	1	0
1	0	0	1	6	1	0	0	0
1	0	0	1	4	0	0	1	2
1	1	0	0	6	0	0	1	2
1	0	0	1	1	1	0	0	5
1	1	0	0	0	0	0	1	6
1	0	1	0	2	0	1	0	2
1	0	0	1	6	0	0	1	1
1	0	0	1	1	0	0	1	1
1	0	1	0	5	0	1	0	5
1	0	0	1	1	0	1	0	4
1	0	0	1	6	0	1	0	3
1	0	0	1	0	1	0	0	1
1	0	0	1	1	0	1	0	6
1	0	1	0	2	0	1	0	1
1	0	0	1	2	1	0	0	1
1	0	1	0	5	1	0	0	1
1	0	0	1	2	1	0	0	4
1	0	1	0	4	0	1	0	1
1	0	0	1	6	0	0	1	6
1	0	0	1	4	1	0	0	4
1	1	0	0	3	0	0	1	6
1	0	0	1	2	0	0	1	6
1	0	1	0	2	0	1	0	6
1	0	1	0	6	0	1	0	1
1	0	0	1	6	0	0	1	6
1	0	1	0	4	0	1	0	0
1	1	0	0	6	0	0	1	5
1	0	0	1	4	1	0	0	6
1	0	0	1	5	0	1	0	2
1	0	0	1	4	0	1	0	4
1	0	0	1	0	0	1	0	6
1	0	0	1	5	0	1	0	5
1	1	0	0	6	0	0	1	2
1	0	0	1	2	0	0	1	4
1	1	0	0	0	0	0	1	6
1	0	0	1	1	1	0	0	4
1	0	0	1	5	0	0	1	0
1	0	0	1	6	0	0	1	6
1	0	0	1	5	0	0	1	1
1	0	1	0	1	1	0	0	1
1	1	0	0	2	0	0	1	6
1	1	0	0	2	0	0	1	1
1	1	0	0	2	1	0	0	0
1	0	1	0	1	0	1	0	1
1	0	0	1	3	0	0	1	6
1	0	0	1	0	1	0	0	4
1	0	1	0	1	0	1	0	2
1	1	0	0	0	1	0	0	6
1	0	0	1	0	0	0	1	2
1	0	0	1	1	0	0	1	2
1	1	0	0	6	0	0	1	3
1	0	1	0	6	0	1	0	2
1	1	0	0	3	0	0	1	6
1	1	0	0	3	0	0	1	4
1	0	1	0	2	0	1	0	0
1	0	0	1	0	1	0	0	2
1	1	0	0	6	0	0	1	3
1	0	1	0	5	0	1	0	4
1	0	1	0	6	0	1	0	1
1	1	0	0	5	0	0	1	6
1	1	0	0	1	0	0	1	2
1	0	0	1	2	0	0	1	4
1	1	0	0	2	0	0	1	2
1	0	0	1	1	0	0	1	6
1	0	1	0	4	0	1	0	4
1	0	0	1	6	1	0	0	5
1	1	0	0	1	0	0	1	2
1	1	0	0	5	0	0	1	3
1	1	0	0	0	1	0	0	3
1	0	1	0	6	1	0	0	0
1	0	1	0	3	0	1	0	0
1	1	0	0	3	1	0	0	6
1	0	1	0	4	0	1	0	6
1	0	0	1	2	0	0	1	1
1	0	1	0	5	0	1	0	1
1	0	0	1	2	1	0	0	2
1	0	0	1	6	0	0	1	4
1	0	0	1	2	0	0	1	3
1	0	0	1	5	1	0	0	2
1	1	0	0	6	0	0	1	1
1	0	0	1	4	1	0	0	1
1	0	1	0	6	0	1	0	4
1	0	0	1	5	1	0	0	4
1	1	0	0	3	1	0	0	0
1	1	0	0	1	0	0	1	4
1	0	0	1	1	1	0	0	0
1	1	0	0	4	0	0	1	2
1	0	1	0	0	1	0	0	2
1	0	0	1	3	0	0	1	2
1	0	0	1	2	1	0	0	1
1	1	0	0	3	1	0	0	5
1	1	0	0	2	1	0	0	3
1	0	0	1	0	0	0	1	2
1	0	0	1	6	0	1	0	3
1	1	0	0	2	0	1	0	0
1	1	0	0	0	1	0	0	0
1	1	0	0	3	1	0	0	6
1	1	0	0	1	1	0	0	0
1	1	0	0	5	1	0	0	2
1	1	0	0	3	1	0	0	0
1	0	0	1	2	1	0	0	0
1	0	0	1	6	0	0	1	2
1	0	0	1	6	0	0	1	2
1	0	0	1	2	0	0	1	1
1	1	0	0	2	0	0	1	3
1	1	0	0	6	0	0	1	6
1	0	0	1	4	1	0	0	6
1	1	0	0	2	0	0	1	2
1	1	0	0	4	0	0	1	2
1	0	0	1	3	1	0	0	2
1	1	0	0	2	0	0	1	0
1	0	0	1	1	0	0	1	1
1	0	0	1	5	0	0	1	2
1	0	0	1	5	0	1	0	3
1	0	0	1	1	0	1	0	2
1	0	0	1	5	0	1	0	1
1	0	0	1	4	1	0	0	1
1	0	1	0	2	0	1	0	0
1	0	1	0	1	0	1	0	2
1	0	1	0	6	0	1	0	2
1	0	1	0	4	0	1	0	1
1	0	1	0	6	0	1	0	1
1	0	1	0	2	1	0	0	1
1	0	1	0	3	0	1	0	1
1	0	1	0	3	0	1	0	0
1	1	0	0	3	0	0	1	2
1	1	0	0	3	0	0	1	0
1	1	0	0	6	0	0	1	0
1	0	0	1	5	0	0	1	0
1	0	1	0	6	0	1	0	2
1	0	0	1	2	0	0	1	2
1	0	1	0	2	0	1	0	0
1	1	0	0	4	1	0	0	0
1	1	0	0	6	0	0	1	3
1	0	0	1	6	0	0	1	3
1	1	0	0	2	0	0	1	2
1	0	1	0	6	1	0	0	0
1	1	0	0	4	1	0	0	1
1	0	1	0	6	0	1	0	1
1	1	0	0	6	0	0	1	2
1	1	0	0	6	0	0	1	3
1	0	1	0	3	0	1	0	2
1	1	0	0	3	0	0	1	2
1	1	0	0	6	0	0	1	4
1	1	0	0	3	0	0	1	6
1	1	0	0	3	0	0	1	6
1	0	1	0	6	0	1	0	6
1	0	1	0	5	0	1	0	1
1	1	0	0	5	0	0	1	6
1	0	1	0	5	0	1	0	6
1	0	0	1	2	1	0	0	2
1	0	0	1	2	0	0	1	1
1	1	0	0	1	0	0	1	2
1	0	0	1	2	0	0	1	6
1	0	1	0	3	0	1	0	1
1	0	0	1	2	0	0	1	0
1	0	0	1	3	0	0	1	6
1	0	1	0	6	0	1	0	6
1	0	0	1	5	0	0	1	6
1	0	0	1	3	1	0	0	1
1	0	1	0	5	1	0	0	6
1	0	0	1	6	1	0	0	3
1	0	0	1	4	0	0	1	6
1	0	0	1	5	1	0	0	2
1	0	0	1	2	0	0	1	3
1	1	0	0	2	0	0	1	6
1	1	0	0	2	0	0	1	6
1	0	1	0	1	0	1	0	1
1	1	0	0	0	0	0	1	0
1	0	0	1	0	0	0	1	6
1	0	1	0	2	0	1	0	2
1	0	0	1	6	0	0	1	3
1	0	0	1	0	0	0	1	6
1	0	0	1	0	1	0	0	6
1	0	0	1	5	0	0	1	1
1	1	0	0	2	0	0	1	2
1	0	0	1	3	1	0	0	6
1	0	0	1	2	0	0	1	0
1	1	0	0	2	0	0	1	2
1	0	1	0	1	0	1	0	2
1	0	0	1	6	0	0	1	6
1	1	0	0	0	0	0	1	6
1	0	1	0	2	1	0	0	3
1	1	0	0	2	0	0	1	2
1	1	0	0	2	1	0	0	6
1	0	0	1	1	0	0	1	2
1	0	1	0	2	0	1	0	1
1	0	0	1	2	0	1	0	1
1	1	0	0	5	0	0	1	2
1	0	1	0	5	0	1	0	2
1	0	0	1	1	0	0	1	2
1	1	0	0	4	0	0	1	0
1	0	0	1	4	0	0	1	0
1	0	1	0	1	0	1	0	0
1	0	0	1	2	1	0	0	6
1	0	0	1	5	0	0	1	0
1	0	1	0	6	1	0	0	6
1	1	0	0	2	0	0	1	6
1	0	0	1	0	0	0	1	2
1	0	0	1	1	0	0	1	6
1	1	0	0	2	1	0	0	0
1	0	1	0	3	1	0	0	1
1	0	0	1	6	0	0	1	4
1	0	1	0	6	0	1	0	6
1	0	1	0	0	1	0	0	2
1	0	0	1	1	1	0	0	1
1	1	0	0	3	1	0	0	3
1	1	0	0	6	0	1	0	3
1	1	0	0	5	0	1	0	0
1	1	0	0	1	1	0	0	1
1	1	0	0	2	0	1	0	3
1	1	0	0	3	0	1	0	0
1	1	0	0	0	0	0	1	1
1	1	0	0	6	0	0	1	2
1	1	0	0	1	0	0	1	2
1	0	1	0	6	0	1	0	3
1	0	0	1	0	1	0	0	2
1	0	0	1	2	0	0	1	2
1	0	1	0	4	1	0	0	3
1	0	0	1	6	0	0	1	1
1	1	0	0	6	0	0	1	2
1	1	0	0	2	0	0	1	3
1	1	0	0	0	1	0	0	3
1	1	0	0	2	0	0	1	2
1	0	0	1	6	1	0	0	3
1	1	0	0	1	1	0	0	2
1	0	0	1	0	1	0	0	2
1	0	0	1	6	0	0	1	0
1	0	0	1	4	1	0	0	2
1	0	0	1	2	0	0	1	2
1	1	0	0	0	0	0	1	2
1	0	0	1	3	0	0	1	2
1	0	0	1	2	0	0	1	2
1	0	1	0	5	1	0	0	0
1	0	0	1	2	0	0	1	2
1	0	1	0	2	0	1	0	2
1	1	0	0	1	1	0	0	5
1	0	0	1	3	0	0	1	1
1	0	0	1	3	0	0	1	4
1	0	0	1	2	0	0	1	6
1	0	1	0	0	1	0	0	0
1	0	0	1	6	0	0	1	3
1	0	0	1	3	0	0	1	3
1	0	0	1	2	0	0	1	4
1	0	1	0	2	0	1	0	6
1	0	0	1	6	0	0	1	2
1	0	0	1	6	0	0	1	6
1	0	0	1	5	0	0	1	2
1	1	0	0	2	0	0	1	5
1	0	0	1	3	0	0	1	6
1	1	0	0	4	0	0	1	4
1	0	0	1	2	0	0	1	4
1	0	0	1	2	0	0	1	4
1	1	0	0	4	0	0	1	5
1	1	0	0	5	1	0	0	6
1	1	0	0	5	0	0	1	2
1	1	0	0	6	1	0	0	2
1	0	1	0	2	0	1	0	5
1	1	0	0	1	0	0	1	1
1	1	0	0	2	0	0	1	3
1	0	1	0	2	1	0	0	2
1	1	0	0	2	1	0	0	5
1	0	0	1	3	0	0	1	3
1	0	0	1	0	0	0	1	3
1	1	0	0	2	0	0	1	1
1	1	0	0	1	1	0	0	2
1	0	1	0	2	0	1	0	2
1	1	0	0	4	0	0	1	2
1	0	0	1	2	0	0	1	4
1	0	0	1	1	0	0	1	2
1	0	0	1	3	0	0	1	2
1	1	0	0	6	0	0	1	1
1	0	1	0	4	0	1	0	6
1	1	0	0	6	1	0	0	5
1	1	0	0	3	1	0	0	3
1	0	1	0	3	0	1	0	6
1	0	0	1	2	0	0	1	3
1	0	1	0	2	1	0	0	0
1	1	0	0	6	0	0	1	6
1	0	0	1	2	0	0	1	2
1	0	0	1	2	0	0	1	2
1	0	1	0	4	0	1	0	3
1	0	0	1	6	0	0	1	3
1	1	0	0	2	0	0	1	2
1	1	0	0	2	1	0	0	6
1	1	0	0	1	0	0	1	2
1	1	0	0	6	0	0	1	2
1	0	1	0	5	0	1	0	2
1	0	1	0	6	1	0	0	1
1	1	0	0	2	0	0	1	2
1	1	0	0	1	1	0	0	6
1	1	0	0	6	0	1	0	3
1	1	0	0	5	0	1	0	1
1	1	0	0	2	0	1	0	0
1	0	0	1	3	0	1	0	6
1	0	0	1	1	0	1	0	2
1	0	0	1	5	0	1	0	0
1	0	0	1	2	1	0	0	1
1	0	1	0	6	0	1	0	5
1	0	0	1	1	0	0	1	3
1	0	0	1	5	0	0	1	3
1	0	0	1	6	1	0	0	0
1	1	0	0	1	1	0	0	2
1	0	1	0	3	1	0	0	1
1	1	0	0	3	1	0	0	2
1	1	0	0	4	0	0	1	3
1	1	0	0	6	0	0	1	0
1	1	0	0	1	1	0	0	3
1	0	0	1	3	0	0	1	1
1	1	0	0	1	0	0	1	2
1	0	1	0	6	1	0	0	2
1	1	0	0	3	0	0	1	3
1	1	0	0	6	1	0	0	2
1	1	0	0	2	1	0	0	1
1	0	1	0	0	1	0	0	2
1	1	0	0	5	1	0	0	2
1	0	1	0	2	1	0	0	2
1	0	0	1	6	1	0	0	3
1	0	0	1	0	0	0	1	3
1	0	0	1	2	0	0	1	3
1	0	0	1	2	0	0	1	0
1	0	1	0	6	0	1	0	2
1	0	0	1	4	0	0	1	0
1	1	0	0	3	0	0	1	1
1	1	0	0	5	1	0	0	0
1	1	0	0	4	0	0	1	3
1	0	0	1	1	0	0	1	0
1	0	0	1	6	0	0	1	1
1	0	0	1	3	0	0	1	3
1	0	1	0	6	1	0	0	2
1	0	1	0	5	0	0	1	2
1	0	1	0	5	0	0	1	0
1	0	1	0	6	1	0	0	2
1	0	1	0	6	1	0	0	5
1	0	1	0	2	1	0	0	6
1	0	0	1	2	0	0	1	1
1	1	0	0	5	0	0	1	3
1	1	0	0	6	0	0	1	0
1	1	0	0	1	1	0	0	5
1	1	0	0	1	0	0	1	4
1	0	0	1	6	0	0	1	5
1	0	1	0	6	1	0	0	6
1	0	1	0	0	0	1	0	1
1	0	0	1	1	1	0	0	2
1	0	0	1	2	0	0	1	2
1	0	0	1	2	1	0	0	2
1	0	0	1	2	1	0	0	4
1	0	0	1	2	0	0	1	3
1	0	0	1	5	0	0	1	2
1	0	0	1	3	0	0	1	6
1	1	0	0	5	0	0	1	4
1	0	0	1	6	0	0	1	6
1	0	0	1	5	1	0	0	5
1	0	1	0	0	0	1	0	1
1	1	0	0	3	0	0	1	4
1	0	0	1	2	0	0	1	5
1	0	1	0	4	0	1	0	2
1	1	0	0	2	0	0	1	2
1	0	0	1	6	0	0	1	2
1	0	0	1	4	0	0	1	6
1	1	0	0	6	0	0	1	2
1	0	0	1	2	0	0	1	3
1	0	0	1	1	0	0	1	1
1	0	0	1	6	0	0	1	3
1	1	0	0	6	0	0	1	1
1	0	0	1	5	0	0	1	6
1	0	1	0	6	0	1	0	5
1	0	0	1	0	0	0	1	3
1	0	1	0	3	0	1	0	6
1	0	0	1	0	0	0	1	0
1	0	0	1	3	0	0	1	6
1	0	1	0	4	0	1	0	6
1	0	0	1	2	0	0	1	3
1	1	0	0	0	0	0	1	4
1	1	0	0	6	0	0	1	4
1	0	0	1	6	0	0	1	5
1	0	0	1	2	0	0	1	5
1	0	0	1	0	0	0	1	6
1	0	0	1	2	1	0	0	1
1	0	0	1	0	0	0	1	2
1	0	0	1	0	0	0	1	5
1	0	0	1	5	0	0	1	4
1	0	0	1	6	0	0	1	5
1	0	0	1	5	1	0	0	0
1	0	0	1	6	1	0	0	4
1	1	0	0	4	0	0	1	2
1	1	0	0	6	0	0	1	2
1	0	0	1	6	1	0	0	0
1	0	1	0	5	0	1	0	2
1	1	0	0	6	0	0	1	6
1	0	1	0	6	1	0	0	1
1	1	0	0	1	0	0	1	5
1	0	1	0	5	1	0	0	6
1	0	1	0	6	1	0	0	0
1	0	1	0	4	1	0	0	6
1	1	0	0	6	0	0	1	2
1	1	0	0	5	0	0	1	5
1	1	0	0	1	0	0	1	2
1	1	0	0	6	1	0	0	2
1	0	1	0	4	1	0	0	5
1	1	0	0	1	0	0	1	0
1	0	0	1	6	1	0	0	4
1	1	0	0	0	1	0	0	6
1	0	0	1	4	0	0	1	6
1	0	0	1	2	0	0	1	0
1	1	0	0	2	0	0	1	1
1	1	0	0	0	0	0	1	6
1	1	0	0	1	0	0	1	6
1	0	1	0	4	1	0	0	6
1	1	0	0	3	1	0	0	6
1	0	1	0	3	0	1	0	6
1	1	0	0	2	0	0	1	5
1	1	0	0	2	1	0	0	6
1	0	1	0	1	0	1	0	2
1	1	0	0	5	1	0	0	0
1	0	0	1	6	0	0	1	4
1	0	0	1	5	1	0	0	4
1	1	0	0	4	0	0	1	4
1	0	0	1	6	0	0	1	3
1	1	0	0	2	0	0	1	1
1	0	0	1	6	0	0	1	6
1	0	0	1	6	0	0	1	3
1	0	0	1	6	0	0	1	6
1	1	0	0	3	0	0	1	3
1	1	0	0	2	0	0	1	5
1	0	1	0	2	0	1	0	1
1	0	0	1	4	0	0	1	4
1	0	1	0	6	0	1	0	1
1	0	1	0	1	0	1	0	0
1	0	0	1	2	0	0	1	6
1	1	0	0	4	1	0	0	4
1	0	1	0	2	0	1	0	6
1	1	0	0	2	0	0	1	2
1	0	0	1	2	0	0	1	3
1	0	0	1	5	0	0	1	1
1	0	0	1	6	0	0	1	1
1	0	0	1	5	0	0	1	6
1	0	0	1	6	0	0	1	6
1	0	0	1	0	0	0	1	6
1	1	0	0	5	0	0	1	6
1	0	1	0	2	1	0	0	4
1	0	1	0	6	0	1	0	0
1	1	0	0	6	0	0	1	6
1	0	1	0	1	0	1	0	6
1	0	1	0	2	0	1	0	6
1	0	1	0	1	0	1	0	3
1	0	0	1	5	0	0	1	5
1	0	0	1	2	0	0	1	2
1	0	0	1	6	0	0	1	2
1	0	1	0	2	0	1	0	2
1	0	0	1	1	1	0	0	0
1	0	0	1	1	0	0	1	0
1	0	1	0	4	0	1	0	1
1	0	0	1	3	0	0	1	5
1	0	0	1	1	0	0	1	6
1	0	0	1	1	0	0	1	2
1	0	0	1	6	1	0	0	3
1	0	0	1	2	0	0	1	2
1	0	0	1	5	1	0	0	4
1	0	0	1	2	0	0	1	5
1	0	1	0	3	0	1	0	4
1	1	0	0	6	1	0	0	5
1	0	1	0	3	0	1	0	4
1	0	0	1	5	0	0	1	6
1	0	1	0	6	0	1	0	3
1	1	0	0	1	1	0	0	2
1	1	0	0	3	0	0	1	6
1	0	0	1	2	0	0	1	2
1	0	0	1	6	0	0	1	2
1	0	1	0	3	0	1	0	6
1	0	0	1	4	0	0	1	1
1	0	0	1	2	1	0	0	6
1	0	0	1	4	0	0	1	3
1	1	0	0	0	0	0	1	3
1	0	0	1	2	0	0	1	4
1	0	1	0	1	0	1	0	1
1	1	0	0	3	0	0	1	1
1	0	0	1	2	0	0	1	0
1	0	0	1	4	0	1	0	1
1	1	0	0	6	0	1	0	1
1	1	0	0	4	1	0	0	1
1	1	0	0	6	1	0	0	2
1	1	0	0	5	0	1	0	1
1	0	1	0	6	1	0	0	1
1	1	0	0	3	0	0	1	1
1	1	0	0	6	0	0	1	0
1	1	0	0	0	0	0	1	2
1	1	0	0	6	1	0	0	2
1	0	0	1	2	0	0	1	2
1	1	0	0	6	0	0	1	3
1	1	0	0	2	0	0	1	3
1	1	0	0	5	1	0	0	3
1	1	0	0	2	1	0	0	2
1	1	0	0	6	0	0	1	1
1	1	0	0	4	0	0	1	3
1	1	0	0	6	0	0	1	3
1	0	1	0	2	0	1	0	0
1	0	0	1	0	0	0	1	2
1	0	0	1	5	0	0	1	2
1	1	0	0	0	1	0	0	3
1	0	1	0	5	1	0	0	2
1	0	0	1	2	1	0	0	1
1	0	1	0	5	1	0	0	2
1	0	0	1	6	0	0	1	1
1	1	0	0	4	0	0	1	1
1	1	0	0	3	0	0	1	3
1	1	0	0	6	1	0	0	1
1	1	0	0	5	0	0	1	4
1	1	0	0	6	0	0	1	3
1	0	0	1	0	1	0	0	6
1	1	0	0	3	0	0	1	6
1	0	0	1	1	0	1	0	3
1	0	0	1	4	0	1	0	0
1	0	0	1	5	1	0	0	5
1	0	0	1	6	0	1	0	4
1	0	0	1	6	0	1	0	0
1	0	1	0	5	1	0	0	2
1	1	0	0	4	1	0	0	0
1	0	1	0	5	0	1	0	1
1	1	0	0	1	0	0	1	2
1	0	1	0	6	0	0	1	0
1	1	0	0	2	1	0	0	2
1	1	0	0	4	0	0	1	1
1	1	0	0	0	1	0	0	3
1	1	0	0	0	0	0	1	1
1	0	0	1	2	0	0	1	2
1	1	0	0	2	0	0	1	2
1	1	0	0	6	0	0	1	2
1	1	0	0	6	1	0	0	1
1	1	0	0	6	1	0	0	1
1	1	0	0	2	1	0	0	0
1	1	0	0	2	1	0	0	2
1	0	1	0	6	0	1	0	2
1	1	0	0	1	1	0	0	1
1	0	1	0	0	0	1	0	3
1	0	1	0	2	1	0	0	0
1	0	0	1	3	0	0	1	0
1	1	0	0	6	0	0	1	2
1	0	0	1	2	0	0	1	3
1	1	0	0	3	0	0	1	3
1	0	0	1	6	0	0	1	2
1	1	0	0	6	0	0	1	1
1	1	0	0	1	0	0	1	2
1	0	1	0	2	0	1	0	1
1	0	1	0	3	0	1	0	3
1	0	1	0	2	0	1	0	2
1	0	1	0	4	0	1	0	3
1	0	0	1	0	0	0	1	0
1	0	0	1	3	0	0	1	5
1	0	1	0	2	0	1	0	1
1	0	1	0	3	1	0	0	6
1	0	1	0	4	0	1	0	6
1	0	0	1	2	0	0	1	0
1	1	0	0	4	1	0	0	3
1	1	0	0	6	0	0	1	3
1	0	0	1	2	0	0	1	3
1	1	0	0	2	0	0	1	0
1	1	0	0	1	0	0	1	2
1	0	1	0	4	0	1	0	6
1	1	0	0	2	1	0	0	0
1	0	0	1	5	0	0	1	5
1	1	0	0	2	0	0	1	1
1	0	0	1	3	1	0	0	1
1	1	0	0	2	0	0	1	0
1	0	0	1	6	0	0	1	3
1	0	0	1	5	0	0	1	0
1	0	0	1	6	1	0	0	2
1	0	0	1	6	0	0	1	2
1	0	1	0	4	0	1	0	2
1	0	0	1	3	0	0	1	2
1	1	0	0	5	0	0	1	2
1	1	0	0	3	0	0	1	6
1	0	1	0	2	0	1	0	0
1	1	0	0	3	0	0	1	2
1	1	0	0	1	1	0	0	1
1	0	1	0	2	0	1	0	2
1	1	0	0	2	1	0	0	0
1	1	0	0	1	0	0	1	6
1	0	1	0	2	0	1	0	0
1	1	0	0	6	0	0	1	3
1	1	0	0	6	0	0	1	1
1	0	1	0	2	0	1	0	0
1	0	1	0	0	0	1	0	4
1	0	0	1	6	1	0	0	6
1	0	0	1	3	0	0	1	6
1	0	0	1	3	1	0	0	4
1	0	1	0	2	1	0	0	0
1	0	1	0	1	1	0	0	2
1	0	0	1	6	1	0	0	4
1	1	0	0	2	0	0	1	2
1	1	0	0	0	1	0	0	0
1	0	1	0	6	0	1	0	2
1	0	0	1	0	1	0	0	0
1	1	0	0	5	1	0	0	2
1	1	0	0	6	1	0	0	6
1	0	1	0	5	0	1	0	6
1	1	0	0	6	0	0	1	2
1	1	0	0	5	0	0	1	6
1	0	1	0	6	0	1	0	1
1	1	0	0	6	1	0	0	3
1	0	1	0	2	0	1	0	0
1	0	0	1	4	0	0	1	0
1	0	1	0	2	0	1	0	2
1	1	0	0	6	0	0	1	1
1	1	0	0	0	0	0	1	2
1	0	0	1	5	0	0	1	0
1	1	0	0	2	1	0	0	1
1	1	0	0	2	0	0	1	1
1	1	0	0	0	0	0	1	3
1	0	0	1	2	0	0	1	0
1	0	1	0	6	0	1	0	1
1	1	0	0	1	0	0	1	0
1	0	1	0	2	0	1	0	1
1	1	0	0	5	1	0	0	3
1	0	0	1	2	0	0	1	2
1	1	0	0	6	0	0	1	0
1	1	0	0	6	0	0	1	2
1	0	1	0	3	0	0	1	0
1	1	0	0	5	0	0	1	3
1	1	0	0	6	0	0	1	1
1	1	0	0	6	1	0	0	1
1	0	0	1	0	0	0	1	0
1	0	0	1	3	1	0	0	2
1	0	1	0	2	0	1	0	2
1	1	0	0	2	0	0	1	2
1	0	1	0	2	0	1	0	1
1	1	0	0	5	0	0	1	3
1	1	0	0	6	1	0	0	2
1	1	0	0	2	0	0	1	3
1	1	0	0	1	0	0	1	2
1	0	0	1	2	0	0	1	2
1	0	0	1	6	0	0	1	2
1	1	0	0	6	0	0	1	1
1	0	1	0	2	0	1	0	2
1	0	0	1	6	1	0	0	2
1	1	0	0	5	0	0	1	1
1	1	0	0	4	0	0	1	2
1	1	0	0	3	0	0	1	3
1	0	0	1	6	0	0	1	3
1	0	1	0	0	0	0	1	0
1	0	0	1	5	0	0	1	1
1	0	0	1	2	0	0	1	0
1	1	0	0	4	0	0	1	3
1	0	0	1	6	0	0	1	2
1	1	0	0	3	0	0	1	2
1	1	0	0	6	0	0	1	3
1	1	0	0	5	1	0	0	1
1	1	0	0	2	1	0	0	1
1	0	1	0	2	1	0	0	2
1	1	0	0	1	1	0	0	0
1	1	0	0	0	0	0	1	0
1	1	0	0	1	0	0	1	2
1	1	0	0	2	0	0	1	2
1	0	0	1	2	0	0	1	2
1	0	0	1	6	0	0	1	0
1	0	1	0	6	0	1	0	3
1	0	0	1	4	0	0	1	0
1	0	0	1	6	0	0	1	3
1	1	0	0	1	0	0	1	2
1	0	0	1	6	0	0	1	0
1	0	0	1	0	0	0	1	1
1	0	0	1	5	1	0	0	3
1	0	0	1	2	0	0	1	2
1	0	0	1	1	1	0	0	0
1	1	0	0	2	0	0	1	2
1	0	1	0	3	0	1	0	1
1	0	0	1	2	0	0	1	3
1	1	0	0	6	0	0	1	1
1	1	0	0	4	0	0	1	4
1	0	0	1	2	0	0	1	3
1	1	0	0	0	0	0	1	6
1	1	0	0	4	0	0	1	2
1	0	0	1	3	0	0	1	6
1	0	1	0	1	0	1	0	2
1	0	1	0	2	0	1	0	4
1	1	0	0	5	0	0	1	4
1	0	0	1	0	0	0	1	6
1	0	0	1	0	0	0	1	1
1	1	0	0	2	0	0	1	6
1	1	0	0	0	1	0	0	5
1	1	0	0	4	0	0	1	4
1	0	1	0	3	1	0	0	5
1	0	1	0	2	0	1	0	5
1	0	1	0	2	0	1	0	7
1	1	0	0	4	1	0	0	2
1	0	1	0	5	0	1	0	6
1	0	0	1	2	0	0	1	7
1	0	0	1	4	1	0	0	1
1	0	1	0	6	0	1	0	3
1	0	0	1	2	0	0	1	2
1	0	1	0	1	0	1	0	0
1	1	0	0	0	0	0	1	0
1	0	0	1	2	0	0	1	3
1	1	0	0	2	0	0	1	6
1	1	0	0	0	0	0	1	5
1	0	1	0	6	0	1	0	4
1	1	0	0	1	0	0	1	3
1	1	0	0	5	0	0	1	3
1	0	1	0	5	1	0	0	6
1	0	0	1	3	1	0	0	1
1	0	0	1	1	0	0	1	7
1	0	0	1	1	0	0	1	1
1	0	1	0	5	0	1	0	7
1	1	0	0	1	0	0	1	5
1	1	0	0	5	0	0	1	6
1	0	1	0	2	1	0	0	4
1	0	1	0	5	1	0	0	1
1	0	1	0	6	1	0	0	0
1	0	0	1	4	0	0	1	2
1	1	0	0	2	0	0	1	8
1	0	0	1	3	1	0	0	4
1	0	1	0	2	0	1	0	0
1	1	0	0	6	0	0	1	1
1	0	0	1	0	0	1	0	1
1	0	0	1	5	1	0	0	8
1	0	0	1	1	0	1	0	7
1	0	0	1	2	0	1	0	2
1	0	0	1	2	1	0	0	3
1	0	0	1	3	0	1	0	0
1	0	0	1	2	1	0	0	2
1	1	0	0	5	0	0	1	2
1	0	0	1	6	1	0	0	1
1	0	0	1	1	1	0	0	3
1	1	0	0	6	0	0	1	1
1	0	0	1	2	0	0	1	3
1	0	1	0	1	1	0	0	0
1	0	0	1	3	1	0	0	4
1	1	0	0	5	0	0	1	1
1	1	0	0	5	0	0	1	0
1	0	0	1	2	0	0	1	4
1	1	0	0	5	0	0	1	0
1	0	0	1	2	0	0	1	2
1	0	0	1	4	1	0	0	0
1	1	0	0	0	1	0	0	1
1	0	0	1	4	0	0	1	4
1	0	1	0	5	0	1	0	3
1	0	0	1	4	1	0	0	0
1	0	0	1	4	1	0	0	2
1	1	0	0	3	0	0	1	3
1	0	1	0	3	0	1	0	3
1	1	0	0	3	1	0	0	0
1	0	0	1	0	0	0	1	4
1	0	1	0	1	1	0	0	2
1	0	1	0	5	1	0	0	0
1	0	0	1	4	0	0	1	0
1	1	0	0	6	0	0	1	1
1	0	0	1	4	0	0	1	2
1	1	0	0	2	0	0	1	2
1	0	0	1	1	0	1	0	7
1	0	0	1	1	1	0	0	1
1	1	0	0	1	0	0	1	1
1	0	1	0	4	1	0	0	6
1	1	0	0	2	1	0	0	8
1	1	0	0	1	0	0	1	1
1	0	1	0	3	1	0	0	3
1	1	0	0	2	1	0	0	6
1	1	0	0	2	0	0	1	7
1	0	1	0	1	1	0	0	8
1	0	0	1	5	0	0	1	1
1	0	1	0	2	0	1	0	2
1	0	0	1	2	0	0	1	5
1	1	0	0	2	1	0	0	5
1	1	0	0	4	0	0	1	2
1	0	0	1	4	0	0	1	8
1	0	0	1	2	1	0	0	4
1	1	0	0	0	0	0	1	6
1	0	1	0	6	0	1	0	4
1	0	0	1	6	1	0	0	7
1	1	0	0	6	0	0	1	0
1	0	0	1	5	0	1	0	2
1	0	0	1	6	0	1	0	7
1	0	0	1	2	0	1	0	4
1	1	0	0	3	0	1	0	8
1	1	0	0	0	0	1	0	2
1	1	0	0	0	0	1	0	3
1	1	0	0	5	0	1	0	0
1	0	0	1	5	0	0	1	2
1	0	0	1	6	0	0	1	2
1	1	0	0	1	0	0	1	1
1	0	0	1	2	1	0	0	3
1	1	0	0	1	0	0	1	1
1	0	1	0	4	0	1	0	3
1	0	1	0	2	1	0	0	0
1	1	0	0	1	1	0	0	4
1	0	0	1	1	1	0	0	1
1	0	1	0	5	1	0	0	0
1	0	1	0	2	1	0	0	4
1	1	0	0	4	0	0	1	0
1	0	1	0	4	0	1	0	2
1	0	1	0	5	0	1	0	0
1	0	0	1	2	1	0	0	1
1	0	0	1	6	1	0	0	4
1	1	0	0	6	0	0	1	3
1	0	0	1	2	0	0	1	0
1	0	0	1	5	1	0	0	2
1	1	0	0	5	1	0	0	3
1	1	0	0	3	0	0	1	3
1	0	1	0	2	0	1	0	0
1	1	0	0	6	0	0	1	4
1	0	1	0	0	0	1	0	2
1	0	0	1	6	0	0	1	0
1	0	0	1	6	0	0	1	0
1	1	0	0	0	0	0	1	1
1	0	0	1	3	0	0	1	2
1	0	0	1	1	0	0	1	2
1	1	0	0	1	0	0	1	7
1	1	0	0	2	0	0	1	6
1	1	0	0	2	1	0	0	6
1	1	0	0	4	0	0	1	8
1	1	0	0	6	0	0	1	1
1	0	1	0	4	1	0	0	4
1	0	0	1	2	1	0	0	6
1	1	0	0	3	0	0	1	4
1	1	0	0	2	1	0	0	5
1	0	0	1	6	0	0	1	0
1	1	0	0	0	1	0	0	3
1	0	1	0	1	0	1	0	1
1	0	0	1	1	0	0	1	1
1	0	1	0	1	1	0	0	2
1	1	0	0	3	1	0	0	3
1	0	0	1	7	0	0	1	0
1	1	0	0	7	1	0	0	2
1	1	0	0	1	0	0	1	2
1	0	0	1	1	0	1	0	1
1	0	1	0	1	1	0	0	3
1	1	0	0	6	1	0	0	1
1	0	0	1	2	1	0	0	3
1	0	0	1	1	0	0	1	0
1	1	0	0	5	1	0	0	4
1	0	1	0	7	0	1	0	1
1	1	0	0	7	0	0	1	0
1	0	0	1	2	0	0	1	4
1	0	1	0	2	1	0	0	0
1	0	0	1	2	1	0	0	2
1	0	0	1	0	1	0	0	0
1	0	0	1	7	0	0	1	1
1	1	0	0	6	0	0	1	4
1	0	0	1	2	1	0	0	3
1	1	0	0	7	1	0	0	0
1	0	0	1	4	1	0	0	2
1	0	1	0	0	0	1	0	3
1	0	0	1	4	1	0	0	3
1	0	0	1	6	0	0	1	0
1	0	0	1	2	1	0	0	4
1	0	1	0	5	0	1	0	2
1	1	0	0	0	0	0	1	0
1	0	1	0	4	0	1	0	0
1	0	1	0	0	1	0	0	1
1	0	1	0	7	1	0	0	2
1	1	0	0	5	1	0	0	2
1	0	0	1	5	0	0	1	2
1	0	1	0	1	0	1	0	4
1	0	0	1	1	0	0	1	6
1	0	1	0	2	0	1	0	0
1	1	0	0	2	0	0	1	3
1	1	0	0	5	1	0	0	3
1	0	1	0	6	1	0	0	7
1	0	0	1	0	1	0	0	0
1	1	0	0	2	0	0	1	3
1	0	0	1	2	0	0	1	0
1	0	0	1	1	0	0	1	1
1	1	0	0	2	0	0	1	0
1	0	1	0	2	0	1	0	5
1	0	1	0	6	0	1	0	6
1	0	1	0	2	0	1	0	0
1	1	0	0	2	0	0	1	4
1	0	0	1	2	0	0	1	4
1	0	0	1	2	0	0	1	1
1	0	0	1	0	0	0	1	7
1	1	0	0	5	0	0	1	1
1	1	0	0	1	1	0	0	5
1	0	0	1	6	0	0	1	4
1	1	0	0	2	0	0	1	3
1	0	0	1	2	0	0	1	3
1	0	1	0	7	0	1	0	2
1	0	1	0	4	0	1	0	0
1	0	0	1	4	1	0	0	5
1	0	1	0	2	0	1	0	0
1	0	0	1	5	0	1	0	8
1	0	0	1	2	0	0	1	8
1	1	0	0	7	0	0	1	2
1	0	0	1	1	0	0	1	3
1	0	0	1	5	1	0	0	1
1	0	1	0	4	1	0	0	1
1	0	1	0	1	0	1	0	3
1	0	0	1	5	1	0	0	8
1	0	0	1	7	0	0	1	2
1	1	0	0	6	0	0	1	5
1	1	0	0	2	1	0	0	6
1	0	1	0	1	0	1	0	3
1	1	0	0	0	1	0	0	5
1	0	0	1	7	1	0	0	8
1	0	0	1	1	0	0	1	4
1	0	1	0	7	0	1	0	3
1	1	0	0	2	1	0	0	7
1	0	0	1	0	1	0	0	2
1	0	1	0	4	1	0	0	0
1	0	0	1	2	0	0	1	1
1	1	0	0	1	0	0	1	5
1	0	1	0	7	0	1	0	6
1	1	0	0	2	0	0	1	0
1	0	0	1	7	0	0	1	4
1	0	1	0	7	1	0	0	0
1	0	0	1	2	1	0	0	8
1	0	0	1	7	0	0	1	8
1	0	0	1	5	0	0	1	5
1	0	0	1	7	0	0	1	0
1	0	1	0	0	1	0	0	1
1	1	0	0	2	0	0	1	4
1	0	1	0	7	0	1	0	1
1	0	0	1	1	0	0	1	5
1	1	0	0	0	0	0	1	5
1	1	0	0	7	1	0	0	0
1	0	0	1	7	1	0	0	5
1	0	0	1	4	0	0	1	6
1	1	0	0	5	0	0	1	8
1	1	0	0	5	1	0	0	7
1	0	0	1	2	1	0	0	6
1	0	1	0	2	0	1	0	0
1	1	0	0	2	0	0	1	0
1	1	0	0	1	0	0	1	2
1	0	1	0	5	1	0	0	3
1	1	0	0	2	0	0	1	8
1	0	0	1	7	0	0	1	8
1	0	0	1	2	0	0	1	7
1	0	0	1	0	0	0	1	6
1	1	0	0	4	0	0	1	2
1	1	0	0	2	0	0	1	7
1	0	1	0	0	0	1	0	8
1	0	0	1	0	0	0	1	5
1	0	0	1	0	0	0	1	7
1	1	0	0	5	0	0	1	3
1	1	0	0	7	1	0	0	8
1	0	0	1	5	0	0	1	2
1	1	0	0	8	0	0	1	4
1	1	0	0	0	0	0	1	3
1	0	0	1	6	0	0	1	8
1	0	1	0	2	1	0	0	2
1	0	0	1	10	0	0	1	8
1	1	0	0	8	0	0	1	4
1	0	0	1	1	1	0	0	5
1	0	0	1	1	0	0	1	4
1	1	0	0	4	0	0	1	6
1	1	0	0	1	0	0	1	7
1	0	1	0	5	0	1	0	7
1	1	0	0	5	0	0	1	4
1	1	0	0	8	1	0	0	0
1	1	0	0	6	0	0	1	2
1	1	0	0	10	1	0	0	3
1	1	0	0	7	1	0	0	0
1	0	0	1	10	0	1	0	2
1	0	1	0	0	0	1	0	2
1	1	0	0	2	0	0	1	1
1	0	1	0	10	0	1	0	3
1	0	0	1	10	0	0	1	1
1	1	0	0	6	0	0	1	3
1	0	0	1	0	0	0	1	0
1	1	0	0	8	0	0	1	4
1	0	1	0	0	0	1	0	1
1	0	0	1	2	0	0	1	0
1	1	0	0	10	0	0	1	4
1	0	1	0	1	1	0	0	0
1	0	0	1	1	1	0	0	2
1	1	0	0	4	0	0	1	0
1	1	0	0	5	1	0	0	1
1	0	1	0	7	0	1	0	4
1	1	0	0	1	0	0	1	3
1	0	0	1	8	0	0	1	0
1	1	0	0	8	0	0	1	2
1	1	0	0	4	1	0	0	3
1	1	0	0	2	0	0	1	3
1	0	1	0	8	0	1	0	0
1	0	0	1	10	0	1	0	4
1	0	0	1	2	0	1	0	2
1	0	0	1	0	0	1	0	0
1	0	0	1	8	1	0	0	0
1	1	0	0	7	1	0	0	1
1	0	1	0	1	0	1	0	2
1	1	0	0	6	0	0	1	2
1	1	0	0	1	0	0	1	7
1	0	0	1	6	0	0	1	3
1	1	0	0	7	0	0	1	7
1	0	1	0	6	0	1	0	5
1	1	0	0	8	0	0	1	2
1	0	0	1	2	0	0	1	4
1	0	0	1	1	0	0	1	4
1	0	0	1	4	1	0	0	4
1	0	0	1	4	0	0	1	8
1	0	1	0	2	0	1	0	6
1	0	0	1	5	1	0	0	0
1	0	0	1	4	0	0	1	6
1	0	0	1	1	1	0	0	8
1	0	0	1	8	0	0	1	2
1	0	1	0	7	0	1	0	5
1	0	1	0	2	1	0	0	0
1	0	0	1	1	1	0	0	6
1	1	0	0	2	1	0	0	5
1	1	0	0	7	0	0	1	0
1	0	1	0	8	1	0	0	3
1	0	0	1	6	0	0	1	0
1	1	0	0	5	0	0	1	0
1	1	0	0	10	0	0	1	0
1	0	0	1	0	0	0	1	0
1	1	0	0	0	0	0	1	0
1	0	0	1	0	0	0	1	3
1	1	0	0	5	0	0	1	6
1	0	0	1	8	1	0	0	1
1	0	0	1	5	0	0	1	2
1	1	0	0	5	1	0	0	4
1	0	1	0	2	0	1	0	4
1	1	0	0	8	1	0	0	3
1	1	0	0	10	1	0	0	7
1	0	1	0	1	1	0	0	3
1	0	1	0	6	0	1	0	2
1	0	1	0	10	0	1	0	4
1	1	0	0	4	0	0	1	5
1	1	0	0	0	1	0	0	0
1	1	0	0	1	0	0	1	5
1	0	0	1	10	0	0	1	4
1	1	0	0	2	0	0	1	8
1	0	0	1	2	0	0	1	3
1	1	0	0	7	0	0	1	4
1	0	0	1	5	0	0	1	1
1	0	1	0	2	1	0	0	0
1	0	0	1	5	0	0	1	4
1	0	0	1	10	0	0	1	8
1	1	0	0	7	0	0	1	4
1	0	0	1	0	0	0	1	6
1	0	1	0	1	0	1	0	6
1	0	0	1	4	1	0	0	4
1	0	0	1	10	0	0	1	6
1	0	1	0	1	0	1	0	4
1	1	0	0	1	1	0	0	2
1	1	0	0	7	0	0	1	2
1	0	1	0	7	0	1	0	4
1	0	0	1	10	1	0	0	7
1	0	0	1	8	0	0	1	7
1	0	0	1	10	0	0	1	5
1	0	1	0	10	0	1	0	2
1	0	1	0	8	0	1	0	4
1	1	0	0	2	0	0	1	8
1	0	0	1	5	0	0	1	8
1	0	0	1	4	1	0	0	8
1	0	0	1	6	0	0	1	0
1	1	0	0	8	0	0	1	2
1	0	0	1	6	0	0	1	3
1	1	0	0	0	0	0	1	0
1	1	0	0	2	1	0	0	2
1	1	0	0	1	0	0	1	2
1	0	0	1	1	0	0	1	1
1	0	0	1	4	0	0	1	3
1	1	0	0	10	1	0	0	1
1	0	0	1	6	1	0	0	3
1	0	0	1	8	0	1	0	0
1	0	0	1	5	1	0	0	4
1	0	0	1	7	0	1	0	1
1	0	0	1	1	0	1	0	0
1	0	0	1	7	0	0	1	4
1	0	1	0	7	0	1	0	0
1	0	0	1	1	0	0	1	2
1	1	0	0	0	0	0	1	0
1	0	1	0	6	1	0	0	1
1	1	0	0	6	0	0	1	4
1	0	1	0	1	0	1	0	3
1	0	0	1	7	0	0	1	0
1	0	0	1	4	0	0	1	2
1	0	0	1	6	0	0	1	3
1	0	1	0	4	0	1	0	3
1	1	0	0	2	0	0	1	0
1	0	1	0	2	0	1	0	4
1	1	0	0	4	0	0	1	2
1	1	0	0	10	1	0	0	0
1	0	0	1	8	0	0	1	0
1	0	0	1	7	1	0	0	1
1	1	0	0	5	1	0	0	2
1	1	0	0	2	1	0	0	2
1	1	0	0	2	1	0	0	7
1	1	0	0	10	1	0	0	7
1	0	1	0	10	0	1	0	3
1	0	0	1	2	0	0	1	0
1	1	0	0	8	0	0	1	3
1	0	0	1	1	1	0	0	1
1	0	1	0	1	0	1	0	3
1	0	0	1	2	0	0	1	4
1	0	0	1	7	1	0	0	4
1	1	0	0	0	1	0	0	5
1	0	0	1	10	0	0	1	8
1	0	0	1	10	0	0	1	0
1	0	1	0	4	0	1	0	2
1	0	0	1	1	0	0	1	7
[truncated: 6,734 more rows]

## Sheet: Figure 3
Figure 3. Source data
UC=1; ADHM=0
Groups	prescription before enrollment					Cardiac procedure before enrollment			Prescription during the follow-up					Cardiac procedures during follow-up
UC/ADHM	Warfarin	Dabigatran	Xa factor inhibitor	Regular anticoagulation	Any anticoagulation prescription	Catheter ablation	LAAC	Cardioversion	Warfarin	NOAC	Regular anticoagulant prescription	Any anticoagulant prescription	Antiarrhythmic drug	Catheter ablation	LAAC
1	0	0	0	0	0	0	0	0	0	0	0	0	0	0	0
1	0	0	0	0	0	0	0	0	0	0	0	0	1	0	0
1	0	0	1	1	1	0	0	0	0	1	1	1	0	0	0
1	0	0	0	0	1	0	0	0	1	0	1	1	0	0	0
1	0	0	1	1	1	1	0	0	0	1	1	1	1	0	0
1	1	0	0	1	1	0	0	0	0	1	1	1	0	0	0
1	0	0	0	0	0	0	0	0	0	0	0	0	0	1	1
1	0	0	0	0	0	0	0	0	0	0	0	0	0	0	0
1	0	0	0	0	0	0	0	0	0	0	0	0	0	0	0
1	0	0	0	0	1	0	0	0	0	1	1	1	1	0	0
1	0	0	0	0	0	0	0	0	0	1	1	1	1	0	0
1	0	0	0	0	0	0	0	0	0	1	1	1	1	0	0
1	0	0	0	0	0	0	0	1	0	1	1	1	1	0	0
1	0	0	0	0	0	0	0	0	0	1	1	1	1	0	0
1	0	0	0	0	0	0	0	0	0	0	0	0	0	0	0
1	0	1	0	1	1	0	0	0	0	1	1	1	0	1	1
1	0	0	1	1	1	0	0	0	0	1	1	1	0	0	0
1	0	0	1	1	1	0	1	0	0	1	1	1	0	0	0
1	0	0	1	1	1	0	0	0	0	1	1	1	0	0	0
1	0	0	1	1	1	0	0	0	0	1	1	1	0	0	0
1	0	0	1	1	1	0	0	0	0	1	1	1	0	0	0
1	1	0	0	1	1	0	0	0	0	0	0	0	0	0	0
1	0	0	0	0	1	0	0	0	1	0	1	1	0	0	0
1	0	0	0	0	0	0	0	0	0	1	1	1	1	0	0
1	0	0	0	0	0	0	0	0	0	1	1	1	0	0	0
1	0	0	0	0	1	0	0	0	0	1	1	1	0	1	0
1	0	0	0	0	0	0	0	0	0	0	0	0	1	0	0
1	0	0	0	0	1	0	0	0	0	1	1	1	0	0	0
1	0	0	0	0	1	0	0	0	0	1	1	1	1	0	0
1	0	0	0	0	0	0	0	0	0	1	1	1	0	0	0
1	0	0	0	0	0	0	0	0	0	1	1	1	0	0	0
1	0	0	1	1	1	0	0	0	0	1	1	1	0	0	0
1	0	0	1	1	1	0	0	0	0	1	1	1	0	0	0
1	0	0	0	0	0	0	0	0	0	0	0	0	0	0	0
1	0	0	0	0	1	0	0	0	0	1	1	1	1	0	0
1	0	0	0	0	0	0	0	0	0	0	0	0	0	0	0
1	0	0	0	0	0	0	0	0	0	0	0	0	0	0	0
1	0	0	1	1	1	0	0	0	0	1	1	1	1	0	0
1	0	0	1	1	1	0	0	0	0	1	1	1	1	0	0
1	0	1	1	1	1	0	0	0	0	1	1	1	0	0	0
1	0	0	1	1	1	0	0	0	0	1	1	1	0	0	0
1	0	0	0	0	0	0	0	0	0	0	0	0	0	0	0
1	0	0	1	1	1	1	0	0	0	1	1	1	1	0	0
1	0	0	0	0	1	0	0	0	0	1	1	1	1	0	0
1	0	0	1	1	1	0	0	0	0	1	1	1	0	0	0
1	0	0	1	1	1	0	0	0	0	1	1	1	0	0	0
1	0	0	1	1	1	0	0	0	0	1	1	1	0	0	0
1	0	0	0	0	1	0	0	0	0	0	0	0	0	0	0
1	0	0	1	1	1	0	0	0	0	1	1	1	1	0	0
1	0	0	0	0	1	0	0	0	1	0	1	1	1	0	0
1	0	0	0	0	1	0	0	0	0	1	1	1	0	0	0
1	0	0	0	0	1	0	0	0	0	1	1	1	1	0	0
1	0	1	0	1	1	0	0	0	0	1	1	1	1	0	0
1	1	0	0	1	1	0	0	0	0	0	0	1	0	0	0
1	0	0	1	1	1	1	0	0	0	1	1	1	1	0	0
1	0	1	0	1	1	0	0	0	0	1	1	1	1	0	0
1	0	0	0	0	1	0	0	0	1	0	1	1	1	0	0
1	0	1	1	1	1	0	0	0	0	1	1	1	1	0	0
1	0	1	0	1	1	0	0	0	0	1	1	1	1	0	0
1	0	0	0	0	0	0	0	0	0	0	0	0	0	0	0
1	0	0	0	0	1	0	0	0	1	0	1	1	0	0	0
1	0	0	0	0	1	1	0	0	0	1	1	1	1	0	0
1	0	0	0	0	1	0	0	0	0	1	1	1	1	0	0
1	0	0	0	0	0	0	0	0	0	0	0	0	0	0	0
1	0	0	0	0	0	0	0	0	0	0	0	0	1	0	0
1	0	0	1	1	1	0	0	0	0	1	1	1	1	0	0
1	0	0	0	0	0	0	0	0	0	0	0	0	1	0	0
1	0	0	1	1	1	0	0	0	0	1	1	1	1	1	0
1	0	0	0	0	0	0	0	0	0	0	0	0	1	0	0
1	0	0	0	0	0	0	0	0	0	0	0	0	1	0	0
1	0	0	0	0	0	0	0	0	0	0	0	0	1	0	0
1	0	0	0	0	0	0	0	0	0	1	1	1	0	0	0
1	0	0	0	0	0	0	0	0	0	0	0	0	0	0	0
1	1	0	0	1	1	0	0	0	0	1	1	1	0	0	0
1	0	0	0	0	1	0	0	0	0	1	1	1	1	0	0
1	0	0	0	0	0	0	0	0	0	1	1	1	0	0	0
1	0	0	0	0	0	0	0	0	0	0	0	0	1	0	0
1	0	0	0	0	1	0	0	0	1	0	1	1	0	0	0
1	1	0	0	1	1	0	0	0	0	0	0	1	0	0	0
1	0	0	0	0	1	1	0	0	0	0	0	1	0	1	0
1	0	0	0	0	1	1	0	0	0	0	0	1	1	0	0
1	0	0	0	0	1	0	0	0	0	0	0	1	0	0	0
1	0	0	1	1	1	0	0	0	0	1	1	1	0	0	0
1	0	0	0	0	0	0	0	0	0	0	0	0	0	0	0
1	0	0	1	1	1	1	0	0	0	1	1	1	0	0	0
1	1	0	0	1	1	1	0	0	0	0	0	1	1	1	0
1	0	0	0	0	1	0	0	0	0	1	1	1	0	0	0
1	0	0	0	0	1	0	0	0	0	1	1	1	0	1	0
1	0	0	0	0	1	0	0	0	0	1	1	1	1	1	0
1	0	0	0	0	1	0	0	0	0	1	1	1	0	0	0
1	0	0	1	1	1	0	0	0	1	1	1	1	0	0	0
1	0	0	0	0	1	0	0	0	0	1	1	1	0	0	0
1	0	0	0	0	1	0	0	0	0	1	1	1	1	0	0
1	0	0	0	0	0	0	0	0	0	1	1	1	1	0	0
1	0	0	0	0	0	0	0	0	0	1	1	1	1	0	0
1	0	0	0	0	0	0	0	0	0	1	1	1	1	0	0
1	0	0	0	0	0	0	0	0	0	0	0	0	1	0	0
1	0	0	0	0	0	1	0	0	0	0	0	0	1	0	0
1	0	1	0	1	1	0	0	0	0	1	1	1	0	0	0
1	1	0	0	1	1	0	0	0	1	0	1	1	1	0	0
1	0	0	0	0	1	0	0	0	0	1	1	1	0	0	0
1	0	0	0	0	0	0	0	0	0	0	0	0	0	0	0
1	0	0	0	0	0	0	0	0	0	0	0	0	0	0	0
1	0	0	1	1	1	0	0	0	0	1	1	1	0	0	0
1	0	0	0	0	1	0	0	0	0	1	1	1	1	0	0
1	0	0	0	0	1	0	0	0	0	1	1	1	0	0	0
1	1	0	0	1	1	0	0	0	0	1	1	1	0	0	0
1	0	0	0	0	1	0	0	0	0	1	1	1	0	0	0
1	1	0	0	1	1	0	0	0	0	0	0	1	0	0	0
1	0	0	0	0	0	0	0	0	0	0	0	0	0	0	0
1	0	0	0	0	0	0	0	0	0	1	1	1	0	0	0
1	0	0	0	0	1	0	0	0	0	1	1	1	1	0	0
1	0	0	0	0	1	0	0	0	1	0	1	1	0	0	0
1	1	0	1	1	1	1	0	0	0	1	1	1	1	0	0
1	0	0	1	1	1	0	0	0	0	1	1	1	0	0	0
1	0	0	0	0	0	0	0	0	0	0	0	0	1	0	0
1	0	0	0	0	0	0	0	0	0	0	0	0	1	0	0
1	1	0	1	1	1	0	0	0	0	1	1	1	0	0	0
1	0	0	0	0	0	0	0	0	0	0	0	0	0	0	0
1	0	0	0	0	1	0	0	0	0	0	0	1	0	0	0
1	0	0	0	0	1	0	0	0	0	1	1	1	0	0	0
1	0	0	0	0	1	0	0	0	1	1	1	1	1	0	0
1	0	0	0	0	1	1	0	0	0	1	1	1	1	0	0
1	0	0	0	0	0	0	0	0	0	0	0	0	0	1	0
1	1	0	0	1	1	0	0	0	0	0	0	1	0	0	0
1	0	0	0	0	1	1	0	0	0	1	1	1	1	0	0
1	0	0	0	0	1	0	0	0	0	1	1	1	1	0	0
1	0	0	0	0	1	0	0	0	0	1	1	1	1	0	0
1	0	0	0	0	0	1	0	0	0	0	0	0	1	0	0
1	0	0	0	0	1	0	0	0	0	0	0	0	1	0	0
1	0	0	0	0	1	0	0	0	0	0	0	0	1	0	0
1	0	0	0	0	1	0	0	0	0	1	1	1	1	0	0
1	0	0	0	0	1	0	0	0	0	1	1	1	0	0	0
1	0	0	0	0	0	0	0	0	0	0	0	0	0	0	0
1	0	0	0	0	0	0	0	0	0	0	0	0	0	0	0
1	0	0	0	0	1	0	0	0	0	1	1	1	0	0	0
1	0	0	1	1	1	0	0	0	0	1	1	1	0	0	0
1	0	0	1	1	1	0	0	0	0	1	1	1	0	0	0
1	1	0	0	1	1	0	0	0	0	0	0	1	0	0	0
1	0	0	0	0	0	0	0	0	0	0	0	0	0	1	0
1	0	0	0	0	0	0	0	0	0	0	0	0	1	1	0
1	1	0	0	1	1	0	0	0	0	0	0	0	1	0	0
1	0	0	0	0	1	1	0	0	0	1	1	1	1	0	0
1	1	0	0	1	1	0	0	0	0	0	0	1	1	0	0
1	0	0	0	0	1	1	0	0	0	1	1	1	1	0	0
1	0	0	0	0	1	0	0	0	0	1	1	1	1	0	0
1	0	0	0	0	0	0	0	0	0	0	0	0	1	0	0
1	1	1	1	1	1	0	0	0	0	1	1	1	1	0	0
1	0	0	0	0	0	0	0	0	0	0	0	0	1	0	0
1	1	0	0	1	1	0	0	0	1	0	1	1	0	0	0
1	0	0	0	0	0	0	0	0	0	0	0	0	0	0	0
1	0	0	0	0	0	0	0	0	0	0	0	0	0	0	0
1	0	0	0	0	1	0	0	0	0	1	1	1	0	0	0
1	0	0	0	0	0	0	0	0	0	0	0	0	0	0	0
1	0	0	0	0	0	0	0	0	0	0	0	0	0	0	0
1	0	0	0	0	1	0	0	0	0	0	0	1	0	0	0
1	0	0	1	1	1	0	0	0	0	1	1	1	0	0	0
1	0	0	0	0	1	0	0	0	0	1	1	1	0	0	0
1	0	0	0	0	1	0	0	0	0	0	0	1	1	1	0
1	0	0	0	0	0	0	0	0	0	0	0	0	1	0	0
1	0	0	1	1	1	0	0	0	0	1	1	1	0	0	0
1	1	0	0	1	1	0	0	0	0	0	0	1	0	0	0
1	0	0	0	0	0	0	0	0	0	0	0	0	0	0	0
1	0	0	0	0	1	0	0	0	0	0	0	1	1	1	0
1	0	0	0	0	0	0	0	0	0	0	0	0	0	0	0
1	0	0	0	0	1	1	0	1	0	1	1	1	1	0	0
1	0	0	0	0	1	1	0	0	0	1	1	1	1	1	0
1	0	0	0	0	1	1	0	0	0	1	1	1	1	0	0
1	0	0	0	0	1	0	0	0	0	1	1	1	0	0	0
1	0	0	0	0	1	0	0	0	0	0	0	1	0	0	0
1	0	0	0	0	1	1	0	0	0	1	1	1	1	0	0
1	0	0	1	1	1	0	0	0	0	1	1	1	1	0	0
1	0	0	0	0	0	1	0	0	0	0	0	0	1	0	0
1	0	0	1	1	1	0	0	0	0	1	1	1	1	0	0
1	0	0	0	0	1	0	0	0	0	1	1	1	1	0	0
1	0	0	1	1	1	1	1	0	0	1	1	1	0	0	0
1	0	0	0	0	0	0	0	0	0	0	0	0	0	1	0
1	1	0	0	1	1	0	0	0	1	0	1	1	0	0	0
1	1	0	0	1	1	0	0	0	0	1	1	1	1	0	0
1	0	0	0	0	0	0	0	0	0	0	0	0	1	1	0
1	0	0	0	1	1	0	0	0	0	1	1	1	1	0	0
1	0	0	0	1	1	0	0	0	0	1	1	1	1	0	0
1	0	0	0	1	1	0	0	0	0	1	1	1	1	0	0
1	0	0	1	1	1	1	0	0	0	1	1	1	1	0	0
1	0	0	0	0	0	0	0	0	0	1	1	1	0	0	0
1	0	0	0	0	1	0	0	0	0	1	1	1	0	0	0
1	0	0	0	0	0	0	0	0	0	0	0	0	0	0	0
1	0	0	1	1	1	0	0	0	0	1	1	1	0	0	0
1	0	0	0	0	0	1	0	0	0	0	0	0	1	0	0
1	0	0	0	0	1	0	0	0	0	1	1	1	1	0	0
1	0	0	0	0	0	0	0	0	0	0	0	0	0	0	0
1	0	0	1	1	1	0	0	0	0	1	1	1	0	0	0
1	0	0	1	1	1	1	0	0	0	1	1	1	1	0	0
1	0	0	0	0	0	0	0	0	0	0	0	0	1	0	0
1	0	1	1	1	1	0	0	0	0	1	1	1	1	0	0
1	0	0	0	0	1	0	0	0	0	0	0	1	0	0	0
1	0	0	0	0	1	0	0	0	0	0	0	1	0	0	0
1	0	0	1	1	1	0	0	0	0	1	1	1	0	0	0
1	0	0	0	0	0	0	0	0	0	1	1	1	0	0	0
1	0	0	0	0	0	0	0	0	0	1	1	1	0	0	0
1	0	0	0	0	0	0	0	0	0	1	1	1	0	0	0
1	0	0	0	0	0	0	0	0	0	1	1	1	1	0	0
1	0	0	0	0	0	0	0	0	0	1	1	1	1	0	0
1	0	0	0	0	0	0	0	0	0	1	1	1	1	0	0
1	0	0	0	0	0	0	0	0	0	0	0	0	1	0	0
1	0	0	0	0	0	0	0	0	0	0	0	0	1	0	0
1	0	0	0	0	0	1	0	0	0	0	0	0	1	0	0
1	0	0	1	1	1	0	0	0	0	1	1	1	1	0	0
1	0	0	0	0	1	0	0	0	0	0	0	1	1	0	0
1	0	0	0	0	1	0	0	0	1	0	1	1	1	0	0
1	0	0	0	0	0	0	0	0	0	0	0	0	1	0	0
1	0	0	0	0	0	0	0	0	0	0	0	0	1	0	0
1	0	1	0	1	1	1	0	0	0	1	1	1	1	0	0
1	0	0	0	0	0	0	0	0	0	1	1	1	1	0	0
1	0	0	0	0	0	0	0	0	0	1	1	1	0	1	1
1	0	0	0	0	0	0	0	0	0	1	1	1	0	0	0
1	0	0	0	0	1	0	0	0	0	1	1	1	1	0	0
1	1	0	0	1	1	1	0	0	0	0	0	1	1	0	0
1	0	0	0	0	1	0	0	0	0	1	1	1	1	0	0
1	0	0	0	0	1	0	0	0	0	1	1	1	0	0	0
1	0	0	0	0	0	0	0	0	0	0	0	0	1	1	0
1	0	0	0	0	1	1	0	0	0	0	0	1	1	0	0
1	0	0	0	0	1	0	0	0	0	0	0	1	1	0	0
1	0	1	0	1	1	0	0	0	0	1	1	1	0	0	0
1	0	0	0	0	1	0	0	0	0	1	1	1	1	0	0
1	0	0	0	0	0	0	0	0	0	1	1	1	0	0	0
1	0	0	0	0	0	0	0	0	0	1	1	1	0	0	0
1	0	0	0	0	0	0	0	0	0	1	1	1	0	0	0
1	0	0	0	0	0	0	0	0	0	1	1	1	0	0	0
1	0	0	0	0	0	0	0	0	0	1	1	1	0	0	0
1	0	0	0	0	0	0	0	0	0	0	0	0	1	0	0
1	0	0	0	0	0	0	0	0	0	1	1	1	0	0	0
1	0	0	0	0	1	0	0	0	0	1	1	1	1	0	0
1	0	1	0	1	1	0	0	0	0	1	1	1	0	0	0
1	0	0	0	0	0	0	0	0	0	0	0	0	1	0	0
1	0	0	0	0	1	0	0	0	0	0	0	1	1	0	0
1	0	0	0	0	1	0	0	0	0	1	1	1	1	0	0
1	0	0	0	0	0	0	0	0	0	0	0	0	1	0	0
1	0	0	0	0	1	0	0	0	0	0	0	1	0	0	0
1	0	0	0	0	1	0	0	0	0	1	1	1	0	0	0
1	0	0	1	1	1	0	0	0	0	1	1	1	1	0	0
1	0	0	0	0	1	0	0	0	0	1	1	1	1	0	0
1	0	0	0	0	1	1	0	0	0	1	1	1	1	0	0
1	0	0	0	0	0	0	0	0	0	0	0	0	0	0	0
1	0	0	1	1	1	0	0	0	0	1	1	1	0	0	0
1	0	0	1	1	1	0	0	0	0	1	1	1	1	0	0
1	0	0	0	0	1	0	0	0	0	1	1	1	0	0	0
1	0	0	0	0	1	0	0	0	1	0	1	1	0	0	0
1	0	0	0	0	1	0	0	0	0	0	0	1	0	0	0
1	0	0	0	0	1	0	0	0	1	1	1	1	0	0	0
1	0	0	0	0	0	0	0	0	0	0	0	0	0	0	0
1	0	0	0	0	0	0	0	0	0	0	0	0	0	0	0
1	0	0	0	0	0	0	0	0	0	1	1	1	0	0	0
1	0	0	0	0	1	1	0	0	1	0	1	1	1	0	0
1	0	0	0	0	0	0	0	0	0	1	1	1	0	0	0
1	0	0	0	0	0	0	0	0	0	1	1	1	0	0	0
1	1	0	0	1	1	0	0	0	0	0	0	1	0	0	0
1	0	0	0	0	0	0	0	0	0	0	0	0	0	0	0
1	0	0	0	0	0	0	0	0	0	0	0	0	0	0	0
1	0	0	1	1	1	1	0	0	0	1	1	1	1	0	0
1	0	0	0	0	1	0	0	0	0	0	0	1	1	0	0
1	0	0	0	0	1	0	0	0	0	0	0	1	0	0	0
1	0	0	0	0	0	1	0	0	0	0	0	0	1	0	0
1	0	0	0	0	0	0	0	0	0	0	0	0	1	0	0
1	0	0	0	0	0	0	0	0	0	0	0	0	1	0	0
1	0	0	1	1	1	0	0	0	0	1	1	1	1	0	0
1	0	0	0	0	0	0	0	0	0	0	0	0	1	1	0
1	0	0	0	0	0	1	0	0	0	0	0	0	1	0	0
1	1	0	0	1	1	0	0	0	0	0	0	1	1	0	0
1	1	0	0	1	1	0	0	0	0	0	0	1	0	0	0
1	0	0	0	0	0	0	0	0	0	0	0	0	0	0	0
1	0	0	0	0	0	0	0	0	0	1	1	1	0	0	0
1	1	0	0	1	1	0	0	0	0	0	0	0	0	0	0
1	0	0	0	0	0	0	0	0	0	1	1	1	0	0	0
1	0	0	0	0	0	0	0	0	0	0	0	0	0	0	0
1	1	0	0	1	1	0	0	0	0	1	1	1	1	1	0
1	0	0	0	0	0	0	0	0	0	1	1	1	0	0	0
1	0	0	0	0	0	0	0	0	0	1	1	1	0	0	0
1	0	0	0	0	0	0	0	0	0	1	1	1	0	0	0
1	0	0	0	0	0	0	0	0	0	1	1	1	0	0	0
1	0	0	0	0	0	0	0	0	0	1	1	1	1	0	0
1	1	1	0	1	1	0	0	0	0	1	1	1	0	0	0
1	0	0	0	0	0	0	0	0	0	1	1	1	1	0	0
1	0	0	0	0	0	0	0	0	0	1	1	1	0	0	0
1	0	0	0	0	0	0	0	0	0	1	1	1	0	0	0
1	0	0	0	0	0	0	0	0	0	0	0	0	0	0	0
1	0	0	1	1	1	0	0	0	0	1	1	1	0	0	0
1	0	0	0	0	0	0	0	0	0	0	0	0	0	0	0
1	1	0	0	1	1	0	0	0	1	0	1	1	1	0	0
1	0	0	0	0	0	0	0	0	0	0	0	0	0	0	0
1	0	0	0	0	0	0	0	0	0	0	0	0	0	0	0
1	0	0	0	0	0	0	0	0	0	0	0	0	0	0	0
1	0	0	0	0	0	0	0	0	0	0	0	0	0	0	0
1	0	0	0	0	0	0	0	0	0	0	0	0	1	0	0
1	0	0	0	0	0	0	0	0	0	0	0	0	0	0	0
1	0	0	0	0	0	0	0	0	0	0	0	0	0	0	0
1	0	0	0	0	1	0	0	0	1	0	1	1	0	0	0
1	0	0	1	1	1	0	0	0	0	1	1	1	0	0	0
1	0	0	0	0	1	0	0	0	0	1	1	1	0	0	0
1	0	0	0	0	1	0	0	0	1	0	1	1	0	0	0
1	0	0	1	1	1	0	0	0	0	1	1	1	0	0	0
1	0	0	0	0	1	0	0	0	0	1	1	1	1	0	0
1	1	0	0	1	1	1	0	0	0	1	1	1	1	0	0
1	0	0	0	0	0	0	0	0	0	0	0	0	0	0	0
1	0	0	0	0	0	0	0	0	0	0	0	0	0	0	0
1	0	0	1	1	1	0	0	0	0	1	1	1	1	0	0
1	0	0	0	0	0	0	0	0	0	0	0	0	0	0	0
1	0	0	0	0	0	0	0	0	0	0	0	0	0	1	1
1	0	1	0	1	1	0	0	0	0	1	1	1	1	0	0
1	0	0	0	0	0	0	0	0	0	0	0	0	0	0	0
1	0	0	0	0	1	1	0	0	0	0	0	1	1	0	0
1	0	0	0	0	1	0	0	0	0	0	0	0	1	0	0
1	0	0	0	0	1	0	0	0	0	1	1	1	1	0	0
1	0	0	0	0	0	0	0	0	0	1	1	1	1	0	0
1	1	0	0	1	1	0	0	0	1	0	1	1	1	0	0
1	0	0	1	1	1	0	0	0	0	1	1	1	1	0	0
1	0	0	0	0	0	1	0	0	0	0	0	0	1	0	0
1	0	0	0	0	0	1	1	0	0	0	0	0	1	1	0
1	0	0	0	0	0	0	0	0	0	0	0	0	1	0	0
1	0	0	0	0	1	0	0	0	0	1	1	1	0	0	0
1	1	0	0	1	1	1	0	0	0	1	1	1	1	0	0
1	0	0	0	0	0	0	0	0	0	0	0	0	0	0	0
1	0	0	0	0	1	0	0	0	0	1	1	1	0	0	0
1	0	0	1	1	1	0	0	0	0	1	1	1	0	0	0
1	0	0	0	0	1	0	0	0	0	0	0	1	0	0	0
1	0	0	0	0	0	0	0	0	0	0	0	0	0	0	0
1	0	0	0	0	1	0	0	0	1	0	1	1	1	0	0
1	0	0	0	0	1	0	0	0	0	0	0	1	1	0	1
1	0	0	0	0	0	0	0	0	0	0	0	0	0	1	0
1	0	0	1	1	1	0	0	0	0	1	1	1	0	0	0
1	0	0	0	0	0	0	0	0	0	0	0	0	0	0	0
1	1	0	0	1	1	0	0	0	1	0	1	1	0	0	0
1	0	0	0	0	0	0	0	0	0	0	0	0	0	0	0
1	0	0	0	0	0	0	0	0	0	0	0	0	1	0	0
1	0	0	0	0	0	0	0	0	0	0	0	0	0	0	0
1	0	0	0	0	0	0	0	0	0	0	0	0	0	0	0
1	0	0	0	0	0	0	0	0	0	1	1	1	1	0	0
1	0	0	1	1	1	1	0	0	0	1	1	1	1	0	0
1	0	0	0	0	1	0	0	0	0	1	1	1	1	0	0
1	0	0	0	0	1	0	0	0	0	0	0	1	0	0	0
1	0	0	1	1	1	0	0	0	0	0	0	1	0	0	0
1	0	0	0	0	1	0	0	0	0	0	0	1	1	0	0
1	0	0	1	1	1	0	0	0	0	1	1	1	1	0	0
1	0	0	1	1	1	0	0	0	0	1	1	1	1	0	0
1	1	0	1	1	1	0	0	0	0	1	1	1	1	0	0
1	0	0	0	0	0	0	0	0	0	1	1	1	1	1	0
1	0	0	0	0	1	0	0	0	0	1	1	1	1	0	0
1	1	0	0	1	1	0	0	0	0	0	0	1	1	0	0
1	0	0	0	0	0	0	0	0	0	0	0	0	0	0	0
1	0	0	0	0	0	0	0	0	0	1	1	1	0	0	0
1	1	0	0	1	1	0	0	0	0	1	1	1	1	0	0
1	0	0	0	0	0	0	0	0	0	1	1	1	0	0	0
1	0	1	0	1	1	0	0	0	0	1	1	1	1	0	0
1	0	1	1	1	1	1	0	0	0	1	1	1	0	0	0
1	0	0	0	0	1	0	0	0	0	1	1	1	0	0	0
1	0	0	0	0	1	0	0	0	0	0	0	1	1	0	0
1	0	1	0	1	1	0	0	0	0	1	1	1	1	0	0
1	0	0	0	0	0	0	0	0	0	1	1	1	1	0	0
1	0	0	0	0	0	0	0	0	0	1	1	1	0	0	0
1	1	0	1	1	1	0	0	0	0	1	1	1	1	0	0
1	0	0	0	0	0	0	0	0	0	0	0	0	0	0	0
1	0	0	0	0	0	0	0	0	0	0	0	0	0	0	0
1	0	0	0	0	0	0	0	0	0	0	0	0	0	0	0
1	0	0	0	0	0	0	0	0	0	1	1	1	0	0	0
1	0	0	0	0	0	0	0	0	0	1	1	1	0	0	0
1	0	0	0	0	0	0	0	0	0	1	1	1	1	0	0
1	0	0	0	0	0	0	0	0	0	0	0	0	1	0	0
1	0	0	0	0	0	0	0	0	0	0	0	0	1	0	0
1	0	0	0	0	0	0	0	0	0	0	0	1	0	0	0
1	0	0	0	0	0	0	0	0	0	0	0	1	0	0	0
1	0	0	0	0	0	0	0	0	0	0	0	1	0	0	0
1	0	0	0	0	0	0	0	0	0	0	0	1	0	0	0
1	0	1	0	1	1	0	0	0	0	1	1	1	1	0	0
1	1	0	0	1	1	0	0	0	1	0	1	1	0	0	0
1	0	0	0	0	0	0	0	0	0	0	0	0	0	0	0
1	0	0	1	1	1	0	0	0	0	1	1	1	1	0	0
1	0	0	0	0	0	0	0	0	0	0	0	0	0	0	0
1	0	0	0	0	0	0	0	0	0	0	0	0	0	1	1
1	0	0	0	0	0	0	0	0	0	0	0	0	1	0	0
1	0	0	0	0	0	0	0	0	0	0	0	0	1	0	0
1	1	0	0	1	1	0	0	0	1	0	1	1	0	0	0
1	0	1	1	1	1	0	0	0	0	1	1	1	1	0	0
1	0	0	0	0	0	1	0	0	0	0	0	0	0	0	0
1	0	0	0	0	0	0	0	0	0	0	0	0	0	0	0
1	0	0	0	0	0	0	0	0	0	0	0	0	1	0	0
1	0	0	1	1	1	1	0	1	0	1	1	1	0	0	0
1	0	1	0	1	1	0	0	0	0	1	1	1	0	0	0
1	0	0	0	0	0	0	0	0	0	0	0	0	0	0	0
1	0	0	0	0	0	0	0	0	0	0	0	0	1	1	0
1	0	0	0	0	0	0	0	0	0	0	0	0	0	0	0
1	0	0	0	0	0	0	0	0	0	0	0	0	0	0	0
1	0	0	1	1	1	0	0	0	0	1	1	1	0	0	0
1	0	0	0	0	0	0	0	0	0	0	0	0	0	0	0
1	0	0	1	1	1	0	0	0	0	1	1	1	0	0	0
1	1	0	0	1	1	0	0	0	0	0	0	1	1	1	1
1	0	0	1	1	1	0	0	0	0	1	1	1	0	0	0
1	0	1	0	1	1	0	0	0	0	1	1	1	1	0	0
1	0	0	0	0	1	0	0	0	0	0	0	1	1	0	0
1	0	0	0	0	1	0	0	0	0	0	0	1	0	1	0
1	0	1	0	1	1	0	0	0	0	1	1	1	1	0	0
1	0	0	0	0	1	0	0	0	0	0	0	1	1	0	0
1	0	1	0	1	1	0	0	0	0	1	1	1	1	0	0
1	0	0	0	0	1	0	0	0	1	0	1	1	1	1	0
1	0	0	1	1	1	0	0	0	0	0	0	1	1	0	0
1	0	0	1	1	1	0	0	0	0	1	1	1	0	0	0
1	0	0	0	0	0	0	0	0	0	0	0	0	0	0	0
1	0	0	0	0	1	0	0	0	0	0	0	1	0	0	0
1	0	0	1	1	1	0	0	0	0	1	1	1	0	0	0
1	0	0	0	0	1	0	0	0	0	0	0	1	1	0	0
1	0	0	1	1	1	0	0	0	0	1	1	1	1	0	0
1	0	0	1	1	1	0	0	0	0	1	1	1	1	0	0
1	0	0	0	0	0	0	0	0	0	0	0	0	1	1	0
1	0	0	0	0	0	0	0	0	0	0	0	0	0	0	0
1	0	0	1	1	1	0	0	0	0	1	1	1	1	0	0
1	0	0	0	0	0	0	0	0	0	0	0	0	0	0	0
1	0	0	0	0	0	0	0	0	0	0	0	0	0	0	0
1	0	0	0	0	0	0	0	0	0	0	0	0	1	0	0
1	0	0	0	0	0	0	0	0	0	0	0	0	1	0	0
1	0	0	0	0	0	0	0	0	0	0	0	0	1	0	0
1	0	1	0	1	1	0	0	0	0	1	1	1	1	0	0
1	0	0	0	0	0	0	0	0	0	0	0	0	1	0	1
1	0	0	1	1	1	0	0	0	0	1	1	1	1	0	0
1	0	0	0	0	1	0	0	0	0	0	0	0	1	0	0
1	0	0	0	0	1	0	0	0	0	0	0	0	1	0	0
1	0	1	0	1	1	0	0	0	0	1	1	1	1	0	0
1	0	0	0	0	0	0	0	0	0	0	0	0	0	0	0
1	0	0	0	0	1	0	0	0	0	0	0	1	0	0	0
1	1	0	1	1	1	0	0	0	0	1	1	1	1	0	0
1	0	0	1	1	1	0	0	0	0	0	0	1	0	0	0
1	0	0	0	0	0	0	0	0	0	0	0	0	0	0	0
1	0	0	0	0	0	1	0	0	0	0	0	0	0	0	0
1	0	0	0	0	1	0	0	0	0	0	0	1	0	0	0
1	0	0	0	0	1	0	0	0	0	0	0	1	0	0	0
1	0	0	0	0	0	0	0	0	0	0	0	0	0	0	0
1	0	0	0	0	0	0	0	0	0	0	0	0	0	0	0
1	0	0	0	0	0	0	0	0	0	0	0	0	0	0	0
1	1	0	0	1	1	0	0	0	1	0	1	1	1	0	0
1	1	0	0	1	1	0	0	0	0	0	0	1	1	0	0
1	0	0	1	1	1	0	0	0	0	1	1	1	0	0	0
1	0	0	0	0	0	0	0	0	0	1	1	1	0	0	0
1	0	0	0	0	1	0	0	0	0	1	1	1	0	0	0
1	0	0	0	0	1	0	0	0	0	1	1	1	0	0	0
1	0	0	0	0	1	0	0	0	0	1	1	1	0	0	0
1	0	0	0	0	0	0	0	0	0	1	1	1	0	0	0
1	0	1	0	1	1	0	0	0	0	1	1	1	1	0	0
1	0	0	0	0	0	0	0	0	0	0	0	0	1	0	0
1	0	0	1	1	1	0	0	0	0	1	1	1	1	0	0
1	0	0	0	0	0	0	0	0	0	0	0	0	0	0	0
1	0	0	0	0	0	0	0	0	0	0	0	0	0	0	0
1	0	0	0	0	0	0	0	0	0	0	0	0	1	0	0
1	0	0	1	1	1	0	0	0	0	1	1	1	0	0	0
1	0	0	0	0	1	0	0	0	1	0	1	1	0	0	0
1	0	1	1	1	1	0	0	0	0	1	1	1	1	0	0
1	0	0	1	1	1	0	0	0	0	1	1	1	1	1	1
1	0	0	0	0	0	0	0	0	0	0	0	0	1	0	0
1	0	0	1	1	1	1	0	0	0	1	1	1	1	0	0
1	0	0	0	0	1	0	0	0	0	0	0	1	0	0	0
1	0	0	0	0	1	0	0	0	0	1	1	1	0	0	0
1	0	0	0	0	1	0	0	0	0	1	1	1	0	0	0
1	0	0	0	0	0	0	0	0	0	1	1	1	1	0	0
1	0	0	0	0	0	0	0	0	0	1	1	1	0	0	0
1	0	0	0	0	1	0	0	0	0	1	1	1	0	0	0
1	0	0	0	0	1	0	0	0	0	1	1	1	0	0	0
1	0	0	0	0	1	0	0	0	0	1	1	1	0	0	0
1	0	0	1	1	1	0	0	0	0	1	1	1	1	0	0
1	0	0	0	0	0	0	0	0	0	0	0	0	0	0	0
1	0	0	0	0	1	0	0	0	0	0	0	1	0	0	0
1	0	0	0	0	0	0	0	0	0	0	0	0	0	0	0
1	0	0	1	1	1	0	0	0	0	1	1	1	0	0	0
1	0	0	0	0	0	0	0	0	0	0	0	0	0	0	0
1	0	0	0	0	0	0	0	0	0	0	0	0	0	0	0
1	0	0	0	0	0	0	0	0	0	0	0	0	0	0	0
1	1	0	0	1	1	0	0	0	0	0	0	1	0	0	0
1	0	0	0	0	0	0	0	0	0	0	0	0	0	0	0
1	0	0	0	0	0	0	0	0	0	0	0	0	0	1	1
1	0	0	1	1	1	0	0	0	0	1	1	1	1	0	0
1	0	0	0	0	1	1	0	0	0	0	0	1	0	0	0
1	0	0	0	0	1	1	0	0	0	1	1	1	1	1	0
1	0	0	0	0	1	0	0	0	0	1	1	1	0	0	0
1	0	0	0	0	1	0	0	0	0	0	0	1	0	0	0
1	0	0	0	0	1	0	0	0	0	1	1	1	0	0	0
1	0	0	0	0	1	0	0	0	0	1	1	1	0	0	0
1	0	0	0	0	0	0	0	0	0	0	0	0	0	0	0
1	1	1	0	1	1	1	0	0	0	1	1	1	1	0	0
1	0	0	0	0	1	1	0	0	0	1	1	1	1	0	0
1	1	0	0	1	1	0	0	0	0	1	1	1	1	0	0
1	0	0	0	0	0	0	0	0	0	0	0	0	1	0	0
1	0	0	0	0	0	0	0	0	0	0	0	0	1	0	0
1	0	0	0	0	0	0	0	0	0	0	0	0	1	0	0
1	1	0	1	1	1	0	0	0	0	1	1	1	1	0	0
1	0	0	1	1	1	0	0	0	0	1	1	1	1	0	0
1	0	0	0	0	0	0	0	0	0	0	0	0	1	0	0
1	1	0	0	1	1	0	0	0	0	0	0	1	1	0	0
1	0	0	0	0	0	0	0	0	0	0	0	0	1	0	0
1	0	1	0	1	1	1	0	0	1	1	1	1	1	0	0
1	0	0	1	1	1	0	0	0	0	1	1	1	0	0	0
1	0	0	1	1	1	0	0	0	0	1	1	1	0	0	0
1	0	0	1	1	1	0	0	0	0	1	1	1	0	0	0
1	0	0	0	0	0	0	0	0	0	0	0	0	0	0	0
1	0	0	1	1	1	0	0	0	0	1	1	1	0	0	0
1	1	0	0	1	1	1	0	0	0	0	0	1	1	0	0
1	0	0	0	0	0	0	0	0	0	0	0	0	0	0	0
1	0	0	0	0	0	0	0	0	0	1	1	1	0	0	0
1	0	0	0	0	0	0	0	0	0	0	0	0	0	0	0
1	0	0	0	0	0	0	0	0	0	1	1	1	0	0	0
1	0	0	0	0	0	0	0	0	0	0	0	0	1	0	0
1	0	0	0	0	0	0	0	0	0	0	0	0	0	1	0
1	0	0	0	0	0	0	0	0	0	0	0	1	1	0	0
1	0	0	1	1	1	0	0	0	0	1	1	1	0	0	0
1	0	0	1	1	1	0	0	0	0	1	1	1	1	0	0
1	0	0	0	0	0	0	0	0	0	1	1	1	1	0	0
1	0	0	0	0	0	0	0	0	0	1	1	1	0	0	0
1	1	0	0	1	1	0	0	0	0	1	1	1	0	0	0
1	0	0	0	0	0	0	0	0	0	0	0	0	1	0	0
1	0	0	0	0	0	0	0	0	0	0	0	0	0	0	0
1	0	0	1	1	1	0	0	0	0	1	1	1	0	0	0
1	0	0	0	0	0	0	0	0	0	0	0	0	0	1	0
1	0	0	0	0	0	0	0	0	0	0	0	0	0	0	0
1	1	0	0	1	1	0	0	0	0	0	0	1	1	0	0
1	0	0	0	0	0	0	0	0	0	0	0	0	0	0	0
1	0	0	0	0	0	0	0	0	0	0	0	0	0	0	0
1	0	0	0	0	0	0	0	0	0	0	0	1	0	0	0
1	0	0	0	0	0	0	0	0	0	0	0	1	1	0	0
1	0	0	0	0	0	0	0	0	0	0	0	1	1	0	0
1	0	0	0	0	0	0	0	0	0	0	0	0	0	0	0
1	0	1	0	1	1	1	0	0	0	1	1	1	1	0	0
1	0	0	0	0	1	0	0	0	0	0	0	1	0	0	0
1	0	0	0	0	0	0	0	0	0	0	0	0	0	0	0
1	0	0	1	1	1	0	0	0	0	1	1	1	1	0	0
1	0	0	0	0	0	0	0	0	0	0	0	0	1	0	0
1	0	0	0	0	1	0	0	0	1	0	1	1	1	0	0
1	0	0	0	0	1	0	0	0	0	0	0	1	0	0	0
1	0	0	0	0	0	0	0	0	0	0	0	0	1	0	0
1	0	0	0	0	1	0	0	0	0	0	0	1	0	1	0
1	0	0	0	0	0	0	0	0	0	0	0	0	0	0	0
1	0	0	1	1	1	0	0	0	0	1	1	1	0	0	0
1	0	0	0	0	0	0	0	0	0	0	0	0	0	0	0
1	0	0	0	0	1	0	0	0	0	0	0	1	1	1	0
1	0	0	0	0	0	0	0	0	0	0	0	0	1	0	0
1	0	0	1	1	1	0	0	0	0	0	0	0	0	0	0
1	0	0	1	1	1	1	0	0	0	0	0	0	0	0	0
1	0	0	1	1	1	0	0	0	0	0	0	0	0	0	0
1	0	0	1	1	1	0	0	0	0	0	0	0	1	0	0
1	0	0	1	1	1	0	0	0	0	0	0	0	0	0	0
1	0	0	1	1	1	0	0	0	0	1	1	1	0	0	0
1	1	0	1	1	1	0	0	0	0	1	1	1	0	0	0
1	0	0	0	1	1	0	0	0	0	0	0	1	1	0	0
1	0	0	0	0	0	0	0	1	0	0	0	0	1	0	0
1	0	0	0	0	0	0	0	0	0	1	1	1	1	0	0
1	0	0	0	0	1	0	0	0	0	1	1	1	0	0	0
1	0	0	0	0	0	0	0	0	0	1	1	1	0	0	0
1	0	1	0	1	1	0	1	0	0	1	1	1	0	0	0
1	0	0	0	0	0	0	0	0	0	0	0	1	0	0	0
1	0	0	1	1	1	0	0	0	0	1	1	1	1	0	0
1	0	0	1	1	1	0	0	0	0	1	1	1	0	0	0
1	0	0	1	1	1	0	0	0	0	1	1	1	0	0	0
1	0	0	1	1	1	0	0	0	0	1	1	1	1	0	0
1	0	0	0	0	0	0	0	0	0	0	0	0	0	0	0
1	0	0	0	0	0	0	0	0	0	0	0	0	0	0	0
1	1	0	0	1	1	0	0	0	0	0	0	1	0	0	0
1	0	0	0	0	0	0	0	0	0	0	0	0	0	0	0
1	0	0	0	0	0	0	0	0	0	0	0	0	1	0	0
1	0	0	0	0	0	0	0	0	0	0	0	0	0	0	0
1	0	0	0	0	0	0	0	0	0	0	0	0	0	0	0
1	0	0	0	0	0	0	0	0	0	0	0	0	0	0	0
1	0	1	0	1	1	0	0	0	0	1	1	1	0	0	0
1	1	0	0	1	1	0	0	0	0	0	0	0	0	0	0
1	0	0	0	0	0	0	0	0	0	0	0	0	1	0	0
1	0	1	0	1	1	0	0	0	0	1	1	1	1	0	0
1	0	0	1	1	1	1	0	0	0	1	1	1	1	0	0
1	0	0	1	1	1	0	0	0	0	1	1	1	1	0	0
1	0	0	0	0	0	0	0	0	0	0	0	0	1	0	0
1	0	0	0	0	0	0	0	0	0	0	0	0	1	0	0
1	0	0	0	0	1	0	0	0	1	0	1	1	1	0	0
1	0	0	0	0	1	0	0	0	0	0	0	1	1	0	0
1	0	1	0	1	1	1	0	0	0	1	1	1	1	0	0
1	0	0	0	0	0	0	0	0	0	1	1	1	1	0	0
1	0	0	0	0	0	0	0	0	0	0	0	0	1	0	0
1	0	0	0	0	0	0	0	0	0	0	0	0	1	0	0
1	0	0	0	0	0	0	0	0	0	0	0	0	1	0	0
1	0	0	0	0	0	0	0	0	0	1	1	1	1	0	0
1	0	0	0	0	0	0	0	0	0	1	1	1	0	0	0
1	1	0	0	1	1	0	0	0	0	0	0	1	0	0	0
1	0	0	0	0	0	0	0	0	1	0	1	1	1	1	0
1	1	0	0	1	1	0	0	0	1	0	1	1	0	0	0
1	0	0	0	0	0	0	0	0	0	0	0	0	1	0	0
1	0	0	0	0	0	0	0	0	0	0	0	0	0	0	0
1	0	0	1	1	1	0	0	0	0	1	1	1	1	0	0
1	0	0	0	0	0	0	0	0	0	0	0	0	0	1	0
1	0	0	1	1	1	0	0	0	0	1	1	1	0	0	0
1	0	0	0	0	1	0	0	0	0	0	0	1	0	0	0
1	0	0	0	0	0	0	0	0	0	0	0	0	0	0	0
1	0	0	1	1	1	1	0	0	0	1	1	1	1	0	0
1	0	0	1	1	1	1	0	0	0	1	1	1	1	1	0
1	0	0	1	1	1	1	0	0	0	1	1	1	1	0	0
1	0	0	0	0	0	0	0	0	0	0	0	0	0	0	0
1	0	0	0	0	0	0	0	0	0	0	0	0	0	0	0
1	0	0	0	0	0	0	0	0	0	0	0	0	0	0	0
1	0	0	1	1	1	1	0	0	0	1	1	1	1	0	0
1	0	0	1	1	1	0	0	0	0	1	1	1	0	0	0
1	0	0	0	0	0	0	0	0	0	0	0	0	1	1	0
1	0	0	0	0	1	0	0	0	0	1	1	1	0	0	0
1	1	0	0	1	1	0	0	0	1	0	1	1	0	0	0
1	0	0	0	0	0	0	0	0	0	0	0	0	0	0	0
1	0	0	0	0	1	0	0	0	0	1	1	1	0	0	0
1	0	0	0	0	0	0	0	0	0	0	0	0	0	0	0
1	0	0	0	0	0	0	0	0	0	1	1	1	1	0	0
1	0	0	0	0	0	0	0	0	0	1	1	1	1	0	0
1	0	0	0	0	0	0	0	0	0	1	1	1	1	0	0
1	0	0	0	0	0	0	0	0	0	0	0	0	1	0	0
1	0	0	0	0	1	0	0	0	0	1	1	1	0	0	0
1	0	0	0	0	1	0	0	0	0	1	1	1	1	0	0
1	0	0	0	0	1	0	0	0	0	1	1	1	0	0	0
1	0	0	0	0	1	0	0	0	1	0	1	1	0	0	0
1	0	0	0	0	0	0	0	0	0	0	0	0	0	0	0
1	0	0	0	0	1	0	0	0	1	0	1	1	0	0	0
1	0	0	1	1	1	1	1	0	0	1	1	1	1	0	0
1	0	0	0	0	0	0	0	0	0	0	0	0	1	0	0
1	0	0	0	0	0	0	0	0	0	0	0	0	0	0	0
1	0	0	0	0	0	0	0	0	0	0	0	0	0	0	0
1	0	0	0	0	1	0	0	0	0	1	1	1	0	0	0
1	0	0	0	0	1	0	0	0	0	1	1	1	0	0	0
1	0	0	0	0	0	0	0	0	0	0	0	0	0	0	0
1	0	0	0	0	1	0	0	0	0	1	1	1	0	0	0
1	0	0	1	1	1	1	0	1	0	1	1	1	0	0	0
1	0	0	0	0	1	0	0	0	0	0	0	1	0	0	0
1	0	0	0	0	1	1	0	0	1	0	1	1	0	0	0
1	0	0	0	0	0	0	0	0	0	0	0	0	1	0	0
1	0	0	0	0	0	0	0	0	0	0	0	0	0	0	0
1	0	0	0	0	0	0	0	0	0	0	0	0	0	0	0
1	0	0	0	0	1	0	0	0	0	1	1	1	1	0	0
1	0	0	0	0	1	0	0	0	0	1	1	1	1	0	0
1	0	0	0	0	1	1	0	0	0	1	1	1	1	0	0
1	0	1	0	1	1	0	0	0	0	1	1	1	1	0	0
1	1	0	0	1	1	0	0	0	1	0	1	1	0	0	0
1	0	0	1	1	1	1	0	0	0	1	1	1	0	0	0
1	0	1	1	1	1	0	0	0	0	1	1	1	0	0	0
1	0	0	1	1	1	0	0	0	0	0	0	1	0	0	0
1	0	1	1	1	1	0	0	0	0	1	1	1	1	0	0
1	0	0	1	1	1	0	0	0	0	1	1	1	1	0	0
1	0	0	1	1	1	0	0	0	0	1	1	1	1	0	0
1	0	0	0	0	1	0	0	0	0	1	1	1	1	0	0
1	0	0	0	0	0	0	0	0	0	1	1	1	1	0	0
1	0	0	0	0	0	0	0	0	0	1	1	1	1	0	0
1	0	0	1	1	1	0	0	0	0	0	0	1	1	0	0
1	0	0	0	0	0	0	1	0	0	1	1	1	1	0	0
1	0	0	0	0	0	0	0	0	0	0	0	0	1	1	0
1	0	0	0	0	1	0	0	0	0	0	0	1	1	0	0
1	0	0	0	0	1	1	1	1	0	1	1	1	1	0	0
1	0	0	0	0	0	0	0	0	0	0	0	0	1	0	0
1	0	0	1	1	1	0	0	0	0	0	0	0	1	0	0
1	0	0	1	1	1	0	0	0	0	1	1	1	0	0	0
1	1	0	1	1	1	0	0	0	0	0	0	1	1	0	0
1	0	0	1	1	1	0	0	0	0	0	0	0	0	0	0
1	0	1	1	1	1	0	0	0	0	0	0	1	0	0	0
1	0	0	0	0	0	0	0	0	0	1	1	1	0	0	0
1	0	0	0	0	0	0	0	0	0	0	0	0	1	0	0
1	0	0	0	0	0	0	0	0	0	0	0	0	0	0	0
1	0	0	0	0	1	0	0	0	0	1	1	1	1	0	0
1	0	0	0	0	1	1	0	0	0	1	1	1	0	0	0
1	0	0	0	0	0	0	0	0	0	0	0	0	0	0	0
1	0	0	0	0	0	0	0	1	0	0	0	0	0	0	0
1	0	0	1	1	1	0	0	0	0	1	1	1	0	0	0
1	0	0	0	0	0	0	0	0	0	0	0	0	0	0	0
1	0	1	0	1	1	0	0	0	0	1	1	1	0	0	0
1	0	0	0	0	0	0	0	0	0	0	0	0	0	0	0
1	0	0	0	0	0	0	0	0	0	0	0	0	0	0	0
1	0	0	0	0	0	0	0	0	0	0	0	0	1	0	0
1	0	0	0	0	0	1	0	0	0	0	0	0	0	1	0
1	1	0	0	1	1	0	0	0	0	1	1	1	1	0	0
1	0	0	0	0	1	1	0	0	0	1	1	1	0	0	0
1	0	0	0	0	0	0	0	0	0	0	0	0	0	0	0
1	1	0	0	1	1	0	0	0	0	0	0	1	0	0	0
1	0	0	1	1	1	0	0	0	0	0	0	1	1	0	0
1	0	0	1	1	1	0	0	0	0	1	1	1	1	0	0
1	0	1	0	1	1	0	0	0	0	0	0	1	1	0	0
1	0	0	0	0	1	0	0	0	0	1	1	1	1	0	0
1	0	0	0	0	0	0	0	0	0	1	1	1	0	0	0
1	0	0	0	0	0	0	0	0	0	0	0	0	0	0	0
1	0	0	0	0	0	0	0	0	0	0	0	1	0	0	1
1	0	0	0	0	0	0	0	0	0	0	0	1	0	0	0
1	0	0	0	0	0	0	0	0	0	0	0	1	0	0	0
1	0	1	1	1	1	0	0	0	0	1	1	1	1	0	0
1	0	0	0	0	0	0	0	0	0	0	0	0	0	0	0
1	0	0	0	0	0	0	0	0	0	0	0	0	0	0	0
1	0	1	0	1	1	1	0	0	0	1	1	1	0	0	0
1	0	0	1	1	1	0	0	0	0	1	1	1	0	0	0
1	0	0	1	1	1	0	0	0	0	1	1	1	1	0	0
1	0	0	0	0	0	0	0	0	0	0	0	0	0	0	0
1	0	0	0	0	1	0	0	0	0	0	0	1	1	0	0
1	0	0	1	1	1	0	0	0	0	1	1	1	0	0	0
1	0	0	0	0	0	0	0	0	0	0	0	0	0	0	0
1	0	0	0	0	0	0	0	0	0	0	0	0	0	0	0
1	0	1	1	1	1	0	0	0	0	1	1	1	0	0	0
1	0	0	0	0	1	0	0	0	0	0	0	1	0	0	0
1	0	0	0	0	1	0	0	0	0	0	0	1	0	0	0
1	0	0	0	0	0	0	0	0	0	1	1	1	0	0	0
1	0	0	0	0	0	0	0	0	0	1	1	1	0	0	0
1	1	0	0	1	1	0	0	0	0	0	0	1	0	0	0
1	0	0	0	0	0	0	0	0	0	0	0	0	0	0	0
1	0	0	0	0	0	0	0	0	0	0	0	0	0	0	0
1	0	0	0	0	1	0	0	0	0	0	0	1	1	0	0
1	0	0	0	0	1	0	0	0	0	1	1	1	1	0	0
1	0	0	1	1	1	0	0	0	0	1	1	1	1	0	0
1	0	0	0	0	0	0	0	0	0	0	0	0	0	0	0
1	0	0	0	0	0	1	0	0	0	0	0	0	1	0	0
1	0	0	0	0	1	0	0	0	0	0	0	1	0	0	0
1	0	0	1	1	1	1	0	0	0	1	1	1	1	0	0
1	0	0	0	0	0	0	0	0	0	0	0	0	1	0	0
1	0	0	0	0	0	0	0	0	0	0	0	0	1	1	0
1	1	0	1	1	1	0	0	0	0	1	1	1	1	0	0
1	0	1	1	1	1	0	0	0	0	1	1	1	1	0	0
1	0	1	0	1	1	0	0	0	0	1	1	1	1	0	0
1	0	0	1	1	1	0	0	0	0	1	1	1	1	0	0
1	0	1	1	1	1	0	0	0	0	1	1	1	1	0	0
1	0	0	0	0	0	0	0	0	0	0	0	0	0	0	0
1	0	0	0	0	0	0	0	0	0	0	0	0	0	0	0
1	0	0	0	0	1	1	0	0	1	0	1	1	1	0	0
1	0	0	0	0	0	0	0	0	0	0	0	0	0	0	0
1	0	0	0	0	0	0	0	0	0	0	0	0	0	0	0
1	0	1	1	1	1	1	0	0	0	1	1	1	1	0	0
1	0	0	1	1	1	0	0	0	0	1	1	1	1	0	0
1	0	0	1	1	1	0	0	0	0	1	1	1	0	0	0
1	1	0	1	1	1	0	0	1	0	0	0	1	1	0	0
1	0	0	0	0	1	0	0	0	0	1	1	1	0	0	0
1	0	0	0	0	0	0	0	0	0	0	0	0	0	0	0
1	0	0	0	0	0	0	0	0	0	0	0	0	1	0	0
1	0	0	0	0	0	0	0	0	0	0	0	0	1	0	0
1	0	0	0	0	0	0	0	0	0	0	0	0	1	0	0
1	0	0	0	0	0	0	0	0	0	0	0	0	0	0	0
1	0	0	0	0	0	0	0	0	0	0	0	0	0	0	0
1	0	0	0	0	0	0	0	0	0	0	0	0	0	0	0
1	0	0	0	0	0	0	0	0	0	0	0	0	0	0	0
1	0	0	0	0	0	0	0	0	0	0	0	0	0	0	0
1	0	0	1	1	1	1	1	0	0	1	1	1	1	0	0
1	0	0	1	1	1	1	0	0	0	1	1	1	1	0	0
1	1	0	0	1	1	0	0	0	0	1	1	1	1	0	0
1	0	1	1	1	1	1	0	0	0	1	1	1	1	0	0
1	0	0	1	1	1	0	0	0	0	0	0	1	0	0	0
1	0	0	0	0	1	0	0	0	0	0	0	1	0	0	0
1	0	0	0	0	0	0	0	0	0	0	0	0	0	0	0
1	0	0	0	0	0	0	0	0	0	0	0	0	0	0	0
1	1	0	0	1	1	0	0	0	0	0	0	1	1	0	0
1	0	1	1	1	1	1	1	0	0	1	1	1	1	0	0
1	0	0	0	0	0	0	0	0	0	0	0	0	1	0	0
1	1	0	1	1	1	0	0	0	0	1	1	1	1	0	0
1	0	0	0	0	0	0	0	0	0	0	0	0	1	0	0
1	0	0	0	0	0	0	0	0	0	0	0	0	1	0	0
1	0	0	1	1	1	0	0	0	0	1	1	1	1	0	0
1	0	0	0	0	0	0	0	0	0	1	1	1	1	0	0
1	0	0	0	0	0	1	0	0	0	1	1	1	1	0	0
1	0	0	0	0	0	0	0	0	0	1	1	1	1	0	0
1	0	0	0	0	0	0	0	0	0	1	1	1	1	0	0
1	0	0	0	0	0	0	0	0	0	1	1	1	1	0	0
1	1	0	0	1	1	0	0	0	0	0	0	1	0	0	0
1	0	0	0	0	0	0	0	0	0	0	0	0	0	0	0
1	1	0	0	1	1	0	0	0	0	0	0	1	0	0	0
1	0	0	1	1	1	0	0	0	0	1	1	1	0	0	0
1	0	0	0	0	0	0	1	0	0	0	0	0	0	0	0
1	0	0	1	1	1	1	0	0	0	1	1	1	1	0	0
1	0	0	0	0	0	0	0	0	0	0	0	0	0	1	0
1	0	0	0	0	0	0	0	0	0	0	0	0	0	0	0
1	0	0	1	1	1	0	0	0	0	1	1	1	1	0	0
1	0	0	0	0	0	1	0	0	0	0	0	0	0	0	0
1	0	0	0	0	1	0	0	0	0	0	0	1	0	0	0
1	0	0	0	0	0	0	0	0	0	0	0	0	0	0	0
1	0	0	0	0	0	0	0	0	0	0	0	0	0	0	0
1	0	0	0	0	1	0	0	0	0	0	0	1	0	0	0
1	0	0	0	0	1	0	0	0	0	0	0	1	1	0	0
1	0	0	0	0	0	0	0	0	0	0	0	0	0	0	0
1	0	0	0	0	0	0	0	0	0	0	0	0	0	0	0
1	0	1	1	1	1	0	0	0	0	1	1	1	0	0	0
1	0	1	0	1	1	1	0	0	0	1	1	1	0	0	0
1	0	0	0	0	0	0	0	0	0	0	0	0	0	0	0
1	1	0	1	1	1	0	0	0	0	1	1	1	1	0	0
1	0	0	1	1	1	0	0	0	0	1	1	1	0	0	0
1	0	0	1	1	1	0	0	0	0	1	1	1	1	0	0
1	0	0	0	0	0	0	0	0	0	0	0	0	1	0	0
1	1	0	0	1	1	0	0	0	1	0	1	1	1	0	0
1	0	0	0	0	1	0	0	0	0	1	1	1	1	0	0
1	0	0	1	1	1	0	0	0	0	1	1	1	1	0	0
1	0	0	0	0	0	0	0	0	0	1	1	1	0	0	0
1	0	0	1	1	1	0	0	0	0	0	0	1	1	0	0
1	0	0	0	0	1	1	0	0	0	1	1	1	0	0	0
1	0	0	0	0	0	0	0	0	0	0	0	0	0	0	0
1	0	0	0	0	1	0	0	0	0	1	1	1	0	0	0
1	0	0	1	1	1	0	0	0	0	1	1	1	1	0	0
1	1	0	0	1	1	0	0	0	0	0	0	1	0	0	0
1	1	1	0	1	1	0	0	0	1	1	1	1	0	0	0
1	1	0	1	1	1	0	0	0	0	1	1	1	1	0	0
1	0	0	0	0	0	0	0	0	0	0	0	0	1	0	0
1	0	0	0	0	0	0	0	0	0	0	0	0	0	0	0
1	0	0	1	1	1	0	0	0	0	1	1	1	1	0	0
1	0	0	0	0	0	0	0	0	0	0	0	0	1	0	0
1	0	0	0	0	0	1	0	0	0	0	0	0	0	0	0
1	0	0	1	1	1	0	0	0	0	1	1	1	0	0	0
1	0	0	0	0	0	0	0	0	0	0	0	0	0	0	0
1	0	1	0	1	1	0	0	0	0	1	1	1	0	0	0
1	0	0	0	0	1	0	0	0	1	0	1	1	0	0	0
1	0	0	0	0	1	0	0	0	1	0	1	1	0	0	0
1	0	0	0	0	1	0	0	0	0	0	0	1	0	1	0
1	0	0	0	0	0	0	0	0	0	0	0	0	0	0	0
1	0	0	0	0	0	0	0	0	0	0	0	0	0	0	0
1	0	0	0	0	0	0	0	0	0	0	0	0	1	0	0
1	0	0	0	0	0	0	0	0	0	0	0	0	0	0	0
1	0	0	0	0	0	0	0	0	0	0	0	0	0	0	0
1	0	0	0	0	0	0	0	0	0	1	1	1	0	0	1
1	0	0	1	1	1	0	0	0	0	1	1	1	1	0	0
1	0	1	0	1	1	0	0	0	0	0	0	1	0	0	0
1	0	0	1	1	1	0	0	0	1	1	1	1	0	0	0
1	0	0	0	1	1	0	0	0	1	0	1	1	0	0	0
1	0	0	0	1	1	0	0	0	0	0	0	1	1	0	0
1	0	0	0	1	1	0	0	0	1	0	1	1	0	0	0
1	0	0	0	0	0	0	0	0	0	0	0	0	0	0	0
1	0	0	1	1	1	0	0	0	0	1	1	1	0	0	0
1	0	0	0	0	0	0	0	0	0	0	0	0	0	0	0
1	1	0	0	1	1	0	0	0	0	0	0	1	0	0	0
1	0	0	0	0	0	0	0	0	0	0	0	0	0	0	0
1	0	0	0	0	0	0	0	0	0	0	0	0	1	0	0
1	0	0	0	0	0	0	0	0	0	0	0	0	0	0	0
1	0	0	0	0	0	0	0	0	0	0	0	0	0	0	0
1	1	0	1	1	1	0	0	0	0	1	1	1	0	0	0
1	0	1	0	1	1	0	0	0	1	1	1	1	0	0	1
1	0	0	1	1	1	0	0	0	0	1	1	1	0	0	0
1	0	0	1	1	1	1	0	0	0	1	1	1	1	0	0
1	0	0	1	1	1	1	0	0	0	1	1	1	0	0	0
1	0	0	0	0	1	0	0	0	0	0	0	1	1	0	0
1	0	0	0	0	1	0	0	0	1	0	1	1	0	0	0
1	0	0	0	0	0	0	0	0	0	0	0	0	1	0	0
1	0	0	1	1	1	0	0	0	0	1	1	1	0	0	0
1	0	0	0	0	0	0	0	0	0	0	0	0	0	0	0
1	0	0	0	0	0	0	0	0	0	0	0	0	1	0	0
1	0	0	0	0	0	0	0	0	0	0	0	0	0	0	0
1	0	0	0	0	0	0	0	0	0	0	0	0	1	0	0
1	1	0	1	1	1	0	0	0	0	1	1	1	1	0	0
1	0	0	1	1	1	0	0	0	0	1	1	1	1	0	0
1	0	1	0	1	1	1	0	0	0	1	1	1	1	1	0
1	0	0	0	0	0	0	0	0	0	0	0	0	1	0	0
1	0	0	1	1	1	0	0	0	0	1	1	1	1	0	0
1	1	0	0	1	1	0	0	0	1	0	1	1	1	0	0
1	0	0	1	1	1	1	0	0	0	1	1	1	1	0	0
1	0	0	0	0	0	1	0	0	0	1	1	1	1	1	0
1	0	1	0	1	1	0	0	0	0	1	1	1	0	0	0
1	0	0	1	1	1	0	0	0	0	0	0	1	1	0	0
1	0	0	0	0	0	0	0	0	0	0	0	0	0	0	0
1	0	0	0	0	1	0	0	0	0	0	0	1	0	0	0
1	0	0	1	1	1	0	0	0	0	1	1	1	0	0	0
1	0	0	0	0	0	0	0	0	0	0	0	0	0	0	0
1	0	0	0	0	0	0	0	0	0	0	0	0	0	0	0
1	0	0	0	0	0	0	0	0	0	0	0	0	0	0	0
1	0	0	0	0	0	0	0	0	0	0	0	0	0	0	0
1	0	0	0	0	0	0	0	0	0	0	0	0	0	0	0
1	0	0	0	0	0	0	0	1	0	0	0	0	1	0	0
1	1	0	0	1	1	0	0	0	1	0	1	1	1	0	0
1	0	0	0	0	1	0	0	0	0	0	0	1	1	0	0
1	0	1	0	1	1	0	0	0	0	1	1	1	1	0	0
1	0	0	0	0	0	0	0	0	0	0	0	0	1	0	0
1	0	0	0	0	0	0	0	0	0	0	0	0	1	1	0
1	1	0	1	1	1	0	0	0	0	1	1	1	1	0	0
1	0	0	0	0	0	0	0	0	0	0	0	0	0	0	0
1	1	0	0	1	1	0	0	0	0	0	0	1	0	0	0
1	0	0	0	0	1	0	0	0	1	0	1	1	0	0	0
1	0	0	0	0	0	0	0	0	0	0	0	0	0	0	0
1	0	0	0	0	0	0	0	0	0	0	0	0	1	0	0
1	0	1	0	1	1	1	0	0	1	1	1	1	1	0	0
1	0	0	0	0	1	0	0	0	0	0	0	1	0	0	0
1	0	1	0	1	1	1	0	0	0	1	1	1	1	0	0
1	1	0	1	1	1	0	0	0	0	1	1	1	0	0	0
1	0	0	0	0	1	0	0	0	0	1	1	1	0	0	0
1	0	0	0	0	1	0	0	0	0	0	0	0	0	0	0
1	0	0	0	0	1	0	0	0	0	0	0	0	0	0	0
1	0	0	0	0	1	0	0	0	0	0	0	0	0	0	0
1	0	0	1	1	1	0	0	0	0	1	1	1	0	0	0
1	0	1	0	1	1	1	0	0	0	1	1	1	1	0	0
1	0	0	1	1	1	0	0	0	0	1	1	1	1	0	0
1	0	0	1	1	1	0	0	1	0	1	1	1	1	0	0
1	0	0	1	1	1	0	0	0	0	1	1	1	0	0	0
1	0	0	1	1	1	0	0	0	0	1	1	1	1	0	0
1	0	0	1	1	1	0	0	0	0	0	0	0	1	0	0
1	1	0	1	1	1	1	0	0	1	1	1	1	1	0	0
1	0	0	1	1	1	0	0	0	0	1	1	1	1	0	0
1	0	0	0	0	0	0	0	0	0	0	0	0	1	0	0
1	0	0	0	0	0	0	0	0	0	1	1	1	1	0	0
1	0	0	0	0	0	0	0	0	0	1	1	1	1	0	0
1	0	0	1	1	1	0	0	0	0	0	0	1	1	0	0
1	1	1	0	1	1	0	0	0	0	0	0	1	1	0	0
1	0	1	0	1	1	0	0	0	0	1	1	1	1	0	0
1	1	0	1	1	1	0	0	0	0	1	1	1	1	0	0
1	0	0	0	0	0	0	0	0	0	0	0	0	1	0	0
1	0	0	0	0	1	0	0	0	0	0	0	1	1	0	0
1	0	0	0	0	1	0	0	0	0	0	0	1	1	0	0
1	0	0	0	0	0	1	0	0	0	0	0	0	1	1	0
1	1	0	0	1	1	0	0	0	0	0	0	0	1	0	0
1	0	0	0	0	1	0	0	0	1	0	1	1	0	0	0
1	0	0	0	0	0	1	0	0	0	0	0	0	0	1	0
1	0	0	1	1	1	0	0	0	0	1	1	1	0	0	0
1	0	0	1	1	1	0	0	0	0	1	1	1	1	0	0
1	0	1	0	1	1	0	0	0	0	1	1	1	1	0	0
1	1	0	1	1	1	0	0	0	0	1	1	1	0	0	0
1	0	0	0	0	1	0	0	0	1	0	1	1	1	0	0
1	0	0	1	1	1	0	0	0	0	1	1	1	1	0	0
1	0	0	1	1	1	0	0	0	0	1	1	1	1	0	0
1	0	0	0	0	1	0	0	0	0	0	0	1	0	0	0
1	0	0	1	1	1	1	1	1	0	1	1	1	1	1	0
1	0	0	1	1	1	0	0	0	0	1	1	1	0	0	0
1	0	0	0	0	1	1	0	0	0	1	1	1	1	0	0
1	0	0	0	0	0	1	0	0	0	0	0	0	0	0	0
1	0	0	0	0	1	1	0	0	0	1	1	1	1	0	0
1	0	0	0	0	0	0	0	0	0	0	0	0	0	0	0
1	0	0	0	0	1	0	0	0	0	1	1	1	1	0	0
1	0	0	1	1	1	0	0	0	0	1	1	1	1	0	0
1	0	0	1	1	1	1	0	0	0	1	1	1	1	0	0
1	0	0	0	0	0	1	0	0	0	0	0	0	1	0	0
1	0	0	1	1	1	0	0	0	0	1	1	1	1	0	0
1	0	0	0	0	1	0	0	1	0	0	0	1	1	0	0
1	0	1	1	1	1	1	0	0	0	1	1	1	1	0	0
1	0	0	1	1	1	1	0	0	0	1	1	1	1	0	0
1	0	0	0	0	0	0	0	0	0	0	0	0	0	0	0
1	0	0	0	0	1	0	0	0	0	0	0	1	1	0	0
1	0	0	0	0	0	0	0	0	0	0	0	0	1	0	0
1	0	0	0	0	0	0	0	0	0	0	0	0	1	0	0
1	0	1	0	1	1	0	0	0	0	0	0	1	1	0	0
1	0	0	0	0	0	0	0	0	0	1	1	1	0	0	0
1	1	0	0	1	1	0	0	0	0	0	0	1	1	0	0
1	0	0	1	1	1	0	0	0	0	1	1	1	1	0	0
1	0	0	0	0	0	0	0	0	0	0	0	0	1	0	0
1	0	0	1	1	1	0	0	0	0	1	1	1	1	0	0
1	0	0	0	0	0	0	0	0	0	0	0	0	1	0	0
1	0	0	1	1	1	0	0	0	0	1	1	1	1	0	0
1	0	0	0	0	0	0	0	0	0	0	0	0	1	0	0
1	0	0	0	0	0	0	0	0	0	0	0	0	1	0	0
1	0	1	0	1	1	0	0	0	0	1	1	1	1	0	0
1	0	0	1	1	1	0	0	0	0	1	1	1	1	1	0
1	0	0	0	0	0	0	0	0	0	0	0	0	1	0	0
1	1	0	1	1	1	1	0	0	0	1	1	1	1	0	0
1	0	0	0	0	1	0	0	1	0	1	1	1	1	0	0
1	0	0	0	0	0	0	0	0	0	0	0	0	0	0	0
1	0	0	1	1	1	0	0	0	0	1	1	1	0	0	0
1	0	0	0	0	0	0	0	0	0	0	0	0	0	0	0
1	0	0	0	0	0	0	0	0	0	0	0	0	0	0	0
1	1	0	0	1	1	0	0	0	0	0	0	1	0	0	0
1	0	1	0	1	1	1	1	1	0	1	1	1	1	0	0
1	0	0	1	1	1	0	0	0	0	1	1	1	1	0	0
1	0	0	1	1	1	1	0	0	0	1	1	1	1	0	0
1	0	0	0	0	1	0	0	0	0	0	0	0	0	0	0
1	0	0	1	1	1	0	0	0	0	1	1	1	0	0	0
1	1	0	0	1	1	0	0	0	1	0	1	1	1	1	0
1	0	0	0	0	0	0	0	0	0	1	1	1	0	0	0
1	0	0	0	0	0	0	0	0	0	0	0	0	0	0	0
1	0	0	1	1	1	0	0	0	0	1	1	1	1	0	0
1	0	0	0	0	0	0	0	0	0	0	0	0	0	1	0
1	1	0	1	1	1	0	0	0	0	1	1	1	1	0	0
1	0	0	0	0	0	0	0	0	0	0	0	0	0	0	0
1	0	0	0	0	0	0	0	0	0	0	0	0	0	0	0
1	0	1	0	1	1	1	0	1	0	1	1	1	1	0	0
1	0	0	0	0	0	0	0	0	0	0	0	0	0	0	0
1	0	0	0	0	0	0	0	0	0	0	0	0	0	0	0
1	1	0	0	1	1	0	0	0	1	0	1	1	0	0	0
1	0	0	0	0	1	0	0	0	1	0	1	1	0	0	0
1	0	0	1	1	1	0	0	0	0	0	0	1	1	0	0
1	0	1	0	1	1	0	0	0	0	0	0	1	0	0	0
1	0	0	1	1	1	0	0	0	0	1	1	1	0	0	0
1	0	0	1	1	1	0	0	0	0	1	1	1	0	0	0
1	0	1	0	1	1	1	0	0	0	1	1	1	1	0	0
1	0	0	1	1	1	0	0	0	0	1	1	1	0	0	0
1	0	0	0	0	0	0	0	0	0	1	1	1	1	0	0
1	0	0	0	0	0	0	0	0	0	1	1	1	1	0	0
1	0	0	1	1	1	0	0	0	0	1	1	1	1	0	0
1	0	0	1	1	1	0	0	0	0	1	1	1	1	0	0
1	1	0	1	1	1	0	0	0	0	1	1	1	1	0	0
1	0	0	1	1	1	0	0	0	0	1	1	1	1	0	0
1	0	0	0	0	0	0	0	0	0	0	0	0	1	0	0
1	0	0	0	0	0	0	0	0	0	0	0	0	0	0	0
1	1	0	0	1	1	0	0	0	0	1	1	1	0	0	0
1	0	0	1	1	1	0	0	0	0	1	1	1	0	0	0
1	0	0	0	0	1	0	0	0	0	0	0	1	1	0	0
1	0	0	0	0	0	0	0	0	0	0	0	0	1	0	0
1	0	0	0	0	0	0	0	0	0	0	0	0	0	0	0
1	0	0	0	0	0	1	0	0	0	0	0	0	1	0	0
1	0	0	0	0	0	0	0	0	0	0	0	0	0	0	0
1	0	0	1	1	1	0	0	0	1	0	1	1	0	0	0
1	0	0	1	1	1	0	0	0	1	0	1	1	1	0	0
1	0	0	1	1	1	1	0	0	0	0	0	0	0	0	0
1	0	0	1	1	1	1	0	0	1	0	1	1	1	0	0
1	1	0	1	1	1	0	0	0	1	0	1	1	0	0	0
1	0	1	1	1	1	0	0	0	0	1	1	1	0	0	0
1	1	0	1	1	1	0	0	0	0	1	1	1	0	1	0
1	0	0	0	0	0	0	0	0	0	0	0	0	0	0	0
1	0	0	0	0	1	0	0	0	0	1	1	1	1	0	0
1	0	0	0	0	1	1	0	0	0	1	1	1	1	0	0
1	0	0	0	0	1	0	0	0	0	1	1	1	0	0	0
1	1	1	0	1	1	1	1	0	0	1	1	1	1	0	0
1	0	0	1	1	1	0	0	0	0	1	1	1	0	0	0
1	0	0	0	0	1	0	0	0	0	1	1	1	0	0	0
1	1	0	0	1	1	0	0	0	0	1	1	1	0	0	0
1	0	0	0	0	1	0	0	0	0	1	1	1	1	0	0
1	0	0	0	0	0	0	0	0	0	0	0	0	1	0	0
1	0	0	0	0	0	0	0	0	0	0	0	0	1	0	0
1	0	0	0	0	0	0	0	0	0	0	0	0	1	0	0
1	1	0	0	1	1	0	0	0	0	1	1	1	0	0	0
1	0	0	0	0	0	0	0	0	0	1	1	1	0	1	1
1	0	0	0	0	0	0	0	0	0	1	1	1	0	0	0
1	1	0	0	1	1	0	0	0	0	1	1	1	0	0	0
1	0	0	0	0	0	0	0	0	0	1	1	1	0	0	0
1	0	0	0	0	0	0	0	0	0	1	1	1	0	0	0
1	0	0	1	1	1	0	0	0	0	0	0	1	1	0	0
1	1	0	1	1	1	0	0	0	0	1	1	1	1	0	0
1	0	0	0	0	1	0	0	0	1	0	1	1	1	0	0
1	0	1	0	1	1	0	0	0	0	1	1	1	1	0	1
1	1	0	0	1	1	0	0	0	1	0	1	1	1	0	0
1	0	0	0	0	0	0	0	0	0	1	1	1	1	0	0
1	0	0	0	0	1	0	0	0	0	0	0	1	1	0	0
1	0	0	0	0	1	0	0	0	0	0	0	1	1	0	0
1	0	0	0	0	1	0	0	0	0	0	0	1	1	0	0
1	0	0	0	0	1	0	0	0	0	0	0	1	1	0	0
1	1	0	1	1	1	0	0	0	0	1	1	1	0	0	0
1	0	0	0	0	0	0	0	0	0	0	0	0	1	0	0
1	0	0	1	1	1	0	0	0	0	1	1	1	0	0	0
1	0	1	0	1	1	0	0	0	0	1	1	1	0	0	0
1	0	0	1	1	1	0	0	0	1	1	1	1	1	0	0
1	0	0	1	1	1	1	0	0	0	1	1	1	1	0	0
1	1	0	0	1	1	0	0	0	1	0	1	1	0	0	0
1	0	0	0	0	0	0	0	0	0	0	0	0	1	0	0
1	0	0	0	0	1	0	0	0	0	0	0	1	0	0	0
1	0	0	0	0	1	0	0	0	0	0	0	1	0	0	0
1	0	0	0	0	1	1	0	0	0	0	0	1	0	0	0
1	0	0	0	0	1	0	0	0	0	0	0	1	0	0	0
1	0	0	0	0	0	0	0	0	0	0	0	0	0	0	0
1	0	0	1	1	1	0	0	0	0	1	1	1	1	0	0
1	0	0	0	0	0	0	0	0	0	1	1	1	0	1	1
1	0	0	0	0	0	0	0	0	1	0	1	1	0	0	0
1	0	0	1	1	1	0	0	0	0	1	1	1	0	0	0
1	0	0	0	0	0	0	0	0	0	0	0	0	0	0	0
1	1	1	0	1	1	1	0	0	0	1	1	1	1	0	0
1	0	1	0	1	1	0	0	0	0	1	1	1	1	0	0
1	0	0	0	0	0	0	0	0	0	0	0	0	0	0	0
1	1	0	1	1	1	0	0	0	0	1	1	1	1	0	0
1	0	0	0	0	0	0	0	0	0	0	0	0	1	0	0
1	0	0	0	0	0	0	0	0	0	0	0	0	1	0	0
1	0	0	0	0	0	0	0	0	0	0	0	0	1	0	0
1	0	0	0	0	0	0	0	0	0	0	0	0	1	0	0
1	0	0	0	0	0	0	0	0	0	0	0	0	1	0	0
1	0	0	1	1	1	0	0	0	0	1	1	1	1	0	0
1	0	0	0	0	0	0	0	0	0	0	0	0	1	0	0
1	0	0	1	1	1	0	0	0	0	1	1	1	1	0	0
1	0	0	0	0	0	0	0	0	0	0	0	0	1	0	0
1	0	0	0	0	1	0	0	0	0	0	0	1	1	0	0
1	0	0	0	0	1	0	0	0	0	0	0	1	0	0	0
1	0	0	0	0	1	0	0	0	0	1	1	1	1	0	0
1	0	0	0	0	0	1	0	0	0	1	1	1	1	0	0
1	0	0	0	0	0	0	0	0	0	1	1	1	0	0	0
1	0	1	0	1	1	0	0	0	0	1	1	1	0	0	0
1	0	0	1	1	1	0	0	0	0	1	1	1	0	0	0
1	0	0	0	0	0	0	0	0	0	0	0	0	0	0	0
1	1	0	0	1	1	1	0	0	0	0	0	1	1	0	0
1	0	0	1	1	1	0	0	0	0	1	1	1	1	0	0
1	0	0	0	0	0	0	0	0	0	0	0	0	0	0	0
1	0	1	0	1	1	0	0	0	0	1	1	1	0	0	0
1	1	0	0	1	1	0	0	0	0	1	1	1	0	0	0
1	0	0	0	0	1	1	0	0	0	1	1	1	1	0	0
1	1	0	0	1	1	0	0	0	0	1	1	1	0	0	0
1	0	0	0	0	1	0	0	0	0	1	1	1	0	0	0
1	0	0	0	0	0	0	0	0	0	0	0	0	0	0	0
1	0	0	0	0	0	0	0	0	0	0	0	0	0	0	0
1	0	0	1	1	1	0	0	0	1	1	1	1	1	0	0
1	0	0	1	1	1	1	0	0	0	1	1	1	1	0	0
1	0	0	0	0	0	1	0	0	0	0	0	0	1	0	0
1	0	1	0	1	1	0	0	0	0	1	1	1	0	0	0
1	0	0	0	0	1	0	0	0	0	0	0	1	0	0	0
1	0	0	0	0	0	0	0	0	0	0	0	0	0	1	0
1	0	0	0	0	0	0	0	0	0	0	0	0	0	0	0
1	0	0	0	0	0	0	0	0	0	0	0	0	1	0	0
1	0	0	0	0	0	0	0	0	0	0	0	0	0	0	0
1	0	0	1	1	1	0	0	0	0	1	1	1	0	0	0
1	0	0	0	0	0	0	0	0	0	0	0	0	0	0	0
1	0	0	1	1	1	0	0	0	0	1	1	1	0	0	0
1	1	0	0	1	1	1	0	0	0	0	0	1	1	1	0
1	0	0	1	1	1	0	0	0	0	0	0	0	1	0	0
1	0	0	1	1	1	0	0	0	0	0	0	0	1	0	0
1	0	0	1	1	1	1	0	0	0	1	1	1	1	0	0
1	0	0	1	1	1	0	0	0	0	0	0	0	1	0	0
1	0	0	1	1	1	0	0	0	0	1	1	1	1	0	0
1	0	0	1	1	1	0	0	0	0	1	1	1	1	0	0
1	0	0	1	1	1	0	0	0	0	0	0	0	1	0	0
1	0	0	0	0	0	0	0	0	0	0	0	1	0	0	0
1	0	0	1	1	1	0	0	0	0	1	1	1	0	0	0
1	0	0	1	1	1	1	0	0	0	1	1	1	0	0	0
1	0	0	0	0	0	0	0	0	0	0	0	0	0	0	0
1	0	0	0	0	0	0	0	0	0	0	0	0	1	0	0
1	0	0	0	0	0	0	0	0	0	0	0	0	0	0	0
1	0	0	0	0	0	0	0	0	0	0	0	0	0	0	0
1	0	0	1	1	1	0	0	0	0	1	1	1	1	0	0
1	0	0	0	0	0	0	0	0	0	0	0	0	0	0	0
1	0	0	1	1	1	0	0	0	0	1	1	1	1	0	0
1	0	0	0	0	1	0	0	0	0	0	0	1	0	0	0
1	0	0	1	1	1	1	0	0	0	1	1	1	1	0	0
1	0	0	0	0	0	0	0	0	0	0	0	0	1	0	0
1	0	0	0	0	0	0	0	0	0	1	1	1	1	0	0
1	0	0	0	0	0	0	0	0	0	1	1	1	0	0	0
1	0	0	0	0	0	0	0	0	0	1	1	1	0	0	0
1	0	0	0	0	0	0	0	0	0	1	1	1	1	0	0
1	0	1	0	1	1	1	0	0	0	1	1	1	1	0	0
1	0	0	1	1	1	0	0	0	0	1	1	1	0	0	0
1	0	0	0	0	0	0	0	0	0	1	1	1	0	0	0
1	1	0	0	1	1	0	0	0	0	0	0	0	0	0	0
1	0	0	1	1	1	1	0	0	0	1	1	1	0	0	0
1	0	0	0	0	1	0	0	0	1	0	1	1	1	1	0
1	0	0	1	1	1	0	0	0	0	1	1	1	0	0	0
1	0	1	0	1	1	0	0	0	0	1	1	1	1	1	0
1	0	0	0	0	1	0	0	0	0	0	0	1	1	0	0
1	0	0	0	0	1	0	0	0	0	0	0	1	1	0	0
1	0	0	0	0	0	0	0	0	0	0	0	0	1	0	0
1	0	0	1	1	1	0	0	0	0	1	1	1	1	0	0
1	1	0	0	1	1	0	0	0	1	0	1	1	1	0	0
1	1	0	0	1	1	0	0	0	1	0	1	1	1	0	0
1	0	0	0	0	0	1	0	0	0	0	0	0	1	0	0
1	0	0	0	0	0	0	0	0	0	0	0	0	1	1	0
1	0	0	1	1	1	0	0	0	0	1	1	1	1	0	0
1	0	0	0	0	0	0	0	0	0	1	1	1	1	0	0
1	0	0	0	0	0	0	0	0	0	1	1	1	1	0	0
1	0	0	0	0	0	0	0	0	0	1	1	1	0	0	0
1	0	0	0	0	0	0	0	0	0	0	0	0	0	0	0
1	0	0	1	1	1	0	0	0	0	1	1	1	0	0	0
1	0	0	0	0	0	0	0	0	0	0	0	0	1	0	0
1	0	0	0	0	0	0	0	0	0	1	1	1	0	0	0
1	0	0	0	0	0	0	0	0	0	1	1	1	1	0	0
1	0	0	0	0	0	0	0	0	0	0	0	0	0	0	0
1	0	0	0	0	0	0	0	0	0	0	0	0	0	0	0
1	0	0	0	0	0	0	0	0	0	1	1	1	0	0	0
1	1	0	0	1	1	0	0	0	0	1	1	1	0	0	0
1	0	0	0	0	0	1	0	0	1	0	1	1	1	0	0
1	0	0	0	0	1	0	0	0	0	1	1	1	0	0	0
1	0	0	0	0	1	1	0	0	0	1	1	1	1	0	0
1	0	0	1	1	1	0	0	0	0	1	1	1	1	0	0
1	1	0	0	1	1	0	0	0	0	0	0	1	0	0	0
1	0	0	1	1	1	0	0	0	0	1	1	1	0	0	0
1	0	1	0	1	1	0	0	0	0	1	1	1	0	0	0
1	1	0	0	1	1	1	0	0	0	0	0	1	1	0	0
1	0	1	0	1	1	0	0	0	0	1	1	1	0	0	0
1	0	0	0	0	1	1	0	0	0	1	1	1	1	0	0
1	0	0	0	0	1	0	0	0	0	1	1	1	0	0	0
1	0	0	0	0	1	0	0	0	0	1	1	1	0	0	0
1	0	0	0	0	0	0	0	0	0	1	1	1	1	0	0
1	0	0	1	1	1	0	0	0	0	1	1	1	0	0	0
1	1	0	0	1	1	0	0	0	1	0	1	1	0	0	0
1	0	0	1	1	1	0	0	0	0	1	1	1	1	0	0
1	0	0	0	0	0	0	0	0	0	0	0	0	0	0	0
1	0	0	0	0	0	0	0	0	0	0	0	0	0	0	0
1	1	0	0	1	1	0	0	0	1	0	1	1	1	0	0
1	0	0	1	1	1	0	0	0	0	1	1	1	0	0	0
1	1	0	1	1	1	1	0	0	0	1	1	1	0	0	0
1	0	0	0	0	0	0	0	0	0	0	0	0	1	0	1
1	1	0	1	1	1	0	0	0	0	1	1	1	1	1	0
1	0	0	0	0	0	0	0	0	0	0	0	0	0	0	0
1	0	0	0	0	0	0	0	0	0	0	0	0	1	0	0
1	0	0	0	0	0	0	0	0	0	0	0	0	0	0	0
1	0	0	0	0	0	0	0	0	0	0	0	0	1	0	0
1	0	0	1	1	1	0	0	0	0	1	1	1	0	0	0
1	1	0	0	1	1	0	0	0	1	0	1	1	0	0	0
1	0	0	1	1	1	0	0	0	0	1	1	1	0	0	0
1	0	0	0	0	0	0	0	0	0	0	0	0	0	0	0
1	0	1	0	1	1	0	0	0	0	0	0	1	0	0	0
1	0	1	0	1	1	0	0	0	0	1	1	1	0	0	0
1	1	0	0	1	1	0	0	0	0	1	1	1	1	0	0
1	0	0	0	0	0	0	0	0	0	0	0	0	0	0	0
1	1	0	0	1	1	0	0	0	0	0	0	1	0	1	0
1	0	0	1	1	1	1	0	0	0	1	1	1	0	0	0
1	0	0	1	1	1	0	0	0	0	1	1	1	1	0	0
1	0	0	1	1	1	0	0	0	0	1	1	1	0	0	0
1	0	0	0	0	1	0	0	0	0	0	0	0	0	0	0
1	0	0	0	0	0	0	0	0	0	0	0	0	0	0	0
1	0	0	0	0	0	0	0	0	0	0	0	0	0	0	0
1	1	0	1	1	1	0	0	0	1	1	1	1	1	0	0
1	0	0	1	1	1	0	0	0	0	1	1	1	1	0	0
1	0	0	1	1	1	0	0	0	0	1	1	1	1	0	0
1	0	0	0	0	0	0	0	0	0	0	0	0	0	1	0
1	0	1	0	1	1	1	0	0	0	1	1	1	1	0	0
1	0	0	0	0	0	0	0	0	0	0	0	0	0	0	0
1	0	1	0	1	1	0	0	0	0	1	1	1	0	0	0
1	0	0	0	0	1	0	0	0	0	0	0	1	0	0	0
1	0	0	0	0	1	0	0	0	0	0	0	1	0	0	0
1	0	0	0	0	0	0	0	0	0	0	0	0	0	0	0
1	0	0	0	0	0	0	0	0	0	0	0	0	0	0	0
1	1	0	0	1	1	0	0	0	0	0	0	0	0	1	1
1	0	0	0	0	0	0	0	0	0	0	0	0	0	0	0
1	0	0	0	0	0	0	0	0	0	0	0	0	1	0	0
1	1	1	0	1	1	0	0	0	0	1	1	1	1	0	0
1	1	0	1	1	1	1	0	0	0	1	1	1	1	0	0
1	0	0	0	0	0	0	0	0	0	0	0	0	1	0	0
1	0	0	0	0	0	0	0	0	0	0	0	0	1	0	0
1	0	0	0	0	1	0	0	0	0	0	0	1	1	0	0
1	0	1	0	1	1	0	0	1	0	1	1	1	1	0	0
1	0	0	0	0	0	0	0	0	0	0	0	0	1	0	0
1	0	0	0	0	0	0	0	0	0	0	0	0	1	0	0
1	0	0	0	0	0	0	0	0	0	0	0	0	0	0	0
1	0	0	1	1	1	0	0	0	0	1	1	1	1	0	0
1	0	0	0	0	1	0	0	0	0	0	0	1	0	0	0
1	0	0	0	0	0	0	0	0	0	0	0	0	1	0	0
1	1	0	0	1	1	0	0	0	0	0	0	1	0	0	0
1	0	0	0	0	0	0	0	0	0	0	0	0	0	0	0
1	1	1	0	1	1	0	0	0	0	1	1	1	0	1	0
1	0	0	1	1	1	0	0	0	0	1	1	1	0	0	0
1	0	0	1	1	1	0	0	0	0	1	1	1	0	0	0
1	0	0	1	1	1	1	0	0	0	1	1	1	1	0	0
1	0	0	1	1	1	0	0	0	0	1	1	1	1	0	0
1	1	0	0	1	1	0	0	0	1	0	1	1	1	0	0
1	0	0	0	0	0	1	0	0	0	0	0	0	1	0	0
1	0	0	0	0	1	0	0	0	1	0	1	1	1	0	0
1	0	0	1	1	1	0	0	0	0	1	1	1	1	0	0
1	0	0	1	1	1	0	0	0	0	1	1	1	1	0	0
1	0	0	0	0	0	0	0	0	0	1	1	1	1	0	0
1	0	0	0	0	0	0	0	0	0	1	1	1	1	0	0
1	0	0	0	0	0	0	0	0	0	1	1	1	0	0	0
1	0	0	0	0	0	0	0	0	0	0	0	0	0	0	0
1	0	0	1	1	1	0	0	0	0	1	1	1	0	0	0
1	1	0	0	1	1	0	0	0	0	0	0	1	1	0	0
1	0	1	0	1	1	0	0	0	0	1	1	1	1	0	0
1	0	0	0	0	0	0	0	0	0	0	0	0	1	0	0
1	0	0	0	0	0	1	0	0	0	0	0	0	1	0	0
1	0	0	0	0	0	0	0	0	0	0	0	0	1	0	0
1	0	0	1	1	1	0	0	0	0	1	1	1	1	0	0
1	1	0	0	1	1	0	0	0	0	0	0	1	1	0	0
1	0	1	0	1	1	0	0	0	0	1	1	1	1	0	0
1	0	0	1	1	1	0	0	0	0	1	1	1	1	0	0
1	1	0	1	1	1	1	1	0	0	1	1	1	1	1	0
1	0	0	0	0	0	0	0	0	0	0	0	0	0	0	0
1	0	0	1	1	1	0	0	0	0	1	1	1	1	0	0
1	0	0	1	1	1	0	0	0	0	1	1	1	0	0	0
1	1	0	0	1	1	0	0	0	0	0	0	1	1	0	0
1	0	0	0	0	0	0	0	0	0	0	0	0	0	0	0
1	0	0	0	0	0	0	0	0	0	0	0	0	1	0	0
1	0	0	0	0	0	0	0	0	0	0	0	0	0	0	0
1	0	0	1	1	1	0	0	0	0	1	1	1	0	0	0
1	1	0	0	1	1	0	0	0	1	0	1	1	1	0	0
1	0	0	0	0	1	0	0	0	0	0	0	1	1	0	0
1	0	0	0	0	0	0	0	0	0	0	0	0	0	0	0
1	0	0	0	0	0	0	0	0	0	0	0	0	0	0	0
1	0	0	0	0	0	0	0	0	0	0	0	0	0	0	0
1	0	0	1	1	1	0	0	0	0	1	1	1	0	0	0
1	0	0	0	0	0	0	0	0	0	0	0	0	1	0	0
1	1	0	0	1	1	0	0	0	0	1	1	1	0	0	0
1	0	0	0	0	0	0	0	0	0	1	1	1	0	0	0
1	1	0	0	1	1	0	0	0	1	0	1	1	0	0	0
1	0	0	0	0	0	0	0	0	0	0	0	0	0	0	0
1	0	0	0	0	0	0	0	0	0	0	0	0	0	0	0
1	0	0	1	1	1	0	0	0	0	1	1	1	1	0	0
1	0	0	1	1	1	0	0	0	0	1	1	1	1	1	0
1	1	0	0	1	1	0	0	0	0	0	0	1	0	0	0
1	0	0	0	0	0	0	0	0	0	1	1	1	1	0	0
1	0	0	1	1	1	0	0	0	0	0	0	1	0	0	0
1	0	0	1	1	1	0	0	0	0	1	1	1	0	0	0
1	0	0	0	0	0	0	0	0	0	0	0	0	0	0	0
1	0	0	0	0	0	0	0	0	1	0	1	1	0	0	0
1	0	0	1	1	1	0	0	0	0	0	0	1	0	0	0
1	0	0	0	0	0	0	0	0	0	1	1	1	0	0	0
1	0	0	1	1	1	0	0	0	0	1	1	1	0	0	0
1	0	0	0	0	0	0	0	0	0	0	0	0	1	0	0
1	0	0	0	0	0	0	0	0	0	0	0	0	0	0	0
1	0	0	0	0	0	0	0	0	0	0	0	0	1	0	0
1	0	0	0	0	0	0	0	0	0	0	0	0	1	0	0
1	0	0	1	1	1	0	0	0	0	1	1	1	1	0	0
1	0	0	0	0	0	0	0	0	0	0	0	0	1	0	0
1	0	0	1	1	1	0	0	0	0	1	1	1	1	0	0
1	0	0	0	0	1	1	0	0	0	0	0	1	1	0	0
1	0	0	0	0	1	0	0	0	0	0	0	1	1	0	0
1	1	0	0	1	1	0	0	0	0	0	0	1	1	0	0
1	0	0	1	1	1	0	0	0	0	1	1	1	1	0	0
1	0	0	0	0	0	0	0	0	0	0	0	0	0	0	0
1	0	0	1	1	1	0	0	0	0	0	0	0	1	0	0
1	1	0	1	1	1	1	0	0	1	0	1	1	1	0	0
1	0	0	1	1	1	0	0	0	0	0	0	0	1	1	0
1	0	0	1	1	1	0	0	0	0	0	0	0	1	0	0
1	1	1	1	1	1	1	0	0	0	1	1	1	1	0	0
1	0	1	0	1	1	0	0	0	0	1	1	1	1	0	0
1	0	0	0	0	1	1	0	0	0	1	1	1	1	0	0
1	1	0	0	1	1	0	0	0	0	0	0	1	1	0	0
1	1	1	0	1	1	0	0	0	0	1	1	1	0	0	0
1	0	0	0	0	0	0	0	0	0	0	0	0	0	1	1
1	0	0	0	0	0	0	0	0	0	1	1	1	0	0	0
1	0	1	1	1	1	0	0	0	0	1	1	1	1	0	0
1	1	0	0	1	1	0	0	0	0	0	0	1	0	0	0
1	0	0	0	0	0	0	0	0	0	0	0	0	0	0	0
1	0	0	0	0	0	0	0	0	0	0	0	0	1	1	0
1	0	1	1	1	1	1	0	0	0	1	1	1	1	0	0
1	0	0	1	1	1	0	0	0	0	1	1	1	0	0	0
1	0	0	0	0	0	0	0	0	0	0	0	0	1	0	0
1	0	0	1	1	1	0	0	0	0	1	1	1	0	0	0
1	0	1	0	1	1	0	0	0	0	1	1	1	0	0	0
1	0	0	1	1	1	0	0	0	0	1	1	1	0	0	0
1	0	0	0	0	0	0	0	0	0	0	0	0	0	0	0
1	0	0	0	0	1	1	0	0	0	0	0	1	0	0	0
1	0	1	0	1	1	0	0	0	0	1	1	1	1	0	0
1	0	0	0	0	0	0	0	0	0	0	0	0	0	0	0
1	0	0	0	0	0	0	0	0	0	0	0	0	1	0	0
1	1	0	0	1	1	0	0	0	1	0	1	1	1	1	0
1	0	0	0	0	0	0	0	0	0	0	0	0	1	0	0
1	0	0	1	1	1	0	0	0	0	1	1	1	1	0	0
1	0	0	0	0	0	0	0	0	0	0	0	0	1	0	0
1	0	0	0	0	0	0	0	0	0	0	0	0	1	0	0
1	1	0	1	1	1	0	0	0	0	1	1	1	1	0	0
1	0	0	0	0	0	0	0	0	0	0	0	0	0	0	0
1	0	0	0	0	0	0	0	0	0	0	0	0	1	0	0
1	0	0	0	0	1	0	0	0	0	0	0	1	0	0	0
1	0	0	0	0	1	0	0	0	0	0	0	1	1	0	0
1	0	0	0	0	1	0	0	0	0	1	1	1	0	0	0
1	0	0	0	0	1	0	0	0	0	1	1	1	0	0	0
1	0	0	0	0	1	1	0	0	0	0	0	1	1	0	0
1	0	0	0	0	1	0	0	0	0	1	1	1	0	0	0
1	0	0	0	0	0	0	0	0	0	0	0	0	0	0	0
1	0	0	0	0	1	0	0	0	0	1	1	1	0	0	0
1	1	0	0	1	1	0	0	0	1	0	1	1	0	0	0
1	0	0	0	0	0	0	0	0	0	0	0	0	0	0	0
1	0	0	0	0	1	0	0	0	1	0	1	1	0	0	0
1	0	0	0	0	1	0	0	0	0	0	0	1	0	0	0
1	0	0	0	0	1	0	0	0	0	0	0	1	1	0	0
1	0	0	1	1	1	0	0	0	0	1	1	1	1	0	0
1	0	0	1	1	1	0	0	0	0	1	1	1	0	0	0
1	0	0	0	0	0	0	0	0	0	0	0	0	1	0	0
1	1	0	0	1	1	1	0	0	0	0	0	1	1	0	0
1	0	0	1	1	1	0	0	0	0	1	1	1	0	0	0
1	1	0	0	1	1	0	0	0	0	0	0	1	0	0	0
1	0	0	0	0	0	0	0	0	0	0	0	0	1	0	0
1	0	0	1	1	1	0	0	0	0	1	1	1	0	0	0
1	0	0	0	0	0	0	0	0	0	0	0	0	0	0	0
1	1	0	1	1	1	0	0	0	0	1	1	1	0	0	0
1	0	0	0	0	0	0	0	0	0	0	0	0	0	0	0
1	0	1	0	1	1	0	0	0	0	1	1	1	0	0	0
1	0	0	0	0	0	0	0	0	0	0	0	0	0	0	0
1	0	0	0	0	0	0	0	0	0	0	0	0	1	0	0
1	1	1	0	1	1	0	0	0	0	1	1	1	1	0	0
1	0	0	0	0	0	0	0	0	0	0	0	0	1	0	0
1	0	0	0	0	0	0	0	0	0	1	1	1	1	0	0
1	0	1	0	1	1	0	0	0	0	1	1	1	1	0	0
1	0	0	1	1	1	1	0	0	0	0	0	1	1	0	0
1	0	0	1	1	1	0	0	0	0	1	1	1	1	0	0
1	0	0	0	0	0	0	0	0	0	0	0	0	1	0	0
1	0	0	0	0	0	0	0	0	0	0	0	0	1	0	0
1	1	0	1	1	1	0	0	0	0	1	1	1	1	0	0
1	0	0	0	0	0	0	0	0	0	0	0	0	0	0	0
1	0	0	0	0	0	0	0	0	0	0	0	0	1	0	0
1	1	0	0	1	1	0	0	0	1	0	1	1	0	0	0
1	0	0	1	1	1	0	0	0	0	1	1	1	1	0	0
1	0	0	0	0	1	0	1	0	0	0	0	1	0	0	0
1	0	0	0	0	0	0	0	0	0	0	0	0	1	0	0
1	1	1	1	1	1	0	0	0	0	0	0	1	0	0	0
1	0	0	1	1	1	0	0	0	0	1	1	1	0	1	1
1	0	0	1	1	1	0	0	0	1	0	1	1	1	0	0
1	0	0	1	1	1	0	0	0	0	0	0	0	1	1	0
1	0	0	0	0	1	0	0	0	0	0	0	0	1	0	0
1	0	0	0	0	0	0	0	0	0	0	0	0	0	0	0
1	0	0	0	0	0	0	0	0	0	0	0	0	0	0	0
1	0	0	1	1	1	1	0	0	0	1	1	1	1	0	0
1	1	0	0	1	1	1	0	0	0	1	1	1	1	0	0
1	0	0	1	1	1	0	0	0	0	1	1	1	0	0	0
1	1	0	0	1	1	0	0	0	1	0	1	1	0	0	0
1	0	0	1	1	1	1	0	0	0	1	1	1	1	0	0
1	0	0	0	0	1	0	0	0	0	0	0	1	1	0	0
1	0	0	1	1	1	0	0	0	0	1	1	1	1	1	0
1	0	0	1	1	1	1	0	0	0	1	1	1	0	0	0
1	0	0	0	0	1	0	0	0	0	0	0	1	0	0	0
1	0	0	0	0	0	0	0	0	0	0	0	0	0	0	0
1	0	0	0	0	1	0	0	0	0	1	1	1	0	0	0
1	0	0	0	0	1	0	0	0	0	1	1	1	1	0	0
1	0	0	0	0	0	0	0	0	0	0	0	0	0	0	0
1	0	0	1	1	1	0	0	0	0	1	1	1	0	0	0
1	0	0	0	0	1	0	0	0	0	1	1	1	1	0	0
1	1	0	0	1	1	0	0	0	1	0	1	1	0	0	0
1	0	0	0	0	0	0	0	0	0	0	0	0	1	0	0
1	0	0	1	1	1	1	0	0	0	1	1	1	1	0	0
1	0	0	0	0	1	0	0	0	0	1	1	1	0	0	0
1	0	0	0	0	0	0	0	0	0	0	0	0	0	0	0
1	1	0	0	1	1	0	0	0	0	0	0	1	1	0	0
1	1	0	0	1	1	1	0	0	0	1	1	1	1	0	0
1	1	0	0	1	1	1	0	0	0	1	1	1	1	0	0
1	0	0	0	0	1	0	0	0	0	1	1	1	0	0	0
1	0	0	0	0	0	0	0	0	0	0	0	0	0	0	0
1	0	0	0	0	0	0	0	0	0	0	0	0	0	0	0
1	0	0	0	0	0	0	0	0	0	0	0	0	1	0	0
1	0	0	1	1	1	0	0	0	0	1	1	1	0	0	0
1	0	0	0	0	1	0	0	0	0	0	0	1	1	0	0
1	0	0	0	0	1	0	0	0	0	0	0	1	1	0	0
1	0	0	0	0	0	0	0	0	0	1	1	1	1	0	0
1	1	0	0	1	1	0	0	0	0	1	1	1	1	0	0
1	0	0	1	1	1	0	0	0	0	0	0	1	1	0	0
1	0	0	1	1	1	0	0	0	0	0	0	1	0	0	0
1	1	0	0	1	1	0	0	0	0	0	0	1	0	0	0
1	0	0	1	1	1	0	0	0	0	1	1	1	0	0	0
1	0	0	1	1	1	0	0	0	0	1	1	1	1	0	0
1	0	0	0	0	0	0	0	0	0	0	0	0	1	0	0
1	0	0	1	1	1	0	0	0	0	1	1	1	0	0	0
1	1	0	0	1	1	0	0	0	0	0	0	1	0	0	0
1	0	0	0	0	0	0	0	0	0	1	1	1	0	0	0
1	0	0	0	0	0	0	0	0	0	1	1	1	0	0	0
1	0	0	0	0	0	0	0	0	0	1	1	1	0	0	0
1	0	0	0	0	0	0	0	0	0	0	0	0	0	0	0
1	0	0	0	0	0	0	0	0	0	0	0	0	0	0	0
1	0	0	1	1	1	0	0	0	0	1	1	1	1	0	0
1	1	0	1	1	1	1	0	0	0	1	1	1	1	0	0
1	0	0	0	0	1	0	0	0	0	0	0	1	1	0	0
1	0	0	0	0	0	0	0	0	0	0	0	0	1	0	0
1	0	0	0	0	0	0	0	0	0	0	0	0	1	0	0
1	0	0	0	0	0	0	0	0	0	0	0	0	1	0	0
1	0	0	1	1	1	0	0	0	0	1	1	1	1	0	0
1	1	0	0	1	1	0	0	0	0	0	0	1	1	0	0
1	1	0	0	1	1	0	0	0	0	0	0	1	1	0	0
1	0	0	0	0	0	0	0	0	0	0	0	0	1	0	0
1	0	0	0	0	0	1	0	0	0	0	0	0	1	0	0
1	0	0	0	0	0	1	0	0	0	0	0	0	1	0	0
1	0	1	1	1	1	0	0	0	0	1	1	1	1	0	0
1	1	0	0	1	1	0	0	0	0	0	0	0	0	0	0
1	0	0	1	1	1	0	0	0	0	1	1	1	0	0	0
1	1	0	0	1	1	0	0	0	0	0	0	1	1	0	0
1	0	0	1	1	1	0	0	0	0	1	1	1	1	0	0
1	0	0	0	0	0	0	0	0	0	0	0	0	0	0	0
1	0	0	0	0	0	0	0	0	0	0	0	0	0	0	0
1	1	0	0	1	1	1	0	0	1	0	1	1	0	0	0
1	0	0	0	0	0	0	0	0	0	0	0	0	0	0	0
1	0	0	1	1	1	0	0	0	0	1	1	1	1	1	0
1	0	0	1	1	1	0	0	0	0	1	1	1	0	0	0
1	0	1	1	1	1	1	0	1	0	1	1	1	1	0	0
1	0	0	0	0	0	0	0	0	0	0	0	0	0	0	0
1	0	1	1	1	1	0	0	0	0	1	1	1	0	0	0
1	0	0	0	0	1	0	0	0	0	0	0	1	1	0	0
1	0	0	0	0	0	0	0	0	0	0	0	0	1	0	0
1	0	0	0	0	1	0	0	0	0	0	0	0	1	0	0
1	0	0	0	0	0	0	0	0	0	0	0	0	1	0	0
1	0	0	1	1	1	0	0	0	0	1	1	1	1	1	0
1	0	0	0	0	0	0	0	0	0	1	1	1	1	0	0
1	0	0	0	0	0	0	0	0	0	1	1	1	1	0	0
1	0	0	0	0	0	0	0	0	0	1	1	1	1	0	0
1	0	0	0	0	1	0	0	0	0	1	1	1	1	0	0
1	0	0	0	0	1	0	0	0	0	0	0	1	1	0	0
1	0	0	0	0	1	0	0	0	0	1	1	1	1	0	0
1	0	0	0	0	1	0	0	0	0	1	1	1	0	0	0
1	0	0	0	0	0	0	0	0	0	1	1	1	0	0	0
1	0	0	0	0	0	0	0	0	0	1	1	1	0	0	0
1	0	0	0	0	0	0	0	0	0	1	1	1	0	0	0
1	0	0	0	0	0	0	0	0	0	1	1	1	0	0	0
1	0	0	0	0	0	1	0	0	0	0	0	0	1	0	0
1	0	0	0	0	0	1	0	0	0	0	0	0	0	0	0
1	0	1	0	1	1	0	1	0	0	1	1	1	0	0	0
1	0	0	0	0	0	0	0	0	0	0	0	0	1	0	0
1	0	0	1	1	1	0	0	0	0	1	1	1	0	0	0
1	0	0	0	0	0	0	0	0	0	0	0	0	0	0	0
1	0	0	0	0	0	0	0	0	0	0	0	0	0	0	0
1	0	0	0	0	0	0	0	0	0	0	0	0	0	0	0
1	0	0	1	1	1	1	0	0	1	0	1	1	0	0	0
1	1	0	0	1	1	0	0	0	0	0	0	1	0	0	0
1	0	0	0	0	0	0	0	0	0	0	0	0	0	0	0
1	1	0	0	1	1	0	0	0	0	0	0	1	0	0	1
1	0	1	0	1	1	0	0	0	0	1	1	1	0	0	0
1	0	0	1	1	1	0	0	0	0	1	1	1	0	1	0
1	0	0	0	0	0	0	0	0	0	0	0	0	0	0	0
1	0	0	1	1	1	0	0	0	0	1	1	1	0	0	0
1	1	0	1	1	1	0	0	0	0	1	1	1	0	0	0
1	0	1	0	1	1	0	0	0	0	1	1	1	0	0	0
1	0	0	0	0	0	0	0	0	0	0	0	0	0	0	0
1	0	1	0	1	1	1	0	0	0	1	1	1	0	0	0
1	0	0	1	1	1	0	0	0	0	1	1	1	1	0	0
1	0	0	1	1	1	0	0	0	0	1	1	1	0	0	0
1	1	0	0	1	1	0	0	0	1	0	1	1	0	0	0
1	0	0	0	0	0	0	0	0	0	1	1	1	0	0	0
1	1	0	0	1	1	0	0	0	0	1	1	1	1	0	0
1	0	0	0	0	0	0	0	0	0	0	0	0	1	0	0
1	0	0	0	0	0	0	0	0	0	1	1	1	1	0	0
1	0	0	1	1	1	0	0	0	0	1	1	1	1	0	0
1	0	0	0	0	0	0	0	0	0	1	1	1	1	0	0
1	0	0	0	0	0	0	0	0	0	0	0	0	1	0	0
1	0	0	0	0	0	0	0	0	0	0	0	0	1	0	0
1	1	0	1	1	1	0	0	0	0	1	1	1	0	0	0
1	0	0	0	0	0	0	0	0	0	0	0	0	0	0	0
1	0	0	0	0	0	0	0	0	0	0	0	0	0	0	0
1	0	0	0	0	1	1	0	0	0	0	0	1	1	0	0
1	0	0	0	0	1	0	0	0	0	0	0	1	0	0	0
1	0	1	0	1	1	1	0	0	0	1	1	1	1	0	0
1	1	1	0	1	1	1	0	0	0	1	1	1	1	0	0
1	0	0	0	0	0	0	0	0	0	0	0	0	0	1	0
1	0	0	0	0	0	0	0	0	0	0	0	0	0	0	0
1	0	0	0	0	1	0	0	0	0	1	1	1	0	0	0
1	0	1	0	1	1	0	0	0	0	1	1	1	1	0	0
1	0	0	0	0	0	0	0	0	0	0	0	0	0	0	0
1	0	0	0	0	1	1	0	0	0	1	1	1	1	0	0
1	0	0	0	0	1	0	0	0	0	1	1	1	1	0	0
1	0	0	0	0	1	0	0	0	1	0	1	1	0	0	0
1	0	0	1	1	1	0	0	0	0	1	1	1	1	0	0
1	0	0	0	0	0	0	0	0	0	0	0	0	0	0	0
1	0	0	0	0	0	0	0	0	0	0	0	0	0	0	0
1	0	0	0	0	1	0	0	0	0	1	1	1	0	0	0
1	0	0	1	1	1	1	0	0	0	1	1	1	1	0	0
1	0	0	0	0	1	1	0	0	0	0	0	1	1	0	0
1	0	1	1	1	1	0	0	0	0	1	1	1	1	0	0
1	0	0	0	0	0	0	0	0	0	0	0	0	1	0	0
1	0	0	1	1	1	1	0	0	0	1	1	1	0	0	0
1	1	0	0	1	1	0	0	0	0	0	0	1	1	0	0
1	0	0	0	0	0	0	0	0	0	0	0	0	1	0	0
1	0	0	1	1	1	0	0	0	0	1	1	1	1	0	0
1	0	0	1	1	1	0	0	0	0	1	1	1	1	0	0
1	0	0	0	0	1	0	0	0	0	0	0	1	1	0	0
1	1	0	0	1	1	0	0	0	0	0	0	0	0	0	0
1	1	0	0	1	1	0	0	0	0	0	0	1	0	0	0
1	0	0	0	0	0	0	0	0	0	0	0	0	0	0	0
1	0	0	0	0	0	0	0	0	0	0	0	0	0	0	0
1	0	0	0	0	0	0	0	0	0	0	0	0	1	0	0
1	0	0	1	1	1	0	0	0	0	1	1	1	1	0	0
1	0	1	0	1	1	0	0	0	0	1	1	1	1	0	0
1	0	0	0	0	0	0	0	0	0	0	0	0	1	0	0
1	0	0	0	0	0	1	0	0	0	1	1	1	1	1	1
1	1	0	1	1	1	0	0	0	0	0	0	1	1	0	0
1	0	0	1	1	1	0	0	0	0	1	1	1	0	0	0
1	0	0	0	0	0	0	0	0	0	0	0	0	0	0	0
1	0	0	0	0	0	0	0	0	0	0	0	0	0	0	0
1	0	0	0	0	1	0	0	0	0	0	0	1	1	0	0
1	0	0	0	0	1	0	0	0	0	0	0	1	0	0	0
1	0	0	0	0	0	0	0	0	0	0	0	0	1	0	0
1	1	0	0	1	1	0	0	0	0	0	0	1	1	0	0
1	0	0	0	0	0	0	0	0	0	0	0	0	1	0	0
1	0	0	1	1	1	0	0	0	0	1	1	1	1	0	0
1	0	0	0	0	0	0	0	0	0	0	0	0	1	0	0
1	0	0	1	1	1	0	0	0	0	1	1	1	1	0	0
1	0	1	0	1	1	0	0	0	0	1	1	1	1	0	0
1	0	0	0	0	0	0	0	0	0	0	0	0	1	0	0
1	1	0	0	1	1	0	0	0	0	0	0	1	1	0	0
1	0	0	0	0	0	0	0	0	0	0	0	0	0	0	0
1	0	0	0	0	0	1	0	0	0	0	0	0	0	0	0
1	0	0	0	0	0	0	0	0	0	0	0	0	1	0	0
1	0	0	1	1	1	0	0	0	0	1	1	1	0	0	0
1	0	0	0	0	1	0	0	0	0	0	0	1	1	0	0
1	0	0	0	0	1	0	0	0	0	0	0	1	1	0	0
1	0	0	0	0	0	0	0	0	0	0	0	0	0	0	0
1	0	0	1	1	1	0	0	0	0	1	1	1	0	0	0
1	1	0	0	1	1	0	0	0	1	0	1	1	0	0	0
1	0	0	0	0	1	0	0	0	0	1	1	1	0	0	0
1	0	0	0	0	0	0	0	0	0	0	0	0	0	1	0
1	1	0	0	1	1	0	0	0	0	0	0	1	0	0	0
1	0	0	0	0	1	0	0	0	0	1	1	1	1	0	0
1	0	0	0	0	0	0	0	0	0	0	0	0	1	0	0
1	0	0	0	0	0	0	0	0	0	0	0	0	0	0	0
1	0	0	1	1	1	0	0	0	0	1	1	1	0	0	0
1	0	0	1	1	1	0	0	0	0	1	1	1	0	0	0
1	1	0	0	1	1	0	0	0	0	0	0	1	0	0	0
1	0	0	1	1	1	0	0	0	0	0	0	0	1	0	0
1	1	0	0	1	1	0	0	0	1	1	1	1	0	0	0
1	0	0	0	0	0	0	0	0	0	0	0	0	0	0	0
1	0	0	0	0	0	0	0	0	0	0	0	0	0	0	0
1	0	0	0	0	0	0	0	0	0	0	0	0	1	0	0
1	0	0	0	0	0	0	0	0	0	0	0	0	1	0	0
1	0	0	1	1	1	0	0	0	0	1	1	1	1	0	0
1	0	0	0	0	0	0	0	0	0	0	0	0	1	0	0
1	1	0	0	1	1	0	0	0	0	0	0	1	1	0	0
1	0	0	1	1	1	0	0	0	0	1	1	1	1	0	0
1	0	0	0	0	0	1	0	0	0	0	0	0	1	0	0
1	0	0	0	0	0	0	0	0	0	0	0	0	0	0	0
1	1	0	0	1	1	0	0	0	0	0	0	1	0	0	0
1	0	0	0	0	0	0	0	0	0	0	0	0	0	0	0
1	1	0	0	1	1	0	0	0	0	0	0	1	1	0	0
1	0	0	0	0	0	0	1	0	0	0	0	0	0	0	0
1	0	1	0	1	1	0	0	0	0	1	1	1	1	0	0
1	0	0	0	0	0	0	0	0	0	0	0	0	1	0	0
1	0	0	0	0	0	0	0	0	0	0	0	0	1	0	0
1	0	0	0	0	1	0	0	0	0	0	0	1	1	0	0
1	0	0	1	1	1	0	0	0	0	1	1	1	1	0	0
1	0	0	1	1	1	0	0	0	0	1	1	1	0	0	0
1	0	0	1	1	1	0	0	0	0	1	1	1	0	0	0
1	0	0	0	0	1	1	1	1	0	1	1	1	1	0	0
1	0	0	1	1	1	0	0	0	0	0	0	1	0	0	0
1	0	0	0	0	1	0	0	0	0	1	1	1	0	0	0
1	0	0	0	0	0	0	0	0	0	0	0	0	1	0	0
1	0	0	1	1	1	1	0	0	0	1	1	1	1	0	0
1	0	0	0	0	0	0	0	0	0	1	1	1	0	0	0
1	0	0	0	0	0	0	0	0	0	1	1	1	0	0	0
1	0	0	0	0	0	0	0	0	0	1	1	1	0	0	0
1	0	0	0	0	0	0	0	0	0	1	1	1	0	0	0
1	0	0	0	0	1	0	0	0	0	1	1	1	1	1	0
1	0	0	0	0	0	0	0	0	0	1	1	1	0	0	0
1	0	0	0	0	0	0	0	0	0	0	0	0	0	0	0
1	0	0	0	0	1	1	1	1	0	1	1	1	1	0	0
1	0	0	0	0	0	0	0	0	0	0	0	0	0	0	0
1	0	0	1	1	1	0	0	0	0	1	1	1	0	0	0
1	0	0	0	0	0	0	0	0	0	0	0	0	0	0	0
1	0	0	0	0	0	0	0	0	0	0	0	0	0	0	0
1	0	0	1	1	1	0	0	0	0	1	1	1	0	0	0
1	1	0	0	1	1	0	0	0	1	0	1	1	0	0	0
1	0	0	0	0	0	0	0	0	0	0	0	0	1	0	0
1	0	0	1	1	1	0	0	0	0	1	1	1	1	0	0
1	0	0	0	0	0	0	0	0	0	0	0	0	1	0	0
1	0	0	0	0	0	0	0	0	0	0	0	0	0	0	0
1	1	0	0	1	1	0	0	0	0	0	0	1	0	0	0
1	0	0	1	1	1	1	0	0	0	1	1	1	1	0	0
1	0	0	0	0	0	0	0	0	0	0	0	0	1	0	0
1	0	0	0	0	0	0	0	0	0	0	0	0	1	0	0
1	0	0	0	0	0	0	0	0	0	0	0	0	0	0	0
1	0	0	0	0	1	0	0	0	0	0	0	1	0	0	0
1	0	0	0	0	1	0	0	0	0	0	0	1	0	0	0
1	0	0	1	1	1	0	0	0	0	1	1	1	1	0	0
1	0	0	1	1	1	0	0	0	0	1	1	1	0	0	0
1	0	0	0	0	0	0	0	0	0	0	0	0	1	0	0
1	1	0	0	1	1	0	0	0	0	0	0	1	1	0	0
1	0	0	0	0	0	0	0	0	0	0	0	0	1	0	0
1	0	0	1	1	1	0	0	0	0	1	1	1	1	0	0
1	0	0	0	0	1	0	0	0	0	0	0	1	1	0	0
1	1	0	0	1	1	0	0	0	0	0	0	1	1	0	0
1	0	1	0	1	1	0	0	0	1	0	1	1	1	0	0
1	1	1	0	1	1	1	0	0	0	1	1	1	1	0	0
1	0	0	0	0	0	0	0	0	0	1	1	1	1	0	0
1	0	0	0	0	0	0	0	0	0	0	0	0	0	0	0
1	0	0	1	1	1	0	0	0	0	1	1	1	0	0	0
1	0	0	1	1	1	1	0	0	0	1	1	1	1	0	0
1	0	0	0	0	0	0	0	0	0	0	0	0	0	0	0
1	0	0	1	1	1	0	0	0	0	1	1	1	0	0	0
1	0	0	1	1	1	0	0	0	0	1	1	1	1	0	0
1	1	0	0	1	1	0	0	0	0	0	0	1	0	0	0
1	0	0	0	0	0	0	0	0	0	0	0	0	0	0	0
1	1	0	1	1	1	0	0	0	0	1	1	1	0	0	0
1	0	0	1	1	1	0	0	0	0	1	1	1	1	0	0
1	0	0	0	0	0	0	0	0	0	0	0	0	1	0	0
1	0	0	0	0	0	0	0	0	0	0	0	0	1	0	0
1	1	0	0	1	1	0	0	0	1	0	1	1	1	0	0
1	0	0	0	0	0	0	0	0	0	0	0	0	1	0	0
1	0	0	0	0	1	0	0	0	0	0	0	1	1	1	0
1	0	0	1	1	1	0	0	0	0	1	1	1	1	0	0
1	1	0	0	1	1	0	0	0	1	0	1	1	1	0	0
1	0	0	0	0	0	0	0	0	0	0	0	0	1	0	0
1	1	0	0	1	1	0	0	0	1	0	1	1	1	0	0
1	0	0	0	0	0	0	0	0	0	0	0	0	1	0	0
1	0	0	0	0	1	0	0	0	1	0	1	1	0	0	0
1	0	0	1	1	1	0	0	0	0	1	1	1	1	0	0
1	0	0	0	0	0	0	0	0	0	0	0	0	0	0	0
1	0	0	0	0	1	0	0	0	1	0	1	1	0	0	0
1	0	0	0	0	1	0	0	0	0	0	0	1	0	0	0
1	0	0	1	1	1	0	0	0	0	0	0	1	0	0	0
1	0	0	1	1	1	0	0	0	0	0	0	1	0	0	0
1	0	0	0	0	0	0	0	0	0	1	1	1	1	0	0
1	0	0	1	1	1	0	0	0	0	1	1	1	0	0	0
1	1	0	0	1	1	0	0	0	0	1	1	1	0	0	0
1	0	0	1	1	1	0	0	0	0	1	1	1	0	0	0
1	0	1	0	1	1	1	0	0	0	1	1	1	1	0	0
1	0	0	0	0	0	0	0	0	0	0	0	0	1	0	0
1	0	0	0	0	0	0	0	0	0	0	0	0	0	0	0
1	0	0	1	1	1	1	0	0	0	1	1	1	0	0	0
1	0	1	0	1	1	0	0	0	0	1	1	1	1	0	0
1	1	1	0	1	1	1	0	0	0	1	1	1	1	0	0
1	0	0	0	0	0	0	0	0	0	0	0	0	0	0	0
1	0	0	1	1	1	0	0	0	0	1	1	1	0	0	0
1	0	0	1	1	1	0	0	0	0	1	1	1	0	0	0
1	0	0	0	0	0	0	0	0	0	0	0	0	1	0	0
1	0	0	0	0	0	0	0	0	0	0	0	0	0	0	0
1	0	0	1	1	1	0	0	0	0	1	1	1	1	1	0
1	0	0	0	0	1	0	0	0	1	0	1	1	0	0	0
1	0	0	0	0	0	0	0	0	0	0	0	0	0	0	0
1	0	0	0	0	1	0	0	0	1	0	1	1	0	0	0
1	0	1	0	1	1	0	0	0	0	1	1	1	1	0	0
1	0	0	0	0	1	1	0	0	0	0	0	1	1	0	0
1	0	0	0	0	1	0	0	0	0	0	0	1	1	0	0
1	0	0	0	0	0	0	0	0	0	1	1	1	0	0	0
1	0	0	0	0	0	0	0	0	0	0	0	0	0	0	0
1	0	0	0	0	1	1	1	0	0	1	1	1	1	0	0
1	0	0	0	0	1	1	0	0	0	1	1	1	1	0	0
1	0	0	0	0	0	0	0	0	0	0	0	0	1	0	0
1	0	0	0	0	0	0	0	0	0	0	0	0	0	0	0
1	0	1	0	1	1	0	0	0	0	1	1	1	1	0	0
1	0	0	0	0	0	0	0	0	0	0	0	0	1	0	0
1	0	0	0	0	0	0	0	0	0	0	0	0	1	0	0
1	0	0	1	1	1	1	0	0	0	1	1	1	1	0	0
1	0	0	0	0	0	0	0	0	0	0	0	0	0	0	0
1	0	0	0	0	0	0	0	0	0	0	0	0	0	0	0
1	0	0	1	1	1	0	0	0	0	1	1	1	1	0	0
1	0	0	0	0	0	0	0	0	0	0	0	0	0	0	0
1	1	0	0	1	1	0	0	0	0	1	1	1	1	0	0
1	0	0	0	0	1	0	0	0	0	1	1	1	1	0	0
1	1	0	0	1	1	1	0	0	1	1	1	1	1	0	0
1	0	0	0	0	0	1	0	0	0	0	0	0	1	0	0
1	0	0	0	0	1	0	0	0	1	0	1	1	0	0	0
1	0	0	0	0	0	0	0	0	0	0	0	0	0	0	0
1	0	0	1	1	1	0	0	0	0	1	1	1	1	0	0
1	0	0	1	1	1	0	0	0	0	1	1	1	0	0	0
1	0	0	0	0	0	0	0	0	0	0	0	0	1	0	0
1	0	0	0	0	0	0	0	0	0	0	0	0	0	0	0
1	0	1	0	1	1	0	0	0	0	1	1	1	1	0	0
1	0	0	0	0	0	0	0	0	0	0	0	0	0	0	0
1	1	0	0	1	1	0	0	0	0	0	0	1	0	0	0
1	0	0	1	1	1	0	0	0	0	1	1	1	0	1	1
1	0	1	0	1	1	0	0	0	0	1	1	1	1	0	0
1	0	0	1	1	1	0	0	0	0	0	0	0	0	0	0
1	0	0	1	1	1	0	0	0	0	0	0	1	0	0	0
1	0	0	1	1	1	0	0	0	0	1	1	1	0	0	0
1	0	0	1	1	1	0	0	0	0	1	1	1	0	0	0
1	0	0	1	1	1	0	0	0	0	1	1	1	0	0	0
1	1	0	0	1	1	0	0	0	0	0	0	1	1	0	0
1	0	0	0	0	0	0	0	0	0	0	0	0	0	0	0
1	0	0	0	0	0	0	0	0	0	0	0	0	0	0	0
1	0	0	1	1	1	0	0	0	0	1	1	1	0	0	0
1	0	0	0	0	1	0	0	0	0	0	0	1	0	0	0
1	0	0	0	0	0	0	0	0	0	0	0	0	0	0	0
1	0	0	1	1	1	0	0	0	0	1	1	1	0	0	0
1	0	0	1	1	1	0	0	0	0	1	1	1	0	0	0
1	0	0	1	1	1	0	0	0	0	1	1	1	0	0	0
1	0	0	0	0	0	0	0	0	0	0	0	0	0	0	0
1	0	0	0	0	0	0	0	0	0	0	0	0	0	0	0
1	0	0	0	0	0	0	0	0	0	0	0	0	0	0	0
1	0	0	1	1	1	0	0	0	0	1	1	1	1	0	0
1	0	0	0	0	0	0	0	0	0	0	0	0	1	0	0
1	0	0	0	0	0	0	0	0	0	0	0	0	1	0	0
1	0	0	0	0	0	0	0	0	0	0	0	0	1	0	0
1	0	0	1	1	1	0	0	0	0	1	1	1	1	0	0
1	0	0	1	1	1	0	0	0	0	1	1	1	1	0	0
1	0	0	0	0	0	0	0	0	0	0	0	0	1	0	0
1	0	0	1	1	1	1	0	0	0	1	1	1	0	0	0
1	0	0	0	0	0	0	0	0	0	0	0	0	1	0	0
1	0	0	1	1	1	0	0	0	0	1	1	1	1	0	0
1	0	0	0	0	0	0	0	0	0	0	0	0	1	0	0
1	0	1	0	1	1	0	0	0	0	1	1	1	1	0	0
1	0	1	0	1	1	0	0	0	0	1	1	1	1	0	0
1	0	0	0	0	0	0	0	0	0	0	0	0	1	0	0
1	0	0	0	0	0	0	0	0	0	0	0	0	1	0	0
1	0	0	0	0	0	0	0	0	0	0	0	0	0	0	0
1	0	0	0	0	0	0	0	0	0	0	0	0	1	0	0
1	1	0	0	1	1	0	0	0	1	0	1	1	0	0	0
1	0	0	0	0	0	1	0	0	0	0	0	0	1	0	0
1	0	0	0	0	0	0	0	0	0	0	0	0	1	0	0
1	0	0	0	0	0	0	0	0	0	0	0	0	1	0	0
1	0	0	1	1	1	0	0	0	0	1	1	1	1	0	0
1	0	0	0	0	1	0	0	0	0	0	0	1	1	0	0
1	0	0	0	0	0	0	0	0	0	0	0	0	1	0	0
1	0	0	0	0	0	0	0	0	0	0	0	0	1	0	0
1	0	0	1	1	1	0	0	0	0	1	1	1	1	0	0
1	1	0	0	1	1	0	0	0	1	0	1	1	1	0	0
1	0	0	0	0	0	0	0	0	0	0	0	0	1	0	0
1	0	0	0	0	1	0	0	0	1	0	1	1	1	0	0
1	0	0	1	1	1	0	0	0	0	1	1	1	1	0	0
1	0	0	0	0	0	0	0	0	0	0	0	0	0	0	0
1	0	0	0	0	0	0	0	0	0	0	0	0	1	0	0
1	0	0	0	0	0	0	0	0	0	0	0	0	0	0	0
1	0	0	0	0	0	0	0	0	0	1	1	1	0	0	0
1	0	0	0	0	0	0	0	0	0	1	1	1	1	0	0
1	0	0	0	0	0	0	0	0	0	1	1	1	0	0	0
1	0	0	0	0	0	0	0	0	0	1	1	1	0	0	0
1	0	1	0	1	1	0	0	0	0	1	1	1	1	0	0
1	1	0	0	1	1	0	0	0	1	0	1	1	0	0	0
1	0	1	0	1	1	0	0	0	0	1	1	1	1	1	1
1	0	0	1	1	1	0	0	0	0	1	1	1	1	0	0
1	0	1	0	1	1	0	0	0	0	1	1	1	1	0	0
1	0	0	1	1	1	0	0	0	0	1	1	1	1	0	0
1	0	0	0	0	1	0	0	0	0	1	1	1	1	0	0
1	0	0	0	0	0	1	0	0	0	1	1	1	1	0	0
1	0	0	0	0	0	0	0	0	0	1	1	1	0	0	0
1	0	0	0	0	0	0	0	0	0	0	0	0	0	0	0
1	0	0	0	0	0	0	0	0	0	0	0	0	0	0	0
1	0	0	0	0	1	1	0	0	0	1	1	1	1	0	0
1	0	1	1	1	1	0	0	0	0	1	1	1	1	0	0
1	0	0	0	0	1	0	0	0	0	0	0	1	1	0	0
1	0	0	0	0	1	0	0	0	1	0	1	1	0	0	0
1	0	0	0	0	1	0	0	0	1	0	1	1	0	0	0
1	0	0	0	0	0	0	0	0	0	0	0	0	0	0	0
1	0	0	0	0	1	0	0	0	0	1	1	1	0	0	0
1	0	0	0	0	1	0	0	0	0	1	1	1	0	0	0
1	0	0	0	0	0	0	0	0	0	0	0	0	0	0	0
1	0	0	0	0	1	0	0	0	0	1	1	1	0	0	0
1	0	0	0	0	0	0	0	0	0	0	0	0	0	0	0
1	0	1	0	1	1	0	0	0	0	1	1	1	1	0	0
1	0	0	1	1	1	0	0	0	0	1	1	1	0	0	0
1	0	0	0	0	0	0	0	0	0	0	0	0	0	0	0
1	0	0	1	1	1	0	0	0	0	1	1	1	1	0	0
1	0	0	0	0	0	0	0	0	0	0	0	0	0	0	0
1	0	0	1	1	1	0	0	0	0	1	1	1	0	0	0
1	0	0	1	1	1	0	0	0	0	1	1	1	0	0	0
1	1	0	0	1	1	0	0	0	0	0	0	1	0	0	0
1	0	0	0	0	0	0	0	0	0	0	0	0	1	0	0
1	0	1	0	1	1	0	0	0	0	1	1	1	0	0	0
1	0	0	0	0	0	0	0	0	0	0	0	0	0	0	0
1	0	0	0	0	0	0	0	0	0	0	0	0	0	0	0
1	1	0	1	1	1	0	0	0	0	1	1	1	0	0	0
1	0	0	1	1	1	0	0	0	0	1	1	1	0	0	0
1	0	0	0	0	0	0	0	0	0	0	0	0	0	0	0
1	0	0	1	1	1	0	0	0	0	1	1	1	0	0	0
1	0	0	1	1	1	0	0	0	0	1	1	1	0	0	0
1	0	0	1	1	1	0	0	0	0	1	1	1	0	0	0
1	0	0	1	1	1	0	0	0	0	1	1	1	0	0	0
1	0	1	0	1	1	1	0	0	0	1	1	1	1	0	0
1	0	0	0	0	0	0	0	0	0	0	0	0	0	0	0
1	0	0	1	1	1	0	0	0	0	1	1	1	1	0	0
1	0	0	0	0	0	0	0	0	0	0	0	0	0	0	0
1	0	0	1	1	1	0	0	0	0	0	0	1	0	0	0
1	0	0	0	0	0	0	0	0	0	0	0	0	0	0	0
1	0	0	0	0	0	0	0	0	0	0	0	0	0	0	0
1	0	0	0	0	0	0	0	0	0	1	1	1	0	0	0
1	1	0	0	1	1	0	0	1	0	0	0	1	1	0	0
1	0	0	0	0	1	0	0	0	0	1	1	1	1	0	0
1	0	0	0	0	1	1	0	0	0	1	1	1	1	0	0
1	0	1	0	1	1	0	0	0	0	1	1	1	0	0	0
1	0	0	0	0	1	0	0	0	0	0	0	1	1	0	0
1	1	0	0	1	1	0	0	0	1	1	1	1	1	0	0
1	0	0	0	0	1	0	0	0	0	1	1	1	0	0	0
1	0	0	0	0	0	0	0	0	0	0	0	0	1	0	0
1	1	1	0	1	1	0	0	0	0	1	1	1	1	0	0
1	0	0	0	0	0	0	0	0	0	0	0	0	1	0	0
1	0	0	0	0	0	0	0	0	0	0	0	0	1	0	0
1	0	0	0	0	0	0	0	0	0	0	0	0	1	0	0
1	0	0	0	0	1	0	0	0	0	0	0	1	0	0	0
1	0	0	0	0	1	0	0	0	0	1	1	1	0	0	0
1	0	0	0	0	1	0	0	1	0	1	1	1	1	0	0
1	0	0	0	0	1	0	0	0	0	1	1	1	0	0	0
1	0	0	0	0	1	0	0	0	0	1	1	1	0	0	0
1	0	0	0	0	0	0	0	0	0	0	0	0	0	0	0
1	0	0	0	0	1	0	0	0	0	0	0	1	1	0	0
1	0	0	0	0	1	0	0	0	0	0	0	1	0	0	0
1	0	0	0	0	1	0	0	0	0	0	0	1	0	0	0
1	0	0	0	0	0	0	0	0	0	0	0	0	0	1	0
1	0	0	1	1	1	0	0	0	0	1	1	1	1	0	0
1	0	0	1	1	1	0	0	0	0	1	1	1	0	0	0
1	0	0	0	0	0	0	0	0	0	0	0	0	0	0	0
1	0	0	0	0	0	0	0	0	0	0	0	0	1	0	0
1	0	0	0	0	1	0	0	0	1	0	1	1	1	0	0
1	0	0	0	0	0	0	0	0	0	0	0	0	1	1	0
1	0	0	1	1	1	1	0	0	0	1	1	1	1	0	0
1	0	0	0	0	0	0	0	0	0	0	0	0	0	0	0
1	0	0	0	0	1	0	0	0	0	0	0	1	0	0	0
1	0	1	1	1	1	0	0	0	0	1	1	1	1	0	0
1	0	0	0	0	0	0	0	0	0	1	1	1	0	0	0
1	0	0	0	0	0	0	0	0	0	1	1	1	1	0	0
1	0	0	0	0	1	0	0	0	1	0	1	1	0	0	0
1	0	0	0	0	0	0	0	0	0	1	1	1	1	0	0
1	0	0	0	0	0	0	0	0	0	1	1	1	1	0	0
1	0	0	0	0	1	0	0	0	0	0	0	1	0	0	0
1	0	0	1	1	1	0	0	0	0	1	1	1	0	0	0
1	0	0	0	0	0	0	0	0	0	0	0	0	1	0	0
1	1	0	0	1	1	0	0	0	0	0	0	1	0	0	0
1	0	0	1	1	1	0	0	0	0	1	1	1	0	0	0
1	0	0	0	0	0	0	0	0	0	0	0	0	0	0	0
1	0	0	0	0	0	0	0	0	0	0	0	0	0	0	0
1	0	0	0	0	0	0	0	0	0	0	0	0	0	0	0
1	1	0	0	1	1	0	0	0	0	0	0	0	0	0	0
1	0	0	1	1	1	0	0	0	0	1	1	1	1	0	0
1	0	0	0	0	0	0	0	0	0	0	0	0	0	0	0
1	0	0	0	0	0	0	0	0	0	0	0	0	0	0	0
1	0	0	0	0	0	0	0	0	0	0	0	0	0	0	0
1	0	0	0	0	0	1	0	0	0	0	0	0	1	0	0
1	0	0	0	0	1	0	0	0	0	0	0	1	1	0	0
1	0	0	0	0	1	0	0	0	0	0	0	1	0	0	0
1	0	0	0	0	1	0	0	0	0	0	0	1	0	0	0
1	0	0	1	1	1	0	0	0	0	1	1	1	1	0	0
1	0	0	0	0	1	1	0	0	0	1	1	1	1	0	0
1	0	0	0	0	1	0	0	0	0	1	1	1	1	0	0
1	0	0	0	0	1	0	0	0	0	1	1	1	1	0	0
1	0	0	0	0	0	0	0	0	0	1	1	1	1	0	0
1	0	0	0	0	0	1	0	0	0	0	0	0	1	0	0
1	0	0	1	1	1	0	0	1	0	1	1	1	1	0	0
1	0	1	0	1	1	1	0	0	0	1	1	1	1	0	0
1	0	0	0	0	0	0	0	0	0	0	0	0	1	0	0
1	0	0	1	1	1	0	0	0	0	1	1	1	1	0	0
1	0	0	1	1	1	0	0	0	0	1	1	1	1	0	0
1	0	0	1	1	1	1	0	0	0	1	1	1	1	0	0
1	0	0	0	0	1	0	0	0	0	0	0	1	1	0	0
1	0	1	0	1	1	0	0	0	0	1	1	1	1	0	0
1	0	0	0	0	0	0	0	0	0	1	1	1	0	0	0
1	0	0	0	0	1	0	0	0	0	1	1	1	1	0	0
1	0	0	0	0	0	0	0	0	0	1	1	1	0	0	0
1	0	0	0	0	0	0	0	0	0	1	1	1	1	0	0
1	0	0	0	0	0	0	0	0	0	1	1	1	0	0	0
1	0	0	0	0	0	0	0	0	0	1	1	1	0	0	0
1	0	0	1	1	1	0	0	0	0	1	1	1	1	0	0
1	0	0	0	0	1	0	0	0	0	0	0	1	0	0	0
1	0	0	0	0	0	0	0	0	0	0	0	0	0	0	0
1	0	1	1	1	1	0	0	0	1	1	1	1	0	0	0
1	0	0	0	0	0	0	0	0	0	0	0	0	1	0	0
1	0	1	1	1	1	0	0	0	0	1	1	1	1	0	0
1	0	1	0	1	1	1	1	0	0	1	1	1	0	0	0
1	1	0	0	1	1	0	0	0	0	0	0	1	0	0	0
1	0	0	1	1	1	0	0	0	0	1	1	1	0	0	0
1	0	0	0	0	0	0	0	0	0	0	0	0	1	0	0
1	0	0	0	0	0	0	0	0	0	0	0	0	1	0	0
1	0	0	0	0	0	1	0	0	0	0	0	0	0	0	0
1	1	0	1	1	1	0	0	0	1	1	1	1	0	0	0
1	0	0	0	0	0	0	0	0	0	0	0	0	0	0	0
1	0	0	1	1	1	0	0	0	0	1	1	1	0	0	0
1	0	0	1	1	1	0	0	0	0	1	1	1	1	0	0
1	0	0	1	1	1	0	0	0	0	0	0	0	0	0	0
1	0	0	1	1	1	1	0	0	0	0	0	1	1	0	0
1	0	0	1	1	1	0	0	0	0	0	0	0	0	0	0
1	0	0	1	1	1	1	0	0	1	0	1	1	0	0	0
1	0	0	1	1	1	0	0	0	0	0	0	0	1	0	0
1	0	0	0	0	0	1	0	0	0	0	0	0	1	0	0
1	0	0	1	1	1	0	0	0	0	1	1	1	1	0	0
1	0	0	0	0	0	0	0	0	0	0	0	0	1	0	0
1	0	0	0	0	1	0	0	0	1	0	1	1	1	0	0
1	0	0	0	0	0	0	0	0	0	0	0	0	1	0	0
1	0	0	0	0	0	0	0	0	0	0	0	0	0	0	0
1	0	0	0	0	0	0	0	0	0	0	0	0	0	0	0
1	0	1	0	1	1	0	0	0	0	1	1	1	0	0	0
1	0	0	0	0	1	0	0	0	0	0	0	1	0	0	0
1	0	0	0	0	1	0	0	0	0	1	1	1	1	0	0
1	0	0	0	0	0	0	0	0	0	0	0	0	1	0	0
1	0	0	0	0	1	0	0	0	0	1	1	1	1	0	0
1	0	1	0	1	1	0	0	0	0	1	1	1	1	0	0
1	0	0	1	1	1	0	0	0	0	1	1	1	1	0	0
1	0	0	0	0	0	0	0	0	0	0	0	0	0	0	0
1	0	0	0	0	1	0	0	0	0	0	0	1	1	0	0
1	0	0	0	0	1	0	0	0	0	0	0	1	0	0	0
1	0	0	0	0	0	0	0	0	0	0	0	0	1	0	0
1	0	0	0	0	0	0	0	0	0	0	0	0	1	0	0
1	0	0	0	0	0	0	0	0	0	0	0	0	0	0	0
1	0	1	0	1	1	1	0	0	0	1	1	1	1	0	0
1	0	0	0	0	0	0	0	0	0	0	0	0	1	0	0
1	0	0	0	0	0	0	0	0	0	0	0	0	1	0	0
1	0	0	1	1	1	0	0	0	0	1	1	1	0	0	0
1	1	0	1	1	1	0	0	0	0	1	1	1	1	0	0
1	0	0	1	1	1	0	0	0	0	1	1	1	0	0	0
1	0	0	0	0	1	0	0	0	0	0	0	1	0	0	0
1	0	0	0	0	0	0	0	0	0	0	0	0	0	1	0
1	0	0	1	1	1	0	0	0	0	1	1	1	0	0	0
1	0	0	0	0	1	1	0	0	0	0	0	1	1	0	0
1	0	0	0	0	0	1	0	0	0	1	1	1	1	0	0
1	0	0	0	0	0	0	0	0	0	1	1	1	0	0	0
1	0	0	0	0	0	0	0	0	0	1	1	1	0	0	0
1	0	0	0	0	0	0	0	0	0	0	0	0	1	0	0
1	0	0	0	0	0	0	0	0	0	0	0	0	1	0	0
1	0	0	0	0	1	0	0	0	0	0	0	1	1	0	0
1	0	0	1	1	1	0	0	0	0	1	1	1	1	0	0
1	0	0	0	0	0	0	0	0	0	0	0	0	1	0	0
1	0	0	0	0	0	0	0	0	0	0	0	0	1	0	0
1	0	0	0	0	0	0	0	0	0	0	0	0	1	0	0
1	0	0	0	0	1	0	0	0	0	0	0	1	0	0	0
1	0	0	0	0	1	0	0	0	0	0	0	1	1	1	0
1	0	0	0	0	0	0	0	0	0	0	0	0	1	0	0
1	0	0	1	1	1	0	0	0	0	1	1	1	0	0	0
1	0	0	1	1	1	0	0	0	0	1	1	1	1	0	0
1	0	1	1	1	1	0	0	0	0	1	1	1	1	0	0
1	0	0	0	0	1	0	0	0	1	0	1	1	0	0	0
1	0	0	0	0	0	0	0	0	0	0	0	0	1	0	0
1	0	0	0	0	1	0	0	0	0	0	0	1	1	0	0
1	0	0	0	0	0	0	0	0	0	0	0	0	0	0	0
1	0	0	1	1	1	0	0	0	0	1	1	1	0	0	0
1	0	0	1	1	1	0	0	0	0	1	1	1	0	0	0
1	0	0	0	0	0	0	0	0	0	0	0	0	0	0	0
1	1	1	0	1	1	0	0	0	0	1	1	1	1	0	0
1	1	0	1	1	1	0	0	0	1	1	1	1	0	0	0
1	0	0	0	0	0	0	0	0	0	0	0	0	0	0	0
1	0	0	1	1	1	0	0	0	0	1	1	1	1	0	0
1	0	0	0	0	0	0	0	0	0	0	0	0	1	0	0
1	0	0	1	1	1	0	0	0	0	1	1	1	1	0	0
1	0	0	0	0	1	0	0	0	0	0	0	1	0	0	0
1	0	0	1	1	1	0	0	0	1	0	1	1	0	0	0
1	0	0	1	1	1	0	0	0	1	0	1	1	1	0	0
1	0	0	1	1	1	0	0	0	0	0	0	0	1	0	0
1	0	0	1	1	1	0	0	0	0	0	0	0	0	0	0
1	0	0	0	0	0	0	0	0	0	0	0	0	1	0	0
1	1	1	1	1	1	0	0	0	0	1	1	1	1	0	0
1	0	1	1	1	1	1	0	0	0	1	1	1	1	0	0
1	0	0	1	1	1	0	0	0	0	1	1	1	1	0	0
1	0	1	1	1	1	1	0	0	0	1	1	1	1	0	0
1	1	0	0	1	1	0	0	0	0	1	1	1	1	1	1
1	0	0	0	0	0	0	0	0	0	0	0	0	1	0	0
1	0	0	0	0	0	0	0	0	0	0	0	0	0	0	0
1	0	0	0	0	0	0	0	0	0	0	0	0	0	0	0
1	0	0	0	0	0	0	0	0	0	0	0	0	0	0	0
1	0	0	0	0	1	0	0	0	0	0	0	1	0	0	0
1	0	0	0	0	1	0	0	0	1	0	1	1	0	0	0
1	0	0	0	0	0	0	0	0	0	0	0	0	1	0	0
1	0	0	0	0	0	0	0	0	0	0	0	1	0	0	0
1	0	0	0	0	0	1	0	0	0	0	0	1	0	0	0
1	0	0	0	0	0	0	0	0	0	0	0	1	0	0	0
1	0	0	0	0	1	0	0	0	0	0	0	1	1	0	0
1	0	0	0	0	1	0	0	0	0	0	0	1	0	0	0
1	0	0	0	0	1	0	0	0	0	0	0	1	0	0	0
1	0	0	0	0	0	0	0	0	0	0	0	0	0	0	0
1	0	0	0	0	0	0	0	0	0	0	0	0	0	0	0
1	0	0	1	1	1	1	0	0	0	1	1	1	0	0	0
1	0	0	0	0	1	0	0	0	0	1	1	1	0	0	0
1	0	0	0	0	1	0	0	0	0	1	1	1	0	0	0
1	1	0	0	1	1	0	0	0	0	1	1	1	1	0	0
1	0	0	0	0	1	0	0	0	0	1	1	1	0	0	0
1	0	0	0	0	1	0	0	0	1	0	1	1	0	0	0
1	0	0	0	0	1	0	0	0	1	0	1	1	0	0	0
1	0	0	0	0	1	0	0	0	1	0	1	1	0	0	0
1	0	0	0	0	0	0	0	0	0	0	0	0	0	0	0
1	0	1	1	1	1	1	1	0	0	1	1	1	1	0	0
1	1	0	0	1	1	0	0	0	0	0	0	1	0	0	0
1	0	0	0	0	0	0	0	0	0	0	0	0	0	0	0
1	1	1	1	1	1	0	0	0	1	1	1	1	1	0	0
1	0	0	0	0	0	0	0	0	0	0	0	0	1	0	0
1	0	0	0	0	0	0	0	0	0	0	0	0	0	0	0
1	0	0	1	1	1	0	0	0	0	1	1	1	0	0	0
1	1	0	0	1	1	0	0	0	0	0	0	1	1	0	0
1	0	0	1	1	1	0	0	0	0	1	1	1	0	0	0
1	0	0	0	0	0	0	0	0	0	0	0	0	0	0	0
1	0	0	0	0	0	0	0	0	0	0	0	0	1	0	0
1	0	0	0	0	0	0	0	0	0	0	0	0	1	0	0
1	0	0	1	1	1	0	0	0	0	1	1	1	1	0	0
1	1	0	0	1	1	0	0	0	1	0	1	1	1	0	0
1	0	0	0	0	0	0	0	0	0	0	0	0	1	0	0
1	0	1	0	1	1	0	0	0	0	1	1	1	0	0	0
1	0	0	0	0	0	0	0	0	0	0	0	0	0	0	0
1	0	0	0	0	0	1	0	0	0	0	0	0	1	0	0
1	0	0	0	0	0	0	0	0	0	0	0	0	0	0	0
1	0	1	0	1	1	1	0	1	0	1	1	1	1	0	0
1	0	0	0	0	0	0	0	0	0	0	0	0	0	0	0
1	0	0	1	1	1	0	0	0	0	1	1	1	0	0	0
[truncated: 6,734 more rows]

## Sheet: Figure 4
Figure 4. Source data
UC=1; ADHM=0
Groups	Clinical outcomes during follow-up
UC/ADHM	Death	Stroke	Systemic embolism	Myocardial infarction	Major bleeding	Acute heart failure
1	0	0	0	0	0	0
1	0	0	0	0	0	0
1	0	0	0	0	0	0
1	0	0	0	0	0	0
1	0	0	0	0	0	0
1	0	0	0	0	0	0
1	2024-02-13	2024-01-05	0	0	0	0
1	0	0	0	0	0	0
1	0	0	0	0	0	0
1	0	0	0	0	0	0
1	0	2024-07-15	0	0	0	0
1	0	0	0	0	0	0
1	0	0	0	0	0	0
1	0	0	0	0	0	0
1	0	0	0	0	0	0
1	0	0	0	0	0	0
1	0	0	0	0	0	0
1	2024-05-06	0	0	0	0	0
1	0	0	0	0	0	0
1	0	0	0	0	2024-03-16	0
1	2023-05-16	0	0	0	0	0
1	0	0	0	0	0	0
1	0	2024-07-26	0	0	0	0
1	0	0	0	0	0	0
1	0	0	0	0	0	0
1	0	0	0	0	0	0
1	0	0	0	0	0	2023-01-30
1	0	0	0	0	0	0
1	2024-11-21	0	0	0	0	0
1	0	0	0	0	0	0
1	0	0	0	0	0	0
1	2024-10-14	0	0	0	0	0
1	2023-08-07	0	0	0	0	0
1	0	2023-02-06	0	0	0	0
1	0	0	0	0	0	0
1	0	0	0	0	0	0
1	0	0	0	0	0	0
1	0	0	0	0	0	0
1	2024-12-18	0	0	0	0	0
1	0	2022-11-08	0	0	0	0
1	2023-01-13	0	0	0	0	0
1	2023-11-16	0	0	0	0	2023-11-01
1	0	0	0	0	0	0
1	0	0	0	0	0	0
1	0	0	0	0	0	0
1	0	0	0	0	0	0
1	2024-11-06	0	0	0	0	0
1	2022-09-07	0	0	2022-08-19	2022-08-16	0
1	0	0	0	0	0	0
1	0	0	0	0	0	0
1	2023-08-02	0	0	0	0	0
1	0	0	0	0	0	0
1	0	0	0	0	0	0
1	0	0	0	0	0	0
1	0	0	0	0	0	0
1	2023-01-03	0	0	0	0	0
1	2023-02-03	0	0	0	0	0
1	2023-02-07	0	0	0	0	0
1	0	0	0	0	0	2022-12-27
1	2024-04-16	0	0	0	0	2024-01-23
1	0	0	0	0	0	0
1	0	0	0	0	0	0
1	2023-04-28	0	0	0	0	0
1	2022-11-21	0	0	0	0	0
1	0	0	0	0	0	2023-09-10
1	0	0	0	0	0	0
1	0	0	0	0	0	0
1	0	0	0	0	0	0
1	0	0	0	0	0	0
1	0	0	0	0	0	0
1	0	0	0	0	0	0
1	0	0	0	0	0	0
1	0	0	0	0	0	0
1	0	0	0	0	0	0
1	0	0	0	0	0	0
1	0	0	0	0	0	0
1	0	0	0	0	0	0
1	0	2023-03-06	0	0	0	0
1	0	0	0	0	0	0
1	0	0	0	0	0	0
1	2023-09-08	0	0	0	0	0
1	2024-03-09	0	0	0	0	0
1	0	0	0	0	0	0
1	2024-10-20	0	0	0	0	2022-12-12
1	0	0	0	0	0	0
1	0	0	0	0	0	2022-11-22
1	0	2024-05-15	0	0	2023-02-16	0
1	0	0	0	0	0	0
1	0	0	0	0	0	0
1	0	0	0	0	0	0
1	0	0	0	0	0	0
1	0	0	0	0	0	0
1	0	2024-04-25	0	0	0	0
1	0	0	0	0	0	0
1	0	0	0	0	0	0
1	0	0	0	0	0	0
1	0	0	0	0	0	0
1	0	0	0	0	0	0
1	2023-02-23	0	0	0	0	0
1	0	2024-08-16	0	0	0	0
1	2023-12-22	0	0	0	0	0
1	2024-09-13	2024-01-10	0	0	0	0
1	0	0	0	0	0	0
1	0	0	0	0	0	0
1	0	0	0	0	0	0
1	0	0	0	0	0	0
1	0	0	0	0	0	0
1	2024-11-04	2023-08-17	0	0	0	0
1	2023-03-21	0	0	0	0	0
1	0	0	0	0	0	0
1	2023-01-01	0	0	0	0	0
1	2024-02-21	0	0	0	0	0
1	2023-01-11	0	0	0	0	0
1	0	0	0	0	0	0
1	0	0	0	2022-11-07	0	0
1	0	0	0	0	0	0
1	0	0	0	0	0	0
1	0	0	0	0	0	0
1	0	2023-11-03	0	0	0	0
1	0	0	0	0	0	0
1	2023-10-31	0	0	0	0	2022-12-31
1	0	0	0	0	0	0
1	0	0	0	0	0	0
1	0	0	0	0	0	0
1	0	0	0	0	0	0
1	0	0	0	0	0	0
1	0	0	0	0	0	0
1	2022-11-06	0	0	0	0	0
1	0	0	0	0	0	0
1	0	0	0	0	0	0
1	0	2023-11-29	0	0	0	0
1	0	0	0	2022-08-22	0	0
1	0	0	0	0	0	0
1	0	0	0	0	0	2023-05-13
1	0	0	2024-01-11	0	0	0
1	0	2023-12-08	0	0	0	0
1	0	0	0	0	0	0
1	0	0	0	0	0	0
1	0	0	0	0	0	0
1	0	2024-03-15	0	0	0	0
1	0	0	0	0	0	0
1	0	0	0	0	0	0
1	0	0	0	0	0	0
1	0	0	0	0	0	0
1	0	0	0	0	0	0
1	0	0	0	0	0	0
1	2024-04-12	0	0	0	0	0
1	0	0	0	0	0	0
1	0	0	0	0	0	0
1	2024-05-22	0	0	0	0	2024-01-10
1	0	0	0	0	0	0
1	0	0	0	0	0	0
1	0	0	0	0	0	0
1	0	0	0	0	0	0
1	0	0	0	0	0	0
1	0	0	0	0	0	0
1	0	0	0	0	0	0
1	0	0	0	0	0	0
1	0	0	0	0	0	0
1	0	0	0	0	0	0
1	0	0	0	0	0	0
1	2024-08-08	0	0	0	0	0
1	2022-12-19	0	0	0	0	0
1	0	0	0	0	0	0
1	2023-08-25	0	0	0	0	0
1	2023-03-10	2022-09-20	0	0	0	0
1	2022-08-27	0	0	0	0	0
1	2023-03-03	0	0	0	0	0
1	0	2024-05-16	0	0	0	0
1	0	0	0	0	0	0
1	0	0	0	0	0	0
1	2024-03-22	0	0	0	0	0
1	0	0	0	0	0	0
1	0	0	0	0	0	0
1	2023-09-07	0	0	0	0	0
1	0	0	0	0	0	0
1	0	0	0	0	0	0
1	0	0	0	0	0	0
1	0	2022-11-11	0	0	2025-01-09	0
1	0	0	0	0	0	0
1	2023-02-18	0	0	0	0	0
1	0	2022-11-07	0	0	0	0
1	0	2024-01-09	0	0	0	0
1	0	0	0	0	0	0
1	0	0	0	0	0	0
1	0	0	0	0	0	0
1	0	2022-11-23	0	0	0	0
1	0	0	0	0	0	0
1	0	0	0	0	0	0
1	0	2024-03-29	0	2023-04-21	0	2023-04-23
1	0	0	0	0	0	0
1	0	0	0	0	0	2022-11-11
1	2023-04-04	0	0	0	0	0
1	0	0	0	0	0	0
1	2023-08-07	0	0	0	0	0
1	0	0	0	0	0	0
1	0	2022-09-08	0	0	0	0
1	0	0	0	0	0	0
1	0	0	0	0	0	2023-07-14
1	2023-09-25	0	0	0	0	0
1	0	0	0	0	0	2023-09-03
1	0	0	0	0	0	2024-02-26
1	0	0	0	0	0	2023-07-17
1	0	0	0	0	0	0
1	0	0	0	0	0	0
1	0	0	0	0	0	0
1	0	0	0	0	0	0
1	0	0	0	0	0	0
1	0	0	0	0	0	0
1	2025-01-10	0	0	0	0	0
1	2024-02-14	0	0	2023-01-15	0	2023-01-15
1	2024-05-01	0	0	0	0	0
1	0	0	0	0	0	0
1	0	0	0	0	0	0
1	0	0	0	0	0	0
1	0	0	0	0	0	0
1	0	0	0	0	0	0
1	0	0	0	0	0	0
1	0	0	0	0	0	0
1	0	0	0	0	0	0
1	2023-02-23	2022-11-02	0	0	0	0
1	0	0	0	2023-06-15	0	0
1	0	0	0	0	0	0
1	0	0	0	0	0	0
1	2023-07-03	0	0	0	0	0
1	0	0	0	0	0	0
1	0	0	0	0	0	0
1	2024-09-25	2023-01-06	0	2023-09-22	0	2023-09-24
1	0	0	0	0	0	0
1	2024-03-22	0	0	0	0	0
1	0	0	0	0	0	0
1	0	0	0	0	0	0
1	0	0	0	0	0	0
1	0	0	0	0	0	0
1	2024-05-19	0	0	0	0	0
1	0	0	0	2023-06-26	0	2024-06-26
1	0	2024-01-07	0	0	0	0
1	0	0	0	0	0	0
1	0	0	0	0	0	0
1	2023-02-26	2023-01-09	0	0	2022-12-22	0
1	2023-02-28	0	0	0	0	0
1	2024-01-17	0	0	0	0	0
1	2023-08-16	0	0	0	0	0
1	0	0	0	0	0	0
1	2024-06-10	0	2022-11-07	0	2022-11-07	0
1	0	0	0	0	0	0
1	0	2024-03-23	0	2024-04-02	0	0
1	2023-03-13	0	0	0	0	0
1	0	2023-12-19	0	0	0	0
1	0	0	0	0	0	0
1	2023-01-27	0	0	0	0	0
1	2024-10-04	0	0	0	0	0
1	2023-10-09	0	0	0	0	0
1	0	0	0	0	0	0
1	0	2022-10-13	0	0	0	0
1	2023-01-12	0	0	0	0	0
1	0	0	0	0	0	0
1	0	0	0	0	0	0
1	0	0	0	0	0	0
1	2024-08-19	0	0	0	0	0
1	0	0	0	0	0	0
1	0	0	0	2023-08-22	0	0
1	0	0	0	0	0	0
1	2023-02-15	0	0	0	0	0
1	0	0	0	0	0	0
1	2023-01-15	0	0	0	0	0
1	0	0	0	0	0	0
1	0	2024-06-12	0	0	0	0
1	0	0	0	0	0	0
1	0	0	0	0	0	0
1	0	0	0	0	0	0
1	0	2023-07-17	0	0	0	0
1	0	0	0	0	0	0
1	2023-06-27	0	0	0	0	0
1	0	0	0	0	0	0
1	2023-06-19	0	0	0	0	0
1	0	0	0	0	0	0
1	2024-08-09	0	0	0	0	0
1	0	0	0	0	0	0
1	2023-02-03	0	0	0	0	0
1	0	2024-11-04	0	0	0	0
1	2024-07-12	0	0	0	0	0
1	0	0	0	0	0	0
1	0	0	0	0	0	0
1	2022-09-18	0	0	0	0	2022-09-12
1	2024-01-05	2024-01-05	0	0	0	0
1	0	0	0	0	0	0
1	0	0	0	0	0	0
1	0	0	0	0	0	0
1	0	0	0	0	0	0
1	0	0	0	0	2022-12-09	0
1	0	2022-12-05	0	0	0	0
1	0	0	0	0	0	2023-03-19
1	0	0	0	0	0	0
1	0	0	0	2023-07-27	0	2023-07-31
1	0	0	0	0	0	0
1	0	0	0	0	0	0
1	0	2022-12-06	0	0	0	0
1	0	0	0	0	0	0
1	0	2024-01-25	0	0	0	0
1	0	0	0	0	0	0
1	0	0	0	0	0	0
1	0	0	0	2022-09-23	0	0
1	0	0	0	0	0	0
1	0	0	0	0	0	0
1	0	0	0	0	0	0
1	0	0	0	0	0	0
1	0	0	0	0	0	0
1	0	0	0	0	0	0
1	0	0	0	0	0	0
1	0	0	0	0	0	0
1	2024-12-06	0	0	0	0	0
1	0	0	0	0	0	0
1	0	0	0	0	0	0
1	2023-01-02	0	0	0	0	0
1	0	0	0	0	0	2023-02-24
1	0	0	0	0	0	0
1	0	0	0	0	0	0
1	0	0	0	0	0	0
1	0	0	0	0	0	0
1	2023-01-14	0	0	0	0	0
1	0	0	0	0	0	2024-12-19
1	0	0	0	0	0	0
1	0	0	0	0	0	0
1	2023-06-04	0	0	2022-08-14	0	0
1	0	0	0	0	0	0
1	2023-04-20	0	0	0	0	0
1	0	0	0	0	0	2022-11-18
1	0	0	0	0	0	0
1	0	0	0	0	0	0
1	0	0	0	0	0	0
1	2023-12-12	0	0	0	0	0
1	0	0	0	0	0	0
1	0	0	0	0	0	0
1	0	0	0	0	0	0
1	2023-02-16	0	0	0	0	0
1	0	0	0	0	0	0
1	2023-01-02	2022-09-28	0	0	0	0
1	0	0	0	0	0	0
1	0	0	0	0	0	0
1	2023-01-15	0	0	0	0	0
1	2024-05-01	0	0	0	0	0
1	0	0	0	0	0	0
1	2023-05-29	0	0	0	0	0
1	0	0	0	0	0	0
1	0	0	0	0	0	0
1	0	0	0	0	0	0
1	0	0	0	0	0	0
1	0	0	0	0	0	2023-12-17
1	0	0	0	0	0	0
1	0	0	0	0	0	0
1	0	0	0	0	0	0
1	0	0	0	0	0	0
1	2023-04-23	0	0	0	0	0
1	0	0	0	0	0	0
1	0	0	0	0	0	0
1	0	0	0	0	0	0
1	0	2023-11-04	0	0	0	0
1	0	0	0	0	0	0
1	0	0	0	0	0	0
1	0	2023-04-04	0	0	0	0
1	0	0	0	0	0	0
1	2024-12-05	0	0	2023-07-07	0	0
1	0	0	0	0	0	0
1	0	0	0	0	0	0
1	2024-09-24	2024-09-19	0	0	0	0
1	2023-07-13	0	0	0	0	0
1	0	0	0	0	0	2023-12-11
1	0	0	0	0	0	2023-05-15
1	0	0	0	0	0	0
1	2024-03-15	0	0	0	0	0
1	2023-04-23	0	0	2023-04-22	0	0
1	0	0	0	0	0	0
1	0	0	0	0	0	0
1	0	0	0	0	0	0
1	0	0	0	0	0	0
1	2023-05-27	2023-05-05	0	0	2023-05-05	0
1	0	0	0	0	0	0
1	0	0	0	0	0	0
1	0	0	0	0	0	0
1	0	0	0	0	0	0
1	2024-05-06	0	0	0	0	0
1	0	0	0	2023-09-05	0	0
1	0	0	0	0	0	0
1	0	0	0	0	0	0
1	0	0	0	0	0	0
1	0	0	0	0	0	0
1	0	2024-05-27	0	0	0	0
1	0	0	0	0	0	0
1	0	0	0	0	0	0
1	0	0	0	0	0	0
1	0	2023-02-17	0	0	0	0
1	2023-02-06	0	0	0	0	0
1	0	0	0	0	2024-01-31	0
1	0	0	0	0	0	0
1	0	0	0	0	0	0
1	0	0	0	0	0	0
1	0	0	0	0	0	0
1	0	2022-12-09	0	0	0	0
1	0	0	0	0	0	0
1	0	0	0	0	0	0
1	0	0	0	0	0	0
1	0	0	0	0	0	0
1	0	0	0	2025-01-21	0	2024-07-02
1	0	0	2022-11-19	0	0	0
1	2023-04-25	0	0	0	0	0
1	0	0	0	0	0	0
1	0	0	0	0	0	0
1	0	0	0	0	0	0
1	0	0	0	0	0	0
1	2023-01-13	0	0	0	0	2022-08-16
1	0	0	0	2024-01-25	0	0
1	0	0	0	0	0	0
1	0	0	0	0	0	0
1	0	0	0	0	0	0
1	0	0	0	0	0	0
1	2022-12-30	0	0	0	0	0
1	0	0	0	0	0	0
1	0	2024-01-27	0	0	0	0
1	0	0	0	0	0	0
1	0	0	0	0	0	0
1	0	0	0	0	0	0
1	0	0	0	0	0	0
1	2024-07-15	0	0	0	0	0
1	0	2022-11-28	0	0	0	0
1	2023-02-22	0	0	0	0	0
1	0	0	0	0	0	0
1	0	0	0	0	0	0
1	2023-05-13	0	0	0	0	0
1	0	2024-01-17	0	0	0	0
1	0	0	0	0	0	0
1	2023-07-09	0	0	0	0	0
1	0	0	0	0	0	0
1	0	2024-04-24	0	0	0	0
1	0	0	0	0	0	0
1	0	0	0	0	0	0
1	0	0	0	0	0	0
1	0	0	0	0	0	0
1	0	0	0	0	2023-02-14	0
1	2024-02-14	2024-02-13	0	0	0	0
1	2024-03-16	0	0	0	0	2024-02-17
1	0	0	0	0	0	0
1	0	0	0	0	0	0
1	2023-01-09	2022-10-04	0	0	0	0
1	0	0	0	0	0	0
1	2022-08-14	0	0	0	0	0
1	0	0	0	0	0	0
1	0	0	0	0	0	0
1	0	0	0	0	0	0
1	2022-09-08	0	0	0	0	0
1	0	0	0	0	0	0
1	0	0	0	0	0	0
1	0	0	0	0	0	0
1	0	0	0	0	0	0
1	0	0	0	0	0	0
1	0	0	0	0	0	0
1	0	0	0	0	0	0
1	0	0	0	0	0	0
1	0	2023-11-10	0	0	2023-11-10	0
1	2023-09-05	2022-12-14	0	0	0	0
1	0	0	0	0	0	0
1	2024-10-07	0	0	0	0	2023-04-29
1	0	0	0	2024-01-25	0	0
1	0	0	0	0	0	0
1	0	0	0	0	0	0
1	0	0	0	0	0	0
1	0	0	0	0	0	0
1	0	0	0	0	0	0
1	0	0	0	0	0	0
1	0	0	0	0	0	0
1	0	0	0	0	0	0
1	0	0	0	0	0	0
1	0	0	0	0	0	0
1	0	0	0	0	0	0
1	0	0	0	0	2024-03-13	0
1	2024-11-10	0	0	0	0	2023-06-06
1	2024-07-01	0	0	0	0	0
1	0	0	0	0	0	0
1	0	0	0	0	0	0
1	2022-08-19	0	0	0	0	0
1	2023-07-26	0	0	0	0	0
1	0	0	0	0	2023-03-28	0
1	0	0	0	0	0	0
1	0	0	0	0	0	0
1	0	0	0	0	0	0
1	0	0	0	0	0	0
1	0	0	0	0	0	0
1	2022-12-15	0	0	0	0	0
1	2023-02-10	0	0	0	0	0
1	0	0	0	2022-11-28	0	0
1	2022-11-28	2022-11-19	0	0	0	2022-11-07
1	0	0	0	0	0	0
1	0	0	0	0	0	0
1	0	0	0	0	0	0
1	0	0	0	0	0	0
1	0	0	0	0	0	0
1	0	0	0	0	0	0
1	0	2022-12-16	0	0	0	0
1	0	0	0	0	0	0
1	2023-02-05	0	0	0	0	0
1	0	0	0	0	0	0
1	2024-04-07	2022-12-06	0	0	0	0
1	2024-06-24	0	0	0	0	0
1	0	0	0	0	0	0
1	0	2022-10-15	0	0	0	0
1	0	0	0	0	0	0
1	2024-05-28	0	0	0	0	2024-03-10
1	0	0	0	0	0	0
1	0	0	0	0	0	0
1	2022-12-24	0	0	0	0	0
1	0	0	0	0	0	0
1	2024-09-03	0	0	0	0	0
1	0	0	0	0	0	0
1	0	0	0	0	0	0
1	0	0	0	0	0	0
1	0	0	0	0	0	0
1	2024-07-18	2023-01-04	0	0	0	0
1	0	0	0	0	0	0
1	0	0	0	0	0	0
1	0	0	0	0	0	0
1	0	0	0	0	0	0
1	0	0	0	0	0	0
1	0	0	0	0	0	0
1	2023-10-14	0	0	0	0	2023-08-17
1	2024-08-24	0	0	0	0	0
1	0	2022-12-22	0	0	0	0
1	2024-01-03	0	0	0	0	0
1	0	0	0	0	0	0
1	0	0	0	0	0	0
1	0	0	0	0	0	0
1	2023-01-14	0	2023-01-10	0	0	0
1	0	0	0	0	0	0
1	0	0	0	0	0	0
1	0	0	0	0	0	0
1	0	0	0	0	0	0
1	2022-12-23	0	0	0	0	0
1	2023-02-08	0	0	0	0	0
1	2024-10-16	0	0	0	0	0
1	0	0	0	0	0	0
1	0	0	0	0	0	0
1	0	0	0	0	0	0
1	0	0	0	0	0	0
1	0	0	0	0	0	0
1	2022-12-31	0	0	0	0	0
1	0	0	0	0	0	0
1	0	0	0	0	0	0
1	0	0	0	0	0	0
1	0	0	0	0	0	0
1	0	0	0	0	0	0
1	0	0	0	2023-02-21	0	0
1	0	0	0	0	0	0
1	0	0	0	0	0	0
1	0	0	0	0	0	0
1	0	2024-05-24	0	0	0	0
1	2024-12-01	0	0	0	0	2023-02-23
1	0	0	0	0	2024-11-21	0
1	0	0	0	0	0	0
1	0	0	0	0	0	0
1	0	0	0	0	0	0
1	0	0	0	0	0	0
1	0	0	0	0	0	0
1	0	0	0	0	0	0
1	0	0	0	0	0	0
1	0	0	0	0	0	0
1	0	0	0	0	0	0
1	0	0	0	0	0	0
1	0	0	0	0	0	0
1	0	0	2024-05-13	0	0	0
1	0	0	0	0	0	0
1	0	0	0	0	0	0
1	0	0	0	0	0	0
1	0	0	0	0	0	0
1	0	0	0	0	0	0
1	0	0	0	2024-11-21	0	0
1	0	0	0	0	0	0
1	0	0	0	0	0	2023-07-01
1	0	0	0	0	0	0
1	0	0	0	0	0	0
1	2024-04-28	0	0	0	0	0
1	0	0	0	0	0	0
1	0	0	0	0	0	0
1	0	2023-03-09	0	0	0	0
1	0	0	0	0	0	0
1	0	0	0	0	0	0
1	0	0	0	0	0	0
1	0	0	0	0	0	0
1	0	0	0	0	0	0
1	2022-12-23	0	0	0	0	0
1	0	0	0	0	0	0
1	0	0	0	0	0	0
1	2023-10-03	0	0	0	0	0
1	0	0	0	0	0	0
1	0	0	0	0	0	0
1	0	0	0	0	0	0
1	2022-09-13	0	0	2022-08-31	0	0
1	0	0	0	0	0	0
1	0	0	0	0	0	0
1	2022-10-22	0	0	0	0	0
1	2024-04-03	0	0	0	0	0
1	0	2022-08-23	0	0	0	0
1	0	0	0	0	0	0
1	0	0	0	0	0	0
1	2022-12-24	0	0	0	0	0
1	2023-06-21	0	0	0	0	0
1	0	0	0	0	0	0
1	0	0	0	0	0	0
1	0	0	0	0	0	0
1	0	2023-03-29	0	0	0	0
1	2022-10-02	0	0	0	0	0
1	0	0	0	0	0	0
1	0	0	0	0	0	0
1	0	0	0	0	0	0
1	2023-06-01	0	0	0	0	0
1	2024-02-26	0	0	0	0	0
1	0	2024-11-18	0	0	2023-12-24	0
1	0	0	0	0	0	0
1	0	0	0	0	0	0
1	0	2024-02-24	0	0	0	0
1	0	0	0	0	0	0
1	0	0	0	0	0	0
1	0	0	0	0	0	0
1	0	0	0	0	0	0
1	0	0	0	0	0	0
1	0	0	0	0	0	0
1	0	0	0	0	0	0
1	0	0	0	0	0	0
1	2023-01-07	0	0	0	0	0
1	0	0	0	0	0	0
1	2023-03-29	0	0	0	0	0
1	2022-12-29	0	0	0	0	0
1	0	2023-11-30	0	0	0	0
1	0	0	0	0	0	0
1	0	0	0	0	0	0
1	0	0	0	0	0	0
1	0	0	0	0	0	0
1	0	2022-12-08	0	0	2024-07-27	0
1	2023-10-01	0	0	0	0	0
1	0	2024-05-07	0	0	0	0
1	0	0	0	0	0	0
1	2024-06-16	0	0	0	0	2022-12-23
1	0	0	0	0	0	0
1	0	0	0	0	0	0
1	2022-12-21	2022-12-16	0	0	0	0
1	0	0	0	0	0	0
1	0	0	0	0	0	0
1	2024-10-20	0	0	0	0	0
1	0	0	0	0	0	0
1	2024-12-14	0	0	0	0	0
1	2023-01-13	0	0	0	0	0
1	0	0	0	0	0	0
1	2024-12-09	0	0	0	0	0
1	0	2024-10-14	0	0	0	0
1	2022-12-03	0	0	0	0	0
1	2023-08-23	0	0	0	0	0
1	2023-02-02	0	0	0	0	0
1	2023-05-04	0	0	0	0	0
1	0	0	0	0	0	0
1	0	0	0	0	0	0
1	0	2023-11-15	0	0	0	0
1	0	0	0	0	0	0
1	0	0	0	2025-01-04	0	0
1	0	0	0	0	0	0
1	2022-10-28	0	0	0	0	0
1	0	2023-01-04	0	0	0	0
1	0	0	0	0	0	0
1	0	0	0	0	0	0
1	0	0	0	0	0	0
1	0	0	0	0	0	0
1	0	0	0	0	0	0
1	0	0	0	0	0	0
1	0	2023-05-11	0	0	0	0
1	0	0	0	0	0	0
1	0	0	0	0	0	0
1	0	0	0	0	0	2022-11-01
1	0	0	2024-05-23	0	0	0
1	0	0	0	0	0	0
1	0	0	0	0	0	0
1	0	0	0	0	0	0
1	0	0	0	0	0	0
1	0	0	0	0	0	0
1	0	0	0	0	0	0
1	0	0	0	0	0	0
1	2023-05-23	0	0	0	0	0
1	0	0	0	0	0	0
1	0	0	0	0	0	0
1	0	2024-03-31	0	0	0	0
1	0	2023-04-25	0	0	0	0
1	0	0	0	0	0	0
1	0	0	0	0	0	0
1	2022-08-23	0	0	0	0	0
1	0	0	0	0	0	0
1	0	0	0	0	0	0
1	0	0	0	0	0	2023-10-07
1	0	0	0	0	0	0
1	0	0	0	0	0	0
1	0	0	0	0	0	0
1	2024-07-21	0	0	0	0	0
1	0	0	0	0	0	0
1	0	0	0	0	2024-10-23	0
1	0	0	0	0	0	0
1	0	0	0	0	0	0
1	0	0	0	0	0	0
1	0	0	0	0	0	0
1	0	0	0	0	0	0
1	0	0	0	0	0	0
1	0	0	0	0	0	0
1	0	0	0	0	0	0
1	0	0	0	0	0	0
1	0	0	0	0	0	0
1	0	0	0	0	0	0
1	0	0	0	0	0	0
1	0	0	0	0	0	0
1	0	0	0	0	0	0
1	0	2024-01-06	0	0	0	0
1	2022-12-20	0	0	0	0	0
1	0	0	0	0	0	0
1	0	2023-03-17	0	0	0	0
1	0	0	0	0	0	0
1	0	0	0	0	0	0
1	0	0	0	0	0	0
1	0	0	0	0	0	0
1	0	2022-12-04	0	0	0	0
1	0	0	0	0	0	0
1	0	0	0	0	0	0
1	0	0	0	0	0	0
1	0	0	0	0	0	0
1	0	0	0	0	0	0
1	0	2023-05-23	0	0	0	0
1	0	0	0	0	0	0
1	0	0	0	0	0	0
1	2024-10-25	0	0	0	0	0
1	0	0	0	0	0	2023-07-13
1	0	0	0	0	0	0
1	0	2023-10-07	0	0	0	0
1	0	0	0	0	0	0
1	0	2024-06-08	0	0	0	0
1	2023-05-05	0	0	0	0	0
1	2023-07-29	0	0	0	0	0
1	2024-05-01	0	0	0	0	0
1	2022-12-09	0	0	0	0	0
1	0	0	0	0	0	0
1	2023-04-16	0	0	0	0	0
1	2024-05-09	0	0	0	0	0
1	0	0	0	0	0	0
1	0	0	0	0	0	0
1	0	0	0	0	0	0
1	0	0	0	0	0	0
1	0	2022-08-24	0	0	0	0
1	2024-01-24	0	0	0	0	0
1	0	0	0	0	0	0
1	0	0	0	0	0	0
1	0	0	0	0	0	0
1	0	0	0	0	0	0
1	0	0	0	0	0	0
1	2023-07-03	0	0	0	0	0
1	0	0	0	0	0	0
1	2023-07-23	0	0	0	0	0
1	0	0	0	0	0	0
1	2023-07-07	0	0	0	0	0
1	0	0	0	0	0	0
1	2024-07-17	0	0	0	0	0
1	0	0	0	0	0	0
1	0	2024-08-30	0	0	0	0
1	0	0	0	0	0	0
1	0	0	0	0	0	0
1	2023-09-22	2022-10-29	0	0	0	0
1	0	0	0	0	0	0
1	0	0	0	0	0	0
1	0	0	0	2023-03-03	0	0
1	2024-08-01	0	0	0	0	0
1	0	0	0	0	0	0
1	0	0	0	0	0	0
1	2022-09-04	0	0	0	0	0
1	0	0	0	0	0	0
1	2022-11-13	0	0	0	0	0
1	2023-08-25	0	0	0	0	0
1	0	0	0	0	0	0
1	2023-06-06	0	0	0	0	0
1	0	0	0	0	0	0
1	0	0	0	0	0	0
1	0	0	0	0	0	0
1	2024-02-09	0	0	0	0	0
1	2023-07-22	0	0	0	0	0
1	0	0	0	0	0	0
1	0	2023-12-07	0	0	0	0
1	0	0	0	0	0	0
1	0	0	0	0	0	0
1	0	0	0	0	0	0
1	2024-05-21	0	0	0	0	0
1	2022-11-09	0	0	0	0	0
1	2023-06-13	0	0	0	0	2023-01-08
1	0	0	0	0	0	0
1	0	0	0	0	0	0
1	0	0	0	0	0	0
1	0	0	0	0	0	0
1	0	0	0	0	0	0
1	0	0	0	0	0	0
1	0	0	0	0	0	0
1	0	0	0	0	0	0
1	2022-10-05	0	0	0	0	0
1	0	0	0	0	0	0
1	0	0	0	0	0	0
1	0	0	0	0	0	0
1	0	0	0	0	0	0
1	0	0	0	0	0	0
1	0	0	0	0	0	0
1	0	0	0	0	0	0
1	0	0	0	0	0	0
1	0	0	0	0	0	0
1	0	0	0	0	0	0
1	0	0	0	0	0	0
1	0	0	0	0	0	0
1	0	0	0	0	0	0
1	0	0	0	0	0	0
1	0	0	0	0	0	0
1	0	0	0	0	0	2024-11-21
1	0	0	0	0	0	0
1	0	0	0	0	0	0
1	0	0	0	0	0	0
1	0	0	0	0	0	0
1	0	0	0	0	0	0
1	0	2024-03-21	0	0	0	0
1	0	0	0	0	0	0
1	0	0	0	0	0	0
1	0	0	0	0	0	0
1	0	0	0	0	0	0
1	0	0	0	0	0	0
1	0	0	0	0	0	0
1	2024-01-06	2023-11-25	0	0	0	0
1	0	0	0	2023-10-10	0	0
1	0	0	0	0	0	0
1	0	0	0	0	0	0
1	0	0	0	0	0	0
1	0	0	0	0	0	0
1	2023-01-16	0	0	0	0	0
1	0	0	0	0	0	0
1	0	2024-01-05	2024-01-06	0	0	0
1	0	0	0	0	0	0
1	0	0	0	0	0	0
1	0	0	0	0	0	0
1	2024-02-21	0	0	0	0	0
1	0	0	0	0	0	0
1	0	2023-04-19	0	0	0	0
1	0	0	0	0	0	0
1	2024-06-23	0	0	0	0	2024-01-10
1	2024-02-03	0	0	0	0	2024-01-22
1	0	0	0	0	0	0
1	0	0	0	0	0	0
1	0	0	0	0	2024-06-06	0
1	2023-10-13	0	0	0	0	0
1	0	2023-07-07	0	0	0	0
1	2023-01-15	0	0	0	0	0
1	0	0	0	0	0	0
1	0	0	0	0	0	0
1	0	0	0	0	0	0
1	0	0	0	0	0	0
1	2022-09-21	0	0	0	0	0
1	0	0	0	0	0	0
1	0	0	0	0	0	0
1	0	0	0	0	0	0
1	0	0	0	0	0	0
1	0	0	0	0	0	0
1	0	2025-01-17	0	0	0	0
1	2023-03-27	0	0	0	0	0
1	0	0	0	0	0	0
1	0	0	0	0	0	0
1	0	0	0	0	0	0
1	2023-04-19	0	0	0	0	0
1	0	0	0	0	0	0
1	0	0	0	0	0	0
1	2023-08-11	0	0	0	0	0
1	0	0	0	0	0	0
1	0	0	0	0	0	0
1	2024-04-17	0	0	0	0	0
1	0	0	0	0	0	0
1	2024-04-13	0	0	0	0	0
1	2022-12-23	0	0	0	0	0
1	0	0	0	0	0	0
1	2023-12-11	0	0	0	0	0
1	0	0	0	0	0	0
1	0	0	0	0	0	0
1	2024-03-12	0	0	0	0	0
1	2022-12-08	0	0	0	0	2022-11-10
1	0	0	0	0	0	0
1	0	2022-09-16	0	0	0	0
1	0	0	0	0	0	0
1	0	0	0	0	0	0
1	0	0	0	0	0	0
1	0	2025-01-31	0	0	0	0
1	0	0	0	0	0	0
1	0	0	0	0	0	0
1	0	2024-06-18	0	0	0	0
1	0	0	0	0	0	0
1	0	0	0	0	0	0
1	0	0	0	0	0	0
1	0	0	0	0	0	0
1	0	2023-06-28	0	0	0	0
1	0	0	0	0	0	0
1	0	2022-10-14	0	0	0	0
1	0	0	0	2024-01-18	0	0
1	0	0	0	0	0	0
1	0	0	0	0	0	0
1	2023-02-19	0	0	0	0	0
1	2024-01-23	0	0	0	0	0
1	2024-09-14	0	0	0	0	0
1	0	0	0	0	0	0
1	0	0	0	0	0	0
1	0	0	0	0	0	0
1	0	0	0	0	0	0
1	0	0	0	0	0	0
1	0	0	0	0	0	0
1	0	0	0	0	2023-12-14	0
1	0	0	0	0	0	0
1	0	0	0	0	0	0
1	0	0	0	0	0	0
1	0	0	0	0	0	0
1	0	0	0	0	0	0
1	2023-01-14	0	0	0	0	0
1	0	0	0	0	0	0
1	0	0	0	0	0	0
1	0	0	0	0	0	0
1	0	0	0	0	0	0
1	2023-01-04	0	0	2022-08-22	0	0
1	0	0	0	0	0	0
1	0	0	0	0	0	0
1	2024-07-20	0	0	0	0	0
1	0	0	0	0	0	0
1	0	0	0	0	0	0
1	0	0	0	0	0	0
1	0	0	0	0	0	0
1	0	0	0	0	0	0
1	0	2023-05-16	0	0	0	0
1	0	0	0	0	0	0
1	0	0	0	0	0	0
1	0	0	0	0	0	0
1	0	0	0	0	0	0
1	0	0	0	0	0	0
1	0	0	0	0	0	0
1	0	0	0	0	0	0
1	0	0	0	2024-04-19	0	0
1	0	0	0	0	0	0
1	0	0	0	0	0	0
1	0	2023-11-05	0	0	0	0
1	0	0	0	0	0	0
1	0	0	0	0	0	0
1	0	0	0	0	0	0
1	0	0	0	0	0	0
1	2023-01-06	0	0	0	0	0
1	0	0	0	0	0	0
1	0	0	2023-03-15	0	0	0
1	0	0	0	0	0	0
1	0	0	0	0	0	0
1	0	0	0	0	0	0
1	0	0	0	0	0	0
1	0	0	0	0	0	0
1	0	0	0	0	0	0
1	0	0	0	0	0	0
1	0	0	0	0	0	0
1	0	0	0	0	0	0
1	0	0	0	0	0	0
1	0	0	0	0	0	0
1	0	0	0	0	0	0
1	0	2024-11-14	0	0	0	0
1	0	0	0	0	0	0
1	0	0	0	0	0	0
1	0	0	0	0	0	0
1	0	0	0	0	0	0
1	0	0	0	0	0	0
1	2024-05-18	0	0	0	0	2022-10-10
1	0	0	0	0	0	0
1	2023-04-16	2023-02-02	0	0	0	0
1	2023-02-07	0	0	0	0	0
1	0	2023-08-25	0	0	0	0
1	0	0	0	0	0	0
1	2024-04-23	0	0	0	0	0
1	0	0	0	0	0	0
1	0	0	0	0	0	0
1	0	0	0	0	0	0
1	0	0	0	0	0	0
1	0	2022-10-10	0	0	0	0
1	0	0	0	0	0	0
1	0	0	0	0	2024-11-07	0
1	0	0	2024-09-19	2024-08-20	0	0
1	0	0	0	0	0	0
1	0	0	0	0	0	0
1	0	0	0	0	0	0
1	0	0	0	0	0	0
1	0	0	0	0	0	0
1	0	0	0	0	0	0
1	0	0	0	0	0	0
1	2023-01-04	0	0	0	0	2022-10-09
1	0	0	0	0	0	0
1	0	0	0	0	0	0
1	0	0	0	0	0	0
1	0	0	0	2024-09-13	0	0
1	0	0	0	0	0	0
1	2024-02-19	0	0	0	0	2023-01-19
1	0	0	0	0	0	0
1	0	0	0	0	0	0
1	0	0	0	0	0	0
1	0	0	0	0	0	0
1	0	0	0	0	0	0
1	0	0	0	0	0	0
1	0	0	0	0	0	0
1	2024-01-27	0	0	0	0	0
1	0	0	0	0	0	0
1	0	0	0	0	0	0
1	0	0	0	0	0	0
1	0	2024-10-16	0	0	0	0
1	0	0	0	0	0	0
1	2022-12-26	0	0	0	0	0
1	0	0	0	0	0	0
1	0	0	0	0	0	0
1	0	0	0	0	0	0
1	0	0	0	0	0	0
1	0	0	0	0	0	0
1	0	0	0	0	0	0
1	0	0	0	0	0	0
1	0	0	0	0	0	0
1	0	0	0	0	0	0
1	0	0	0	0	0	0
1	0	0	0	0	0	0
1	2023-07-18	0	0	0	0	0
1	0	0	0	0	0	0
1	2023-09-29	2023-09-27	0	0	0	2023-09-27
1	0	0	0	0	0	0
1	2024-07-25	0	0	0	0	0
1	0	2022-12-22	0	2022-12-27	0	0
1	2023-01-13	0	0	0	0	0
1	0	0	0	0	0	0
1	0	0	0	0	0	0
1	0	0	0	0	0	0
1	0	0	0	0	0	0
1	0	2023-12-17	0	0	0	0
1	0	0	0	0	0	0
1	0	2022-10-25	0	0	0	0
1	0	0	0	0	0	0
1	0	0	0	0	0	0
1	2023-03-15	0	0	0	0	0
1	0	0	0	0	0	0
1	0	0	0	0	0	0
1	0	0	0	0	0	2023-03-20
1	0	2023-11-13	0	0	0	0
1	0	0	0	0	0	0
1	0	0	0	0	0	0
1	0	0	0	0	0	0
1	0	0	0	0	0	0
1	0	0	0	0	0	0
1	0	0	0	0	0	0
1	0	2023-02-22	0	0	0	0
1	0	0	0	0	0	0
1	0	0	0	0	0	0
1	0	0	0	0	0	0
1	0	0	0	0	0	0
1	2023-05-17	0	0	0	0	0
1	0	0	0	0	0	0
1	2023-10-24	0	0	0	0	2022-09-24
1	2024-04-28	0	2024-01-09	0	0	0
1	0	0	0	0	0	0
1	0	0	0	0	0	0
1	0	2023-10-02	0	0	0	0
1	0	2024-05-10	0	0	0	0
1	2024-05-03	0	0	0	0	2024-01-05
1	2024-08-28	2023-04-17	0	0	0	0
1	0	0	0	0	0	0
1	0	0	0	0	0	0
1	0	0	0	0	0	0
1	0	0	0	0	2023-03-21	0
1	0	0	0	0	0	0
1	0	0	0	0	0	0
1	2022-10-04	0	0	0	0	0
1	0	0	0	0	0	0
1	0	2023-12-08	0	0	0	0
1	0	0	0	0	0	0
1	2023-06-02	0	0	0	0	0
1	2024-07-25	0	0	0	0	0
1	0	0	0	0	0	0
1	2024-03-20	0	0	0	0	0
1	0	0	0	0	0	0
1	0	0	0	0	0	0
1	0	0	0	0	0	0
1	0	0	0	0	0	0
1	0	0	0	0	0	0
1	0	2023-12-29	0	0	0	0
1	0	0	0	0	0	0
1	0	0	0	0	0	0
1	0	0	0	0	0	0
1	0	0	0	0	0	0
1	2024-07-07	2024-05-10	0	0	0	0
1	2022-12-18	0	0	0	0	2022-08-15
1	0	0	0	0	0	0
1	2023-01-26	0	0	0	0	0
1	0	0	0	0	0	0
1	0	0	0	0	0	0
1	0	0	0	0	0	0
1	0	0	0	0	0	0
1	0	0	0	0	0	0
1	0	2022-11-23	0	0	0	0
1	0	0	0	0	0	0
1	0	0	0	0	0	0
1	0	0	0	0	0	0
1	0	0	0	0	0	0
1	0	0	0	0	0	0
1	0	0	0	0	0	0
1	2022-10-03	0	0	0	0	0
1	0	2022-10-28	0	0	0	0
1	0	0	0	0	0	0
1	0	0	0	0	0	0
1	0	0	0	0	0	0
1	0	0	0	0	0	0
1	0	0	0	0	0	0
1	0	0	0	0	0	0
1	0	0	0	0	0	0
1	0	0	0	0	0	0
1	0	0	0	0	0	0
1	2023-07-30	0	0	0	0	2022-10-17
1	0	0	0	0	0	0
1	0	0	0	0	0	0
1	0	2022-09-17	0	0	0	0
1	0	0	0	0	0	0
1	0	0	0	0	0	0
1	0	0	0	0	0	0
1	0	0	0	0	0	0
1	0	0	0	0	0	0
1	2023-06-11	0	0	0	0	0
1	0	0	0	0	0	0
1	0	0	0	0	0	0
1	0	0	0	0	0	0
1	0	0	0	0	0	0
1	2024-07-02	2023-12-18	0	0	0	2022-11-15
1	0	0	0	0	0	0
1	0	0	0	0	0	0
1	2024-06-16	0	0	0	0	0
1	0	0	0	0	2023-10-22	0
1	0	0	0	0	0	0
1	0	0	0	0	0	0
1	0	2022-09-15	0	0	0	0
1	0	0	0	0	0	0
1	0	0	0	0	0	0
1	0	0	0	0	0	0
1	2024-03-23	0	0	0	0	0
1	0	0	0	0	0	0
1	0	0	0	0	0	0
1	0	0	0	0	0	0
1	0	0	0	0	0	0
1	0	2024-10-16	0	0	0	0
1	0	0	0	0	0	0
1	0	0	0	0	0	0
1	0	0	0	0	0	0
1	0	0	0	0	0	0
1	0	0	0	0	0	0
1	0	0	0	0	0	0
1	0	0	0	0	0	0
1	0	0	0	0	0	0
1	0	0	0	0	0	0
1	0	0	0	0	0	0
1	0	0	0	0	0	0
1	0	0	0	0	0	0
1	0	2022-09-12	0	0	0	0
1	0	2023-05-09	0	0	0	0
1	0	0	0	0	0	0
1	0	0	0	0	0	0
1	0	0	0	0	0	0
1	0	0	0	0	0	0
1	2024-04-11	0	0	0	2022-10-11	0
1	2023-01-08	0	0	0	0	2022-12-16
1	0	0	0	0	0	0
1	0	0	0	0	0	0
1	0	0	0	0	0	0
1	0	0	0	0	0	0
1	0	0	2024-04-26	0	0	0
1	0	0	0	0	0	0
1	0	0	0	0	0	0
1	0	0	0	0	0	0
1	0	0	0	0	0	0
1	0	2022-11-09	0	0	0	0
1	0	0	0	0	0	0
1	0	0	0	0	0	0
1	0	0	0	0	0	0
1	0	0	0	0	0	0
1	0	0	0	0	0	0
1	0	0	0	0	0	0
1	0	2022-10-24	0	0	2022-11-21	0
1	2023-01-02	0	0	0	0	0
1	0	0	0	0	0	0
1	2022-12-28	2022-09-06	0	0	0	0
1	0	0	0	0	0	0
1	2023-02-22	0	0	0	0	0
1	0	0	0	0	0	0
1	0	0	0	0	0	0
1	2023-04-02	2023-01-24	0	0	0	0
1	0	0	0	0	0	0
1	2023-01-03	0	0	0	0	0
1	2024-01-06	0	0	0	0	0
1	0	0	0	0	0	2023-02-28
1	0	0	0	0	0	0
1	0	0	0	0	0	0
1	0	0	0	0	0	0
1	0	0	0	0	0	0
1	0	0	0	0	0	0
1	0	0	0	0	0	0
1	0	0	0	0	0	0
1	0	0	0	0	0	0
1	0	0	0	0	0	0
1	0	0	0	0	0	0
1	0	0	0	0	0	0
1	0	0	0	0	0	0
1	2024-03-26	0	0	0	0	0
1	2023-04-08	0	0	0	0	0
1	0	0	0	0	0	0
1	0	0	0	0	0	0
1	0	0	0	0	0	0
1	0	0	0	0	0	0
1	0	0	0	0	0	0
1	0	0	0	0	0	0
1	0	0	0	0	0	0
1	2023-01-17	0	0	0	0	2022-11-11
1	0	0	0	0	0	0
1	0	0	0	0	0	0
1	2023-07-28	0	0	0	0	0
1	0	0	0	0	0	0
1	0	0	0	0	0	0
1	0	0	0	0	0	0
1	0	0	0	0	0	0
1	0	0	0	0	0	0
1	0	0	0	0	0	0
1	2023-01-09	0	0	0	0	0
1	0	0	0	0	0	0
1	0	0	0	0	0	0
1	0	2022-12-12	0	0	0	0
1	0	0	0	0	0	0
1	2023-01-09	0	0	0	0	0
1	0	0	0	0	0	0
1	0	0	0	0	0	0
1	0	0	0	0	0	0
1	0	0	0	0	0	0
1	0	0	0	0	2024-07-26	0
1	0	0	0	0	0	0
1	2023-07-22	0	0	0	0	2022-10-05
1	0	0	0	0	0	0
1	0	0	0	0	0	0
1	0	2023-02-15	0	0	0	0
1	0	0	0	0	0	0
1	0	0	0	0	0	0
1	0	0	0	0	0	0
1	0	0	0	0	0	0
1	0	0	0	0	0	0
1	0	0	0	0	0	0
1	0	0	0	0	0	0
1	0	0	0	0	0	0
1	0	0	0	0	0	0
1	0	0	0	0	0	0
1	0	0	0	0	0	0
1	0	2024-10-14	0	0	0	0
1	0	0	0	0	0	0
1	0	0	0	0	0	0
1	0	2024-05-08	0	0	0	0
1	0	0	0	0	0	0
1	2022-12-30	0	0	0	0	0
1	0	2023-02-11	0	0	0	0
1	0	0	0	0	0	0
1	0	0	0	0	0	0
1	0	0	0	0	0	0
1	0	0	0	0	0	0
1	0	0	0	0	0	0
1	0	0	0	0	0	0
1	0	0	0	0	0	0
1	0	0	2024-06-13	0	0	0
1	0	0	0	0	0	0
1	0	0	0	0	0	0
1	0	0	0	0	0	0
1	0	0	0	0	0	0
1	0	0	0	0	0	0
1	0	0	0	0	0	0
1	0	0	0	0	0	0
1	0	0	0	0	0	0
1	0	0	0	0	0	0
1	0	0	0	0	0	0
1	0	2023-01-30	0	0	0	0
1	0	0	0	0	0	0
1	2022-09-24	0	0	0	0	2022-08-31
1	0	0	0	0	0	0
1	0	0	0	0	0	0
1	0	2022-12-05	0	0	0	0
1	0	0	0	0	0	0
1	0	0	0	0	0	0
1	0	0	0	0	0	0
1	0	0	0	0	0	0
1	0	0	0	0	0	0
1	2024-04-15	0	0	0	0	0
1	0	0	0	0	0	0
1	0	0	0	0	0	0
1	0	0	0	0	0	0
1	0	0	0	0	0	0
1	0	0	0	0	0	0
1	0	0	0	0	0	0
1	2023-01-01	0	0	0	0	0
1	0	0	0	0	0	0
1	2022-09-13	0	0	0	0	2022-08-04
1	0	0	0	0	0	0
1	2023-02-17	0	0	0	0	0
1	0	0	0	0	0	0
1	0	0	0	0	0	0
1	2023-07-10	0	0	0	0	0
1	2022-12-06	0	0	0	0	2022-12-22
1	2023-11-08	0	0	0	0	0
1	0	0	0	0	0	0
1	2023-01-25	0	0	0	0	0
1	2023-10-19	0	0	0	0	0
1	0	0	0	0	0	0
1	0	2024-08-20	0	0	0	0
1	0	0	0	0	0	0
1	0	2023-11-03	0	0	0	0
1	0	0	0	0	0	0
1	2023-02-20	0	0	0	0	0
1	0	0	0	0	0	0
1	0	2024-08-29	0	0	0	0
1	0	0	0	0	0	0
1	0	0	0	0	0	0
1	2023-02-13	0	0	0	0	0
1	0	0	0	0	0	0
1	0	0	0	0	0	0
1	0	0	0	0	0	0
1	0	0	0	0	0	0
1	0	0	0	0	0	0
1	0	0	0	2022-12-14	0	0
1	0	0	0	0	0	0
1	0	0	0	0	0	0
1	0	0	0	0	0	2025-01-24
1	0	0	0	0	0	0
1	0	0	0	0	0	0
1	0	0	0	0	0	0
1	0	0	0	0	0	0
1	0	0	0	0	0	0
1	0	0	0	0	0	0
1	0	0	0	0	0	0
1	0	0	0	0	0	0
1	0	0	0	0	0	0
1	0	0	0	0	0	0
1	0	0	0	0	0	0
1	0	2024-03-23	0	0	0	0
1	0	0	0	0	0	0
1	0	0	0	0	0	0
1	0	0	0	0	0	0
1	0	0	0	0	0	0
1	0	2023-07-27	0	0	0	0
1	0	0	0	0	0	0
1	0	0	0	0	0	0
1	0	0	0	0	0	0
1	0	2024-12-09	0	0	0	0
1	2023-01-13	0	0	0	0	0
1	0	0	0	0	0	0
1	0	0	0	0	0	0
1	2023-01-02	0	0	0	0	2022-12-06
1	2023-01-04	0	0	0	0	0
1	0	0	0	0	0	0
1	0	0	0	0	0	0
1	0	0	0	0	0	0
1	0	0	0	0	0	0
1	0	0	0	0	0	0
1	0	0	0	0	0	0
1	2024-06-22	2023-11-10	0	0	0	0
1	0	0	0	0	0	0
1	0	0	0	0	0	0
1	2024-05-01	0	0	0	0	0
1	0	0	0	0	0	0
1	0	0	0	0	0	0
1	0	2024-11-01	0	0	0	0
1	0	0	2024-08-27	0	0	0
1	0	0	0	0	0	0
1	0	0	0	0	0	0
1	0	2023-12-22	0	0	0	0
1	0	0	0	0	0	0
1	0	0	0	0	0	0
1	0	0	0	0	0	0
1	0	0	0	0	0	0
1	0	0	0	0	0	0
1	0	0	0	0	0	0
1	0	0	0	0	0	0
1	0	0	0	0	0	0
1	0	0	0	0	0	0
1	2023-01-09	0	0	0	0	0
1	0	0	0	0	0	0
1	0	0	0	0	0	0
1	0	0	0	0	0	0
1	0	0	0	0	0	0
1	0	0	0	0	0	0
1	0	0	0	0	0	0
1	0	0	0	0	0	0
1	0	0	0	0	0	0
1	0	0	0	0	0	0
1	0	0	0	0	0	0
1	0	0	0	0	0	0
1	2023-07-12	0	0	0	0	2023-07-06
1	0	0	0	0	0	0
1	0	0	0	0	0	0
1	0	2023-03-20	0	0	0	0
1	0	0	0	0	0	0
1	2022-04-08	0	0	0	0	0
1	0	0	0	0	0	0
1	0	0	0	0	0	0
1	0	0	0	0	0	0
1	0	0	0	0	0	0
1	0	2022-12-15	0	0	0	0
1	0	0	0	0	0	0
1	0	0	0	0	0	0
1	2022-10-13	0	0	0	0	0
1	0	0	0	0	0	0
1	2023-05-21	0	0	0	0	0
1	0	0	0	0	0	0
1	0	2023-01-11	0	0	0	0
1	0	0	0	0	0	0
1	2024-05-23	0	0	0	0	0
1	0	0	0	0	0	0
1	0	0	0	0	0	0
1	0	0	0	0	0	0
1	0	0	0	0	0	0
1	2023-10-26	0	0	0	0	0
1	0	0	0	0	0	0
1	0	0	0	0	0	0
1	0	2024-03-02	0	0	0	0
1	0	0	0	0	0	0
1	0	0	0	0	0	0
1	0	0	0	0	0	0
1	0	0	0	0	0	2024-06-08
1	0	0	0	0	0	0
1	0	0	0	0	0	0
1	2023-03-31	0	0	0	0	0
1	0	0	0	0	0	0
1	2023-10-26	0	0	0	0	0
1	0	2022-12-26	0	0	0	0
1	0	0	0	0	0	0
1	0	0	0	0	0	0
1	0	0	0	0	0	0
1	2023-02-11	0	0	0	0	2022-10-08
1	0	0	0	0	0	0
1	2024-05-27	0	0	0	0	0
1	2024-12-30	0	0	0	0	0
1	0	0	0	0	0	0
1	0	0	0	0	0	0
1	2023-06-02	0	0	0	0	0
1	0	0	0	0	0	0
1	2022-12-28	0	0	0	0	0
1	0	0	0	0	0	0
1	2022-12-30	0	0	0	0	0
1	0	0	0	0	0	0
1	0	0	0	0	0	0
1	0	0	0	0	0	0
1	0	0	0	0	0	0
1	0	0	0	0	0	0
1	0	0	0	0	0	0
1	0	0	0	0	0	0
1	0	0	0	0	0	0
1	0	0	0	0	0	0
1	0	0	0	0	0	0
1	0	2023-08-09	0	0	0	0
1	0	0	0	0	0	0
1	0	0	0	0	0	0
1	0	0	0	0	0	0
1	0	0	0	0	0	0
1	0	0	0	0	0	0
1	2023-01-23	0	0	0	0	0
1	0	0	0	0	0	0
1	2022-12-20	0	0	0	0	2022-11-02
1	0	0	0	0	0	0
1	2023-01-31	0	0	0	0	0
1	0	2022-11-05	0	0	0	0
1	0	0	0	0	0	0
1	0	0	0	0	0	0
1	0	0	0	0	0	0
1	0	0	0	0	2022-12-31	0
1	0	0	0	0	0	0
1	0	0	0	0	0	0
1	0	0	0	0	0	0
1	0	0	0	0	0	0
1	0	0	0	0	0	0
1	0	0	0	0	0	0
1	0	0	0	0	0	0
1	2024-03-05	0	0	0	0	0
1	0	0	0	0	0	0
1	2023-02-04	0	0	0	0	0
1	0	0	0	0	0	0
1	0	0	0	0	0	0
1	0	0	0	0	0	0
1	0	0	0	0	0	0
1	2023-09-23	0	0	0	0	0
1	0	0	0	0	0	0
1	0	0	0	0	0	0
1	0	0	0	0	0	0
1	0	0	0	0	0	0
1	0	0	0	0	0	0
1	0	0	0	0	0	0
1	0	0	0	0	0	0
1	0	0	0	0	0	0
1	0	0	0	0	0	0
1	2022-12-25	0	0	0	0	0
1	0	0	0	0	0	0
1	0	0	0	0	0	0
1	2023-05-26	0	0	0	0	0
1	0	0	0	0	0	0
1	0	0	0	0	0	0
1	0	0	0	0	0	0
1	0	2024-05-17	0	0	0	0
1	2024-02-18	0	0	0	0	0
1	0	2022-12-19	0	0	0	0
1	0	0	0	0	0	0
1	0	0	0	0	0	0
1	0	0	0	0	0	0
1	0	2025-01-22	0	0	0	0
1	0	0	0	0	0	0
1	2023-11-15	0	2023-11-03	0	0	0
1	2024-08-08	2023-06-03	0	0	0	0
1	2023-04-04	0	0	0	0	0
1	2024-04-02	0	0	0	0	0
1	0	0	0	0	0	0
1	2024-02-16	0	0	0	2023-08-11	0
1	2024-08-11	0	0	2023-05-31	0	0
1	2022-12-05	0	0	0	0	0
1	2023-11-13	0	0	0	0	0
1	0	0	0	0	0	0
1	0	0	0	0	0	0
1	0	0	0	0	0	0
1	0	0	0	0	0	0
1	0	0	0	0	0	0
1	0	0	0	0	0	0
1	0	0	0	0	0	0
1	0	0	0	0	0	0
1	0	0	0	0	0	0
1	0	0	0	0	0	2024-09-28
1	0	0	0	0	0	0
1	0	0	0	0	0	0
1	0	0	0	0	0	0
1	0	0	0	0	0	0
1	0	0	0	0	0	0
1	0	0	0	0	0	0
1	0	0	0	0	0	0
1	0	2023-02-28	0	0	0	0
1	0	0	0	0	0	0
1	0	0	0	0	0	0
1	0	0	0	0	0	0
1	0	0	0	0	0	0
1	0	0	0	0	0	0
1	0	0	0	0	0	0
1	0	0	0	0	0	2024-08-30
1	0	0	0	0	0	0
1	0	0	0	0	0	0
1	0	0	0	0	0	0
1	0	0	2022-12-23	0	0	0
1	0	0	0	0	0	0
1	0	2024-02-18	0	0	0	0
1	0	0	0	0	0	0
1	0	0	0	0	0	0
1	2024-06-17	0	0	0	0	0
1	2024-04-01	0	0	0	0	0
1	0	0	0	0	0	0
1	2023-05-04	0	0	0	0	0
1	2024-02-12	0	0	0	0	0
1	0	0	0	0	0	0
1	0	2022-11-03	0	0	0	0
1	0	0	0	0	0	0
1	0	0	0	0	0	0
1	0	0	0	0	0	0
1	0	0	0	0	0	0
1	0	0	0	0	0	0
1	0	0	0	0	0	0
1	0	0	0	0	0	0
1	0	0	0	0	0	0
1	0	0	0	0	0	0
1	0	0	0	0	0	0
1	0	0	0	0	0	0
1	0	0	0	0	0	0
1	0	0	0	0	0	0
1	0	0	0	0	0	0
1	0	0	0	0	0	0
1	0	0	0	0	0	0
1	0	0	0	0	0	0
1	0	0	0	0	0	0
1	0	0	0	0	0	0
1	0	0	0	0	0	0
1	0	0	0	0	0	0
1	0	0	0	0	0	0
1	0	0	0	0	0	0
1	0	0	0	0	0	0
1	0	0	0	0	0	0
1	0	0	0	0	0	0
1	0	0	0	0	0	0
1	0	0	0	0	0	0
1	0	0	0	0	0	0
1	0	0	0	0	0	0
1	2023-01-10	0	0	0	0	0
1	2023-02-07	0	0	0	0	0
1	0	0	0	0	0	0
1	0	0	0	0	0	0
1	2023-02-04	0	0	0	0	0
1	0	0	0	0	0	0
1	0	2023-05-23	0	0	0	0
1	0	0	0	0	0	0
1	0	0	0	0	0	0
1	0	0	0	0	0	0
1	0	0	0	0	0	0
1	0	0	0	0	0	0
1	0	0	0	0	0	0
1	2023-02-17	0	0	0	0	0
1	0	0	0	0	0	2025-01-14
1	0	0	0	0	0	0
1	0	0	0	0	0	0
1	0	0	0	0	0	0
1	0	0	0	0	0	0
1	0	0	0	0	0	0
1	2022-08-10	0	0	0	0	0
1	2023-01-26	2023-01-12	0	0	0	0
1	0	0	0	0	0	0
1	0	0	0	0	0	0
1	0	0	0	0	0	0
1	0	0	0	0	0	0
1	0	0	0	0	0	0
1	0	0	0	0	0	0
1	2024-10-16	0	0	0	0	0
1	0	0	0	0	0	0
1	0	0	0	0	0	0
1	2023-02-15	0	0	0	0	0
1	0	0	0	0	0	0
1	0	2023-03-02	0	0	0	0
1	2023-07-19	0	0	0	0	0
1	2023-04-10	0	0	0	0	0
1	2024-10-05	0	0	0	0	0
1	0	0	0	0	0	0
1	0	0	0	0	0	0
1	0	0	0	0	0	0
1	0	0	0	0	0	0
1	0	0	0	0	0	2023-02-04
1	0	0	0	0	0	0
1	0	0	0	0	0	0
1	0	0	0	0	0	0
1	0	0	0	0	0	0
1	0	2022-10-24	0	0	0	0
1	0	0	0	0	0	0
1	2023-04-12	0	0	0	0	0
1	2023-07-13	0	0	0	0	0
1	0	0	0	0	0	0
1	0	0	0	0	0	0
1	0	0	0	0	0	0
1	0	0	0	0	0	0
1	0	0	0	0	0	0
1	0	0	0	0	0	0
1	0	0	0	0	0	0
1	0	0	0	0	0	0
1	2023-01-20	2022-10-15	0	0	0	0
1	0	0	0	0	0	0
1	0	0	0	0	0	0
1	0	2023-11-07	0	0	0	0
1	0	0	0	0	0	0
1	0	0	0	0	0	0
1	0	0	0	0	0	0
1	0	0	0	0	0	0
1	2023-04-20	0	0	0	0	0
1	0	0	0	0	0	0
1	0	0	0	0	0	0
1	0	0	0	0	0	0
1	2023-10-04	2023-07-11	0	0	0	0
1	0	0	0	0	0	0
1	0	0	0	0	0	0
1	0	0	0	0	0	0
1	0	0	0	0	0	0
1	0	0	0	0	0	0
1	0	2024-10-24	0	0	0	0
1	0	0	0	0	0	0
1	0	0	0	0	0	0
1	0	0	0	0	0	0
1	0	0	0	0	0	0
1	0	0	0	0	0	0
1	0	0	0	0	0	0
1	2023-03-08	0	0	0	0	0
1	0	0	0	0	0	0
1	0	0	0	0	0	0
1	0	0	0	0	0	0
1	2023-10-26	0	0	0	0	0
1	0	0	0	0	0	0
1	0	0	0	0	0	0
1	0	0	0	0	0	0
1	0	0	0	0	0	0
1	0	0	0	0	0	0
1	0	0	0	0	0	0
1	0	0	0	0	0	0
1	0	0	0	0	0	2024-11-24
1	0	0	0	0	0	0
1	0	0	0	0	0	0
1	0	0	0	0	0	0
1	2024-03-03	0	0	0	0	0
1	2024-02-05	0	0	0	0	0
1	2024-08-12	0	0	0	0	0
1	2023-06-19	0	0	0	0	0
1	0	0	0	0	0	0
1	0	0	0	0	0	0
1	0	0	0	0	0	0
1	0	0	0	0	0	0
1	2023-11-09	2023-03-27	0	0	0	0
1	0	0	0	0	0	0
1	0	0	0	0	0	0
1	0	0	0	0	0	0
1	0	0	0	0	0	0
1	0	0	0	0	0	0
1	0	0	0	0	0	0
1	0	0	0	0	0	0
1	0	0	0	0	0	0
1	0	0	0	0	0	0
1	0	0	0	0	0	0
1	0	0	0	0	0	0
1	0	0	0	0	0	0
1	0	0	0	0	0	0
1	0	0	0	0	0	0
1	0	0	0	0	0	0
1	0	2022-12-02	0	0	0	0
1	2023-03-14	0	0	0	0	0
1	0	0	0	0	0	0
1	0	0	0	0	0	0
1	2023-02-14	0	0	0	0	0
1	0	0	0	0	0	0
1	2024-03-24	0	0	2024-02-21	2024-02-18	0
1	2023-12-25	0	0	0	0	0
1	0	2022-09-04	0	0	0	0
1	0	0	0	0	0	0
1	0	0	0	0	0	0
1	0	0	0	0	0	0
1	0	0	0	0	0	0
1	0	0	0	0	0	0
1	0	0	0	0	0	0
1	2024-03-03	0	0	0	0	2024-02-11
1	2024-11-09	0	0	0	0	0
1	0	0	0	0	0	0
1	2023-02-13	0	0	0	0	0
1	0	0	0	0	0	0
1	2023-02-17	0	0	0	0	0
1	0	2023-02-17	0	0	0	0
1	0	0	0	0	0	0
1	0	0	0	0	0	0
1	0	0	0	0	0	0
1	0	0	0	0	0	0
1	0	0	0	0	0	0
1	0	0	0	0	0	0
1	0	0	0	0	0	0
1	0	0	0	0	0	0
1	0	0	0	0	0	0
1	2022-12-10	0	0	0	0	0
1	2023-06-21	0	0	0	0	0
1	2022-10-19	0	0	0	0	0
1	0	2024-05-29	0	0	0	0
1	2023-06-28	0	0	0	0	0
1	2024-04-14	0	0	0	0	0
1	0	0	0	0	0	0
1	0	0	0	0	0	0
1	0	0	0	0	0	0
1	0	0	0	0	0	0
1	2024-07-23	0	0	0	0	0
1	0	0	0	0	0	0
1	0	0	0	0	0	0
1	0	0	0	0	0	0
1	0	0	0	0	0	0
1	0	0	0	0	0	0
1	0	0	0	0	0	0
1	0	0	0	0	0	0
1	2023-07-05	0	0	0	0	0
1	2022-09-07	0	0	0	0	0
1	0	0	0	0	0	0
1	0	0	0	0	0	0
1	2023-01-11	0	0	0	0	0
1	0	0	0	0	0	0
1	0	0	0	0	0	0
1	0	0	0	0	0	0
1	0	2023-01-18	0	0	0	0
1	0	0	0	0	0	0
1	0	0	0	0	0	0
1	0	0	0	0	0	0
1	0	0	0	0	0	0
1	0	0	0	0	0	0
1	2023-01-07	0	0	0	0	0
1	2022-11-14	0	0	0	0	0
1	0	0	0	0	0	0
1	0	0	0	0	0	0
1	0	0	0	0	0	0
1	0	0	0	0	0	0
1	2023-01-10	0	0	0	0	0
1	2023-02-08	0	0	0	0	0
1	0	2023-02-27	0	0	0	0
1	0	0	0	0	0	0
1	0	0	0	0	0	0
1	0	0	0	0	0	0
1	0	0	0	0	0	0
1	0	0	0	0	0	0
1	0	2024-11-28	0	0	0	0
1	2024-09-29	0	0	0	0	2024-03-20
1	2022-09-04	0	0	0	0	0
1	2024-03-20	0	0	0	0	0
1	0	0	0	0	2024-01-30	0
1	0	0	0	0	0	0
1	0	0	0	0	0	0
1	0	0	0	0	0	0
1	0	0	0	0	0	0
1	0	0	0	0	0	0
1	0	0	0	0	0	0
1	0	2023-05-15	0	0	0	0
1	0	0	0	0	0	0
1	0	0	0	0	0	0
1	0	0	0	0	0	0
1	0	0	0	0	0	0
1	0	0	0	0	0	0
1	0	2022-10-10	0	0	0	0
1	0	0	0	0	0	0
1	0	0	0	0	0	0
1	0	0	0	0	0	0
1	0	0	0	0	0	0
1	0	2024-10-13	0	0	0	0
1	0	0	0	0	0	0
1	0	0	0	0	0	0
1	0	2022-11-28	0	0	0	0
1	0	0	0	0	0	0
1	0	2023-03-09	0	0	0	0
1	0	0	0	0	0	0
1	0	0	0	0	0	0
1	0	0	0	0	0	0
1	2022-12-28	0	0	0	0	0
1	0	0	0	0	0	0
1	0	0	0	0	0	0
1	0	0	0	0	0	0
1	0	2023-04-25	0	0	2022-12-10	0
1	0	0	0	0	0	0
1	0	0	0	0	0	0
1	0	0	0	0	0	0
1	0	0	0	0	0	0
1	0	0	0	0	0	0
1	0	0	0	0	0	0
1	0	0	0	0	0	0
1	2022-09-15	0	0	0	0	0
1	0	2023-11-14	0	0	0	0
1	0	0	0	0	0	0
1	0	0	0	0	0	0
1	0	0	0	0	0	0
1	0	0	0	0	0	0
1	0	0	0	0	0	0
1	0	0	0	0	0	0
1	0	0	0	0	0	0
1	0	2023-10-24	0	0	0	0
1	0	0	0	0	0	0
1	0	0	0	0	0	0
1	0	0	0	0	0	0
1	0	2023-03-02	2024-12-19	0	0	0
1	2024-04-05	0	0	0	0	0
1	0	0	0	0	0	0
1	0	0	0	0	0	0
1	0	0	0	0	0	0
1	0	0	0	0	0	0
1	0	0	0	0	0	0
1	2023-02-06	0	0	0	0	0
1	0	0	0	0	0	0
1	0	0	0	0	0	0
1	0	0	0	0	0	0
1	0	0	0	0	0	0
1	0	0	0	0	0	0
1	0	0	0	0	0	0
1	0	0	0	0	0	0
1	0	0	0	0	0	0
1	0	0	0	0	0	0
1	0	0	0	0	0	0
1	0	0	0	0	0	0
1	0	0	0	0	0	0
1	2024-08-24	0	0	0	0	0
1	0	2024-11-25	0	0	0	0
1	0	0	0	0	0	0
1	0	0	0	0	0	0
1	2023-02-26	0	0	0	0	0
1	0	0	0	0	0	0
1	0	0	0	0	0	0
1	2023-02-01	2023-01-22	0	0	0	0
1	0	0	0	0	0	0
1	0	0	0	0	0	0
1	0	0	0	0	0	0
1	0	0	0	0	0	0
1	0	0	0	0	0	0
1	2023-10-05	0	0	0	0	0
1	0	0	0	0	0	0
1	0	0	0	0	0	0
1	2023-05-07	0	0	0	0	0
1	2024-08-26	0	0	0	0	0
1	0	0	0	0	0	0
1	0	0	0	0	0	0
1	0	0	0	0	0	0
1	0	0	0	0	0	0
1	0	0	0	0	0	0
1	2024-03-12	0	0	0	0	0
1	0	2023-06-27	2022-12-03	0	0	0
1	0	0	0	0	0	0
1	0	0	0	0	0	0
1	0	0	0	0	0	0
1	2024-12-05	2023-06-15	0	0	0	0
1	0	0	0	0	0	0
1	0	0	0	0	0	0
1	2022-12-26	0	0	0	0	0
1	0	0	0	0	0	0
1	0	0	0	0	0	0
1	0	0	0	0	0	0
1	0	0	0	0	0	0
1	2022-09-11	0	0	0	0	0
1	0	0	0	0	0	0
1	0	0	0	0	0	0
1	0	0	0	0	0	0
1	0	0	0	0	0	0
1	0	0	0	0	0	0
1	0	0	0	0	0	0
1	0	0	0	0	0	0
1	0	0	0	0	0	0
1	0	0	0	0	0	0
1	0	2024-10-26	0	0	0	0
1	0	0	0	0	0	0
1	0	0	0	0	0	0
1	0	0	0	0	0	0
1	0	0	0	0	0	0
1	2023-04-15	0	0	0	0	0
1	2024-04-01	0	0	0	0	0
1	2022-12-19	0	0	0	0	0
1	0	0	0	0	0	0
1	0	0	0	0	0	0
1	0	0	0	0	0	0
1	0	0	0	0	0	0
1	0	2022-11-18	0	0	0	0
1	0	0	0	0	0	0
1	0	0	0	0	0	0
1	0	0	0	0	0	0
1	0	0	0	0	0	0
1	2023-03-20	0	0	0	0	0
1	0	0	0	0	0	0
1	0	0	0	0	0	0
1	0	0	0	0	0	0
1	0	0	0	0	0	0
1	0	0	0	0	0	0
1	0	0	0	0	0	0
1	0	0	0	0	0	0
1	0	0	0	0	0	0
1	2024-06-12	0	0	0	0	0
1	0	0	0	0	0	0
1	0	0	0	0	0	0
1	0	0	0	0	0	0
1	0	0	0	0	0	0
1	0	0	0	0	0	0
1	0	0	0	0	0	0
1	0	0	0	0	0	0
1	0	0	0	0	0	0
1	0	0	0	0	0	0
1	0	0	0	0	0	0
1	0	0	0	0	0	0
1	0	0	0	0	0	0
1	0	0	0	0	0	0
1	0	0	0	0	0	0
1	0	2023-05-04	0	0	0	0
1	0	0	0	0	0	0
1	0	0	0	0	0	0
1	0	2023-03-07	0	0	0	0
1	0	0	0	0	0	0
1	0	0	0	0	0	0
1	2022-10-17	0	0	0	0	0
1	0	0	0	0	0	0
1	0	0	0	0	0	0
1	0	0	0	0	0	0
1	0	0	0	0	0	0
1	0	0	0	0	0	0
1	0	0	0	0	0	0
1	0	0	0	0	0	0
1	0	0	0	0	0	0
1	0	0	0	0	0	0
1	0	0	0	0	0	0
1	0	0	0	0	0	0
1	2024-02-20	0	0	0	0	2023-01-19
1	0	0	0	0	0	0
1	0	0	0	0	0	0
1	2022-12-25	0	0	0	0	0
1	0	0	0	0	0	0
1	0	2023-03-16	0	0	0	0
1	2024-05-20	0	0	0	0	0
1	2023-04-12	0	0	0	0	0
1	0	0	0	0	0	0
1	2022-09-12	0	0	0	0	0
1	0	0	0	0	0	0
1	0	0	0	0	0	0
1	2024-07-22	0	0	0	0	0
1	0	0	0	0	0	0
1	2023-01-07	0	0	0	0	0
1	0	0	0	0	0	0
1	0	0	0	0	0	0
1	0	0	0	0	0	0
1	0	0	0	0	0	0
1	2023-05-27	0	0	0	0	2022-12-10
1	0	0	0	0	0	0
1	0	0	0	0	0	0
1	0	0	0	0	0	0
1	2023-12-17	0	0	0	0	0
1	0	2024-05-31	0	0	0	0
1	0	0	0	0	0	0
[truncated: 6,734 more rows]

## Sheet: Figure 5
Table 1. Source data
UC=1; ADHM=0
Groups
UC/ADHM	Codes of the causes of death
1	0
1	0
1	0
1	0
1	0
1	0
1	I25.1
1	0
1	0
1	0
1	0
1	0
1	0
1	0
1	0
1	0
1	0
1	I69.3
1	0
1	0
1	K56.7
1	0
1	0
1	0
1	0
1	0
1	0
1	0
1	I69.3
1	0
1	0
1	C64
1	I63.9
1	0
1	0
1	0
1	0
1	0
1	I25.1
1	0
1	I25.1
1	I25.1
1	0
1	0
1	0
1	0
1	E11.8
1	I25.1
1	0
1	0
1	I25.1
1	0
1	0
1	0
1	0
1	I25.1
1	I25.1
1	C16.9
1	0
1	I08.8
1	0
1	0
1	I63.9
1	I69.3
1	0
1	0
1	0
1	0
1	0
1	0
1	0
1	0
1	0
1	0
1	0
1	0
1	0
1	0
1	0
1	0
1	I25.1
1	I25.1
1	0
1	C53.9
1	0
1	0
1	0
1	0
1	0
1	0
1	0
1	0
1	0
1	0
1	0
1	0
1	0
1	0
1	I25.1
1	0
1	C92.0
1	E11.9
1	0
1	0
1	0
1	0
1	0
1	I69.3
1	I25.1
1	0
1	I25.1
1	I25.1
1	I25.1
1	0
1	0
1	0
1	0
1	0
1	0
1	0
1	J42
1	0
1	0
1	0
1	0
1	0
1	0
1	I25.1
1	0
1	0
1	0
1	0
1	0
1	0
1	0
1	0
1	0
1	0
1	0
1	0
1	0
1	0
1	0
1	0
1	0
1	0
1	I63.9
1	0
1	0
1	C20
1	0
1	0
1	0
1	0
1	0
1	0
1	0
1	0
1	0
1	0
1	0
1	J44.1
1	I25.1
1	I25.1
1	I63.8
1	I63.9
1	C60.9
1	I25.1
1	0
1	0
1	0
1	C22.9
1	0
1	0
1	I25.1
1	0
1	0
1	0
1	0
1	0
1	I25.1
1	0
1	0
1	0
1	0
1	0
1	0
1	0
1	0
1	0
1	0
1	0
1	I69.3
1	0
1	I25.1
1	0
1	0
1	0
1	0
1	I05.9
1	0
1	0
1	0
1	0
1	0
1	0
1	0
1	0
1	0
1	C34.9
1	I12.0
1	I25.1
1	0
1	0
1	0
1	0
1	0
1	0
1	0
1	0
1	I25.1
1	0
1	0
1	0
1	J42
1	0
1	0
1	E11.9
1	0
1	I69.3
1	0
1	0
1	0
1	0
1	J44.0
1	0
1	0
1	0
1	0
1	K29.1
1	I69.3
1	W70.8
1	I25.1
1	0
1	I25.1
1	0
1	0
1	I69.3
1	0
1	0
1	C34.9
1	I69.3
1	I25.1
1	0
1	0
1	I25.1
1	0
1	0
1	0
1	I11.9
1	0
1	0
1	0
1	I25.1
1	0
1	I11.0
1	0
1	0
1	0
1	0
1	0
1	0
1	0
1	I25.1
1	0
1	I63.9
1	0
1	I25.1
1	0
1	I25.1
1	0
1	C67.9
1	0
1	0
1	C18.9
1	I25.1
1	0
1	0
1	0
1	0
1	0
1	0
1	0
1	0
1	0
1	0
1	0
1	0
1	0
1	0
1	0
1	0
1	0
1	0
1	0
1	0
1	0
1	0
1	0
1	0
1	0
1	I25.1
1	0
1	0
1	I25.1
1	0
1	0
1	0
1	0
1	0
1	C34.9
1	0
1	0
1	0
1	I25.1
1	0
1	I25.1
1	0
1	0
1	0
1	0
1	I25.1
1	0
1	0
1	0
1	I25.1
1	0
1	I25.1
1	0
1	0
1	I63.9
1	J44.8
1	0
1	I63.9
1	0
1	0
1	0
1	0
1	0
1	0
1	0
1	0
1	0
1	C61
1	0
1	0
1	0
1	0
1	0
1	0
1	0
1	0
1	I25.1
1	0
1	0
1	I63.9
1	W06.2
1	0
1	0
1	0
1	I11.0
1	I25.1
1	0
1	0
1	0
1	0
1	I69.3
1	0
1	0
1	0
1	0
1	I69.3
1	0
1	0
1	0
1	0
1	0
1	0
1	0
1	0
1	0
1	0
1	I63.9
1	0
1	0
1	0
1	0
1	0
1	0
1	0
1	0
1	0
1	0
1	0
1	0
1	I25.1
1	0
1	0
1	0
1	0
1	I25.1
1	0
1	0
1	0
1	0
1	0
1	I69.3
1	0
1	0
1	0
1	0
1	0
1	0
1	I25.1
1	0
1	I69.3
1	0
1	0
1	I69.3
1	0
1	0
1	I25.1
1	0
1	0
1	0
1	0
1	0
1	0
1	0
1	E11.0
1	I25.1
1	0
1	0
1	I69.3
1	0
1	I25.1
1	0
1	0
1	0
1	I69.3
1	0
1	0
1	0
1	0
1	0
1	0
1	0
1	0
1	0
1	C16
1	0
1	I69.3
1	0
1	0
1	0
1	0
1	0
1	0
1	0
1	0
1	0
1	0
1	0
1	0
1	0
1	C15.9
1	I61.9
1	0
1	0
1	J42
1	I63.9
1	0
1	0
1	0
1	0
1	0
1	0
1	C34.9
1	I25.1
1	0
1	I69.3
1	0
1	0
1	0
1	0
1	0
1	0
1	0
1	0
1	I25.1
1	0
1	I25.1
1	I63.9
1	0
1	0
1	0
1	I69.1
1	0
1	0
1	X30.0
1	0
1	I69.3
1	0
1	0
1	0
1	0
1	I63.9
1	0
1	0
1	0
1	0
1	0
1	0
1	E11.7
1	C85.9
1	0
1	I25.1
1	0
1	0
1	0
1	I63.9
1	0
1	0
1	0
1	0
1	W74.9
1	R54
1	I25.1
1	0
1	0
1	0
1	0
1	0
1	I25.1
1	0
1	0
1	0
1	0
1	0
1	0
1	0
1	0
1	0
1	0
1	C20
1	0
1	0
1	0
1	0
1	0
1	0
1	0
1	0
1	0
1	0
1	0
1	0
1	0
1	0
1	0
1	0
1	0
1	0
1	0
1	0
1	0
1	0
1	0
1	I69.3
1	0
1	0
1	0
1	0
1	0
1	0
1	0
1	0
1	I25.1
1	0
1	0
1	I12.0
1	0
1	0
1	0
1	I10
1	0
1	0
1	I69.3
1	I25.1
1	0
1	0
1	0
1	I25.1
1	I63.9
1	0
1	0
1	0
1	0
1	K74.1
1	0
1	0
1	0
1	I63.9
1	I63.9
1	0
1	0
1	0
1	0
1	0
1	0
1	0
1	0
1	0
1	0
1	0
1	0
1	R54
1	0
1	I61.9
1	J44.1
1	0
1	0
1	0
1	0
1	0
1	0
1	C16.3
1	0
1	0
1	I25.1
1	0
1	0
1	J18.9
1	0
1	0
1	I25.9
1	0
1	I69.3
1	I05.0
1	0
1	J44.8
1	0
1	I21.0
1	I69.1
1	I69.3
1	I25.1
1	0
1	0
1	0
1	0
1	0
1	0
1	I63.9
1	0
1	0
1	0
1	0
1	0
1	0
1	0
1	0
1	0
1	0
1	0
1	0
1	0
1	0
1	0
1	0
1	0
1	0
1	0
1	C11.9
1	0
1	0
1	0
1	0
1	0
1	0
1	I25.1
1	0
1	0
1	0
1	0
1	0
1	0
1	E11.8
1	0
1	0
1	0
1	0
1	0
1	0
1	0
1	0
1	0
1	0
1	0
1	0
1	0
1	0
1	0
1	0
1	0
1	I25.1
1	0
1	0
1	0
1	0
1	0
1	0
1	0
1	0
1	0
1	0
1	0
1	0
1	0
1	0
1	0
1	I25.1
1	0
1	0
1	0
1	0
1	0
1	E11.6
1	I63.9
1	J44.1
1	I25.1
1	0
1	I25.1
1	I69.3
1	0
1	0
1	0
1	0
1	0
1	I69.3
1	0
1	0
1	0
1	0
1	0
1	I25.1
1	0
1	C34.9
1	0
1	I69.3
1	0
1	I25.1
1	0
1	0
1	0
1	0
1	I25.1
1	0
1	0
1	0
1	J44.8
1	0
1	0
1	I69.3
1	0
1	I63.9
1	J44.1
1	0
1	I25.1
1	0
1	0
1	0
1	N39.0
1	N04.9
1	0
1	0
1	0
1	0
1	0
1	I74.3
1	I63.9
1	C73
1	0
1	0
1	0
1	0
1	0
1	0
1	0
1	0
1	X71.9
1	0
1	0
1	0
1	0
1	0
1	0
1	0
1	0
1	0
1	0
1	0
1	0
1	0
1	0
1	0
1	0
1	0
1	0
1	0
1	0
1	0
1	0
1	0
1	0
1	0
1	0
1	0
1	0
1	I63.9
1	0
1	0
1	0
1	0
1	0
1	I42.9
1	0
1	0
1	0
1	0
1	0
1	I69.3
1	0
1	0
1	0
1	C18.9
1	J44.8
1	0
1	0
1	0
1	C20
1	0
1	E11.7
1	0
1	0
1	0
1	0
1	I69.3
1	0
1	0
1	0
1	0
1	0
1	0
1	C61
1	0
1	0
1	0
1	I64
1	0
1	0
1	I69.3
1	0
1	0
1	C34.9
1	0
1	J42
1	I25.1
1	0
1	I25.1
1	0
1	0
1	I25.1
1	I25.1
1	0
1	0
1	0
1	0
1	0
1	0
1	0
1	0
1	0
1	0
1	0
1	0
1	0
1	0
1	0
1	0
1	0
1	0
1	0
1	I69.3
1	I69.3
1	E11.2
1	0
1	0
1	0
1	0
1	0
1	0
1	0
1	0
1	0
1	0
1	0
1	0
1	I11.9
1	0
1	0
1	0
1	0
1	I25.1
1	0
1	0
1	I69.3
1	0
1	0
1	0
1	0
1	0
1	0
1	0
1	0
1	0
1	0
1	0
1	0
1	0
1	0
1	0
1	0
1	0
1	0
1	0
1	0
1	0
1	U07.1
1	0
1	0
1	0
1	0
1	0
1	0
1	0
1	0
1	0
1	0
1	0
1	0
1	0
1	0
1	0
1	0
1	0
1	0
1	0
1	0
1	I25.1
1	0
1	C34.9
1	C23
1	0
1	0
1	B18.9
1	0
1	0
1	0
1	0
1	0
1	0
1	0
1	0
1	0
1	0
1	0
1	0
1	0
1	0
1	0
1	I25.1
1	0
1	0
1	0
1	0
1	0
1	I69.3
1	0
1	0
1	0
1	0
1	0
1	0
1	0
1	I69.3
1	0
1	0
1	0
1	0
1	0
1	C16.9
1	0
1	0
1	0
1	0
1	0
1	0
1	0
1	0
1	0
1	0
1	0
1	I63.9
1	0
1	I25.1
1	0
1	J42
1	0
1	C50.9
1	0
1	0
1	0
1	0
1	0
1	0
1	0
1	0
1	0
1	I63.9
1	0
1	0
1	0
1	0
1	0
1	0
1	0
1	0
1	0
1	0
1	0
1	0
1	0
1	0
1	0
1	I25.1
1	0
1	I25.1
1	I25.1
1	0
1	0
1	0
1	0
1	I63.9
1	I63.9
1	0
1	0
1	0
1	0
1	0
1	0
1	W01.0
1	0
1	0
1	0
1	I25.1
1	I25.1
1	0
1	J44.0
1	0
1	0
1	0
1	0
1	0
1	0
1	0
1	0
1	0
1	0
1	C18.7
1	I69.3
1	0
1	J42
1	0
1	0
1	0
1	0
1	0
1	0
1	0
1	0
1	0
1	0
1	0
1	0
1	I25.1
1	0
1	0
1	0
1	0
1	0
1	0
1	0
1	0
1	0
1	0
1	I25.1
1	0
1	0
1	0
1	0
1	0
1	0
1	0
1	0
1	C18.6
1	0
1	0
1	0
1	0
1	C16.9
1	0
1	0
1	N03.9
1	0
1	0
1	0
1	0
1	0
1	0
1	0
1	C15.9
1	0
1	0
1	0
1	0
1	0
1	0
1	0
1	0
1	0
1	0
1	0
1	0
1	0
1	0
1	0
1	0
1	0
1	0
1	0
1	0
1	0
1	0
1	0
1	I25.1
1	C34.9
1	0
1	0
1	0
1	0
1	0
1	0
1	0
1	0
1	0
1	0
1	0
1	0
1	0
1	0
1	0
1	0
1	0
1	E11.2
1	0
1	I25.1
1	0
1	E11.2
1	0
1	0
1	I63.9
1	0
1	I21.9
1	I25.1
1	0
1	0
1	0
1	0
1	0
1	0
1	0
1	0
1	0
1	0
1	0
1	0
1	0
1	I25.1
1	C34.3
1	0
1	0
1	0
1	0
1	0
1	0
1	0
1	I42.0
1	0
1	0
1	I25.1
1	0
1	0
1	0
1	0
1	0
1	0
1	I25.1
1	0
1	0
1	0
1	0
1	I69.3
1	0
1	0
1	0
1	0
1	0
1	0
1	I25.1
1	0
1	0
1	0
1	0
1	0
1	0
1	0
1	0
1	0
1	0
1	0
1	0
1	0
1	0
1	0
1	0
1	0
1	0
1	0
1	I69.3
1	0
1	0
1	0
1	0
1	0
1	0
1	0
1	0
1	0
1	0
1	0
1	0
1	0
1	0
1	0
1	0
1	0
1	0
1	0
1	0
1	0
1	I25.1
1	0
1	0
1	0
1	0
1	0
1	0
1	0
1	0
1	I25.1
1	0
1	0
1	0
1	0
1	0
1	0
1	C25.0
1	0
1	I25.1
1	0
1	X70.0
1	0
1	0
1	R54
1	C23
1	J84.9
1	0
1	C34.9
1	C50.9
1	0
1	0
1	0
1	0
1	0
1	G70.0
1	0
1	0
1	0
1	0
1	I69.3
1	0
1	0
1	0
1	0
1	0
1	0
1	0
1	0
1	0
1	0
1	0
1	0
1	0
1	0
1	0
1	0
1	0
1	0
1	0
1	0
1	0
1	0
1	0
1	0
1	0
1	0
1	0
1	0
1	0
1	0
1	I69.3
1	0
1	0
1	E11.9
1	I25.1
1	0
1	0
1	0
1	0
1	0
1	0
1	E11.2
1	0
1	0
1	C23
1	0
1	0
1	0
1	0
1	0
1	0
1	0
1	0
1	0
1	0
1	0
1	0
1	0
1	0
1	0
1	0
1	I63.9
1	0
1	0
1	0
1	0
1	0
1	0
1	0
1	0
1	0
1	0
1	0
1	I64
1	0
1	0
1	0
1	0
1	J80
1	0
1	0
1	0
1	0
1	0
1	0
1	0
1	I69.3
1	0
1	I25.1
1	0
1	0
1	0
1	I25.1
1	0
1	0
1	0
1	0
1	I69.3
1	0
1	0
1	0
1	0
1	0
1	0
1	0
1	0
1	0
1	I48
1	0
1	I63.9
1	0
1	0
1	0
1	0
1	I25.1
1	0
1	J44.1
1	W01.9
1	0
1	0
1	I63.9
1	0
1	I69.1
1	0
1	I63.9
1	0
1	0
1	0
1	0
1	0
1	0
1	0
1	0
1	0
1	0
1	0
1	0
1	0
1	0
1	0
1	0
1	I25.1
1	0
1	I25.1
1	0
1	R96.1
1	0
1	0
1	0
1	0
1	0
1	0
1	0
1	0
1	0
1	0
1	0
1	0
1	F03
1	0
1	I25.1
1	0
1	0
1	0
1	0
1	K25.4
1	0
1	0
1	0
1	0
1	0
1	0
1	0
1	0
1	0
1	C18.9
1	0
1	0
1	I25.1
1	0
1	0
1	0
1	0
1	I69.3
1	0
1	0
1	0
1	0
1	0
1	0
1	I63.2
1	E11.5
1	C34.9
1	I69.3
1	0
1	I25.1
1	I25.1
1	C34.9
1	J44.8
1	0
1	0
1	0
1	0
1	0
1	0
1	0
1	0
1	0
1	0
1	0
1	0
1	0
1	0
1	0
1	0
1	0
1	0
1	0
1	0
1	0
1	0
1	0
1	0
1	0
1	0
1	0
1	0
1	0
1	0
1	0
1	0
1	0
1	I25.1
1	I69.3
1	0
1	I25.1
1	X70.0
1	0
1	0
1	0
1	0
1	0
1	0
1	0
1	0
1	0
1	0
1	0
1	0
1	0
1	0
1	0
1	0
1	0
1	0
1	0
1	0
1	0
1	0
1	0
1	0
1	0
1	0
1	0
1	0
1	0
1	0
1	0
1	0
1	I25.1
1	I25.1
1	0
1	0
1	I25.1
1	0
1	0
1	0
1	0
1	0
1	0
1	0
1	0
1	C25.9
1	0
1	0
1	0
1	0
1	0
1	0
1	J45.9
1	U07.1
1	0
1	0
1	0
1	0
1	0
1	0
1	I69.3
1	0
1	0
1	J44.0
1	0
1	0
1	C34.9
1	I25.1
1	I21.9
1	0
1	0
1	0
1	0
1	0
1	0
1	0
1	0
1	0
1	0
1	0
1	I63.9
1	I63.9
1	0
1	0
1	0
1	0
1	0
1	0
1	0
1	0
1	W70.0
1	0
1	0
1	0
1	0
1	0
1	0
1	0
1	I25.1
1	0
1	0
1	0
1	I21.9
1	0
1	0
1	0
1	0
1	0
1	0
1	0
1	0
1	0
1	0
1	0
1	0
1	C61
1	0
1	0
1	0
1	W01.4
1	0
1	0
1	0
1	0
1	0
1	0
1	0
1	0
1	0
1	0
1	0
1	I25.1
1	I25.1
1	I61.9
1	W70.8
1	0
1	0
1	0
1	0
1	I11.9
1	0
1	0
1	0
1	0
1	0
1	0
1	0
1	0
1	0
1	0
1	0
1	0
1	0
1	0
1	0
1	0
1	I09.9
1	0
1	0
1	E11.8
1	0
1	I25.1
1	I63.4
1	0
1	0
1	0
1	0
1	0
1	0
1	0
1	I25.1
1	I31.3
1	0
1	I69.3
1	0
1	J42
1	0
1	0
1	0
1	0
1	0
1	0
1	0
1	0
1	0
1	0
1	I25.1
1	I69.3
1	C22.9
1	0
1	I12.0
1	I25.1
1	0
1	0
1	0
1	0
1	I63.9
1	0
1	0
1	0
1	0
1	0
1	0
1	0
1	I25.1
1	I69.3
1	0
1	0
1	E11.9
1	0
1	0
1	0
1	0
1	0
1	0
1	0
1	0
1	0
1	I25.1
1	I25.1
1	0
1	0
1	0
1	0
1	I69.3
1	C64
1	0
1	0
1	0
1	0
1	0
1	0
1	0
1	I69.3
1	I25.1
1	I25.1
1	0
1	0
1	0
1	0
1	0
1	0
1	0
1	0
1	0
1	0
1	0
1	0
1	0
1	0
1	0
1	0
1	0
1	0
1	0
1	0
1	0
1	0
1	0
1	0
1	0
1	0
1	0
1	I51.4
1	0
1	0
1	0
1	0
1	0
1	0
1	0
1	0
1	0
1	0
1	0
1	J44.9
1	0
1	0
1	0
1	0
1	0
1	0
1	0
1	0
1	0
1	0
1	0
1	0
1	0
1	I25.1
1	0
1	0
1	0
1	0
1	0
1	I21.9
1	0
1	0
1	0
1	0
1	0
1	0
1	0
1	0
1	0
1	0
1	0
1	0
1	I25.1
1	0
1	0
1	0
1	I21.9
1	0
1	0
1	I63.9
1	0
1	0
1	0
1	0
1	0
1	J44.1
1	0
1	0
1	I69.3
1	I69.3
1	0
1	0
1	0
1	0
1	0
1	C34.9
1	0
1	0
1	0
1	0
1	I25.1
1	0
1	0
1	I21.9
1	0
1	0
1	0
1	0
1	I61.3
1	0
1	0
1	0
1	0
1	0
1	0
1	0
1	0
1	0
1	0
1	0
1	0
1	0
1	0
1	J98.4
1	I64
1	I63.9
1	0
1	0
1	0
1	0
1	0
1	0
1	0
1	0
1	0
1	I25.1
1	0
1	0
1	0
1	0
1	0
1	0
1	0
1	0
1	E11.2
1	0
1	0
1	0
1	0
1	0
1	0
1	0
1	0
1	0
1	0
1	0
1	0
1	0
1	0
1	0
1	0
1	0
1	0
1	0
1	0
1	I63.9
1	0
1	0
1	0
1	0
1	0
1	0
1	0
1	0
1	0
1	0
1	0
1	I25.1
1	0
1	0
1	I25.1
1	0
1	0
1	I25.1
1	I69.3
1	0
1	I25.1
1	0
1	0
1	C22.9
1	0
1	I25.1
1	0
1	0
1	0
1	0
1	J44.8
1	0
1	0
1	0
1	I25.1
1	0
1	0
[truncated: 6,734 more rows]
